# Supplementary material for: CircNUP50 is a novel therapeutic target that promotes cisplatin resistance in ovarian cancer by modulating p53 ubiquitination
Source: J Nanobiotechnology. 2024 Jan 19;22:35. doi: 10.1186/s12951-024-02295-w (PMC10799427; doi:10.1186/s12951-024-02295-w)
Supplement: Supplementary file 2 — Additional file 2. Table S4. KEGG and GO analysis based on circRNA-seq data. [file 12951_2024_2295_MOESM2_ESM.xlsx]

## Sheet: GO BP
databaseID	Description	type	geneRatio	bgRatio	pvalue	padj	qvalue	enrichScore	overlapGeneList	overlapGeneCount
GO:0048639	positive regulation of developmental growth	biological process	4/26	183/17913	0.000132166	0.0576808	0.0409524	15.0593	FGFR2/NIPBL/LPAR3/BMPR2	4
GO:0003151	outflow tract morphogenesis	biological process	3/26	80/17913	0.000207087	0.0576808	0.0409524	25.8361	FGFR2/NIPBL/BMPR2	3
GO:0048608	reproductive structure development	biological process	5/26	426/17913	0.00032348	0.0576808	0.0409524	8.0864	FGFR2/NIPBL/FOXO3/BMPR2/RHOBTB3	5
GO:0061458	reproductive system development	biological process	5/26	429/17913	0.000334099	0.0576808	0.0409524	8.02985	FGFR2/NIPBL/FOXO3/BMPR2/RHOBTB3	5
GO:0045927	positive regulation of growth	biological process	4/26	266/17913	0.000549365	0.0677162	0.0480774	10.3603	FGFR2/NIPBL/LPAR3/BMPR2	4
GO:0010508	positive regulation of autophagy	biological process	3/26	113/17913	0.000571713	0.0677162	0.0480774	18.291	OPTN/FOXO3/FBXO7	3
GO:0048638	regulation of developmental growth	biological process	4/26	325/17913	0.00115996	0.103043	0.0731587	8.47953	FGFR2/NIPBL/LPAR3/BMPR2	4
GO:0018205	peptidyl-lysine modification	biological process	4/26	376/17913	0.00198132	0.110533	0.0784768	7.32938	PRDM2/KANSL1/NUP50/PRDM5	4
GO:0048736	appendage development	biological process	3/26	176/17913	0.00205292	0.110533	0.0784768	11.7437	FGFR2/NIPBL/BMPR2	3
GO:0060173	limb development	biological process	3/26	176/17913	0.00205292	0.110533	0.0784768	11.7437	FGFR2/NIPBL/BMPR2	3
GO:0007369	gastrulation	biological process	3/26	178/17913	0.00212004	0.110533	0.0784768	11.6117	FGFR2/BMPR2/CLASP2	3
GO:0007409	axonogenesis	biological process	4/26	393/17913	0.00232706	0.110533	0.0784768	7.01233	FGFR2/APBB2/LPAR3/BMPR2	4
GO:0030278	regulation of ossification	biological process	3/26	199/17913	0.00290851	0.110533	0.0784768	10.3864	FGFR2/NIPBL/BMPR2	3
GO:0016570	histone modification	biological process	4/26	420/17913	0.00295885	0.110533	0.0784768	6.56154	PRDM2/KANSL1/NIPBL/PRDM5	4
GO:0016569	covalent chromatin modification	biological process	4/26	433/17913	0.00330147	0.110533	0.0784768	6.36454	PRDM2/KANSL1/NIPBL/PRDM5	4
GO:0061564	axon development	biological process	4/26	438/17913	0.00344021	0.110533	0.0784768	6.29189	FGFR2/APBB2/LPAR3/BMPR2	4
GO:0060560	developmental growth involved in morphogenesis	biological process	3/26	214/17913	0.00356916	0.110533	0.0784768	9.65834	FGFR2/LPAR3/BMPR2	3
GO:0072659	protein localization to plasma membrane	biological process	3/26	237/17913	0.00474884	0.110533	0.0784768	8.72103	OPTN/CLASP2/FAM126A	3
GO:0003007	heart morphogenesis	biological process	3/26	249/17913	0.00544769	0.110533	0.0784768	8.30074	FGFR2/NIPBL/BMPR2	3
GO:0048667	cell morphogenesis involved in neuron differentiation	biological process	4/26	500/17913	0.00550566	0.110533	0.0784768	5.51169	FGFR2/APBB2/LPAR3/BMPR2	4
GO:0060485	mesenchyme development	biological process	3/26	258/17913	0.00601053	0.110533	0.0784768	8.01118	FGFR2/BMPR2/CLASP2	3
GO:0007548	sex differentiation	biological process	3/26	269/17913	0.00674438	0.110533	0.0784768	7.68359	NIPBL/FOXO3/RHOBTB3	3
GO:1990778	protein localization to cell periphery	biological process	3/26	276/17913	0.0072381	0.110533	0.0784768	7.48871	OPTN/CLASP2/FAM126A	3
GO:0010506	regulation of autophagy	biological process	3/26	314/17913	0.0102912	0.110533	0.0784768	6.58244	OPTN/FOXO3/FBXO7	3
GO:0031331	positive regulation of cellular catabolic process	biological process	3/26	341/17913	0.0128546	0.113507	0.0805878	6.06125	OPTN/FOXO3/FBXO7	3
GO:0001503	ossification	biological process	3/26	388/17913	0.0181241	0.121154	0.0860171	5.32702	FGFR2/NIPBL/BMPR2	3
GO:0009896	positive regulation of catabolic process	biological process	3/26	392/17913	0.0186207	0.121154	0.0860171	5.27266	OPTN/FOXO3/FBXO7	3
GO:0001558	regulation of cell growth	biological process	3/26	396/17913	0.0191249	0.122079	0.0866738	5.21941	APBB2/LPAR3/BMPR2	3
GO:0022604	regulation of cell morphogenesis	biological process	3/26	430/17913	0.0237189	0.128136	0.0909744	4.80671	ZMYM4/LPAR3/BMPR2	3
GO:0050769	positive regulation of neurogenesis	biological process	3/26	455/17913	0.0274501	0.132957	0.0943974	4.5426	NIPBL/LPAR3/BMPR2	3
GO:0010975	regulation of neuron projection development	biological process	3/26	458/17913	0.027918	0.132957	0.0943974	4.51285	LPAR3/BMPR2/FBXO7	3
GO:0007005	mitochondrion organization	biological process	3/26	466/17913	0.0291867	0.132957	0.0943974	4.43537	OPTN/TIMMDC1/FBXO7	3
GO:0016049	cell growth	biological process	3/26	466/17913	0.0291867	0.132957	0.0943974	4.43537	APBB2/LPAR3/BMPR2	3
GO:0006914	autophagy	biological process	3/26	471/17913	0.0299953	0.132957	0.0943974	4.38829	OPTN/FOXO3/FBXO7	3
GO:0061919	process utilizing autophagic mechanism	biological process	3/26	471/17913	0.0299953	0.132957	0.0943974	4.38829	OPTN/FOXO3/FBXO7	3
GO:0022411	cellular component disassembly	biological process	3/26	492/17913	0.0335215	0.138424	0.0982787	4.20098	OPTN/FBXO7/CLASP2	3
GO:0016055	Wnt signaling pathway	biological process	3/26	498/17913	0.0345676	0.139053	0.0987253	4.15037	FGFR2/FOXO3/CSNK1G3	3
GO:0198738	cell-cell signaling by wnt	biological process	3/26	500/17913	0.0349201	0.139854	0.0992936	4.13377	FGFR2/FOXO3/CSNK1G3	3

## Sheet: GO CC
databaseID	Description	type	geneRatio	bgRatio	pvalue	padj	qvalue	enrichScore	overlapGeneList	overlapGeneCount
GO:0045178	basal part of cell	cellular component	2/24	45/18678	0.00151455	0.067737	0.0521902	34.5889	BMPR2/CLASP2	2
GO:0005802	trans-Golgi network	cellular component	3/24	196/18678	0.00195777	0.067737	0.0521902	11.912	OPTN/CLASP2/RHOBTB3	3
GO:0005876	spindle microtubule	cellular component	2/24	53/18678	0.00209496	0.067737	0.0521902	29.3679	TUBGCP3/CLASP2	2
GO:0005827	polar microtubule	cellular component	1/24	5/18678	0.00640887	0.0917613	0.0707005	155.65	TUBGCP3	1
GO:0045180	basal cortex	cellular component	1/24	5/18678	0.00640887	0.0917613	0.0707005	155.65	CLASP2	1
GO:0000777	condensed chromosome kinetochore	cellular component	2/24	100/18678	0.0072538	0.0917613	0.0707005	15.565	KANSL1/CLASP2	2
GO:0044214	spanning component of plasma membrane	cellular component	1/24	6/18678	0.00768591	0.0917613	0.0707005	129.708	BMPR2	1
GO:0000779	condensed chromosome, centromeric region	cellular component	2/24	110/18678	0.00871683	0.0917613	0.0707005	14.15	KANSL1/CLASP2	2
GO:0005828	kinetochore microtubule	cellular component	1/24	7/18678	0.00896137	0.0917613	0.0707005	111.179	CLASP2	1
GO:0097413	Lewy body	cellular component	1/24	8/18678	0.0102353	0.0917613	0.0707005	97.2812	FBXO7	1
GO:0005874	microtubule	cellular component	3/24	357/18678	0.0104059	0.0917613	0.0707005	6.53992	TUBGCP3/DNAH14/CLASP2	3
GO:0000776	kinetochore	cellular component	2/24	131/18678	0.0121798	0.0984532	0.0758565	11.8817	KANSL1/CLASP2	2
GO:0089717	spanning component of membrane	cellular component	1/24	12/18678	0.0153152	0.114275	0.0880468	64.8542	BMPR2	1
GO:0043240	Fanconi anaemia nuclear complex	cellular component	1/24	13/18678	0.0165813	0.114884	0.0885165	59.8654	FANCL	1
GO:0032039	integrator complex	cellular component	1/24	15/18678	0.0191087	0.12357	0.0952083	51.8833	NIPBL	1
GO:0000775	chromosome, centromeric region	cellular component	2/24	185/18678	0.0233434	0.141519	0.109038	8.41351	KANSL1/CLASP2	2
GO:0000793	condensed chromosome	cellular component	2/24	199/18678	0.0267283	0.152508	0.117505	7.82161	KANSL1/CLASP2	2
GO:0005938	cell cortex	cellular component	2/24	229/18678	0.0346035	0.169184	0.130353	6.79694	FGFR2/CLASP2	2
GO:0009925	basal plasma membrane	cellular component	1/24	28/18678	0.0353861	0.169184	0.130353	27.7946	BMPR2	1
GO:0044665	MLL1/2 complex	cellular component	1/24	29/18678	0.0366274	0.169184	0.130353	26.8362	KANSL1	1
GO:0071339	MLL1 complex	cellular component	1/24	29/18678	0.0366274	0.169184	0.130353	26.8362	KANSL1	1
GO:0099738	cell cortex region	cellular component	1/24	31/18678	0.0391055	0.17242	0.132846	25.1048	CLASP2	1
GO:0019005	SCF ubiquitin ligase complex	cellular component	1/24	35/18678	0.0440433	0.178008	0.137152	22.2357	FBXO7	1
GO:0030173	integral component of Golgi membrane	cellular component	1/24	35/18678	0.0440433	0.178008	0.137152	22.2357	TPST1	1
GO:0008287	protein serine/threonine phosphatase complex	cellular component	1/24	38/18678	0.0477307	0.178072	0.137202	20.4803	PPP4R1	1
GO:1903293	phosphatase complex	cellular component	1/24	38/18678	0.0477307	0.178072	0.137202	20.4803	PPP4R1	1
GO:0031228	intrinsic component of Golgi membrane	cellular component	1/24	40/18678	0.0501814	0.180281	0.138904	19.4563	TPST1	1
GO:0060076	excitatory synapse	cellular component	1/24	46/18678	0.0574972	0.199187	0.15347	16.9185	FGFR2	1
GO:0005819	spindle	cellular component	2/24	326/18678	0.0651512	0.205383	0.158244	4.77454	TUBGCP3/CLASP2	2
GO:0098687	chromosomal region	cellular component	2/24	337/18678	0.0690424	0.205383	0.158244	4.61869	KANSL1/CLASP2	2
GO:0005881	cytoplasmic microtubule	cellular component	1/24	62/18678	0.076743	0.205383	0.158244	12.5524	CLASP2	1
GO:0035097	histone methyltransferase complex	cellular component	1/24	65/18678	0.0803095	0.205383	0.158244	11.9731	KANSL1	1
GO:0018995	host	cellular component	1/24	69/18678	0.0850441	0.205383	0.158244	11.279	NUP50	1
GO:0043657	host cell	cellular component	1/24	69/18678	0.0850441	0.205383	0.158244	11.279	NUP50	1
GO:0031252	cell leading edge	cellular component	2/24	384/18678	0.086498	0.205383	0.158244	4.05339	APBB2/CLASP2	2
GO:0000123	histone acetyltransferase complex	cellular component	1/24	72/18678	0.0885798	0.205383	0.158244	10.809	KANSL1	1
GO:0044215	other organism	cellular component	1/24	75/18678	0.0921024	0.205383	0.158244	10.3767	NUP50	1
GO:0044216	other organism cell	cellular component	1/24	75/18678	0.0921024	0.205383	0.158244	10.3767	NUP50	1
GO:0044217	other organism part	cellular component	1/24	75/18678	0.0921024	0.205383	0.158244	10.3767	NUP50	1
GO:0055038	recycling endosome membrane	cellular component	1/24	76/18678	0.0932737	0.205383	0.158244	10.2401	OPTN	1
GO:0099568	cytoplasmic region	cellular component	2/24	402/18678	0.0935102	0.205383	0.158244	3.87189	FGFR2/CLASP2	2
GO:0005901	caveola	cellular component	1/24	79/18678	0.0967789	0.205383	0.158244	9.85127	BMPR2	1
GO:0005913	cell-cell adherens junction	cellular component	1/24	79/18678	0.0967789	0.205383	0.158244	9.85127	BMPR2	1
GO:0031248	protein acetyltransferase complex	cellular component	1/24	80/18678	0.0979444	0.205383	0.158244	9.72813	KANSL1	1
GO:1902493	acetyltransferase complex	cellular component	1/24	80/18678	0.0979444	0.205383	0.158244	9.72813	KANSL1	1
GO:0016234	inclusion body	cellular component	1/24	81/18678	0.0991085	0.205383	0.158244	9.60802	FBXO7	1

## Sheet: GO MF
databaseID	Description	type	geneRatio	bgRatio	pvalue	padj	qvalue	enrichScore	overlapGeneList	overlapGeneCount
GO:0019199	transmembrane receptor protein kinase activity	molecular function	2/27	65/16969	0.0047675	0.125248	0.0958839	19.3379	FGFR2/BMPR2	2
GO:0005007	fibroblast growth factor-activated receptor activity	molecular function	1/27	5/16969	0.00793134	0.125248	0.0958839	125.696	FGFR2	1
GO:0036033	mediator complex binding	molecular function	1/27	5/16969	0.00793134	0.125248	0.0958839	125.696	NIPBL	1
GO:0070087	chromo shadow domain binding	molecular function	1/27	6/16969	0.00951032	0.125248	0.0958839	104.747	NIPBL	1
GO:0098821	BMP receptor activity	molecular function	1/27	6/16969	0.00951032	0.125248	0.0958839	104.747	BMPR2	1
GO:0017002	activin-activated receptor activity	molecular function	1/27	7/16969	0.0110869	0.125248	0.0958839	89.7831	BMPR2	1
GO:0017137	Rab GTPase binding	molecular function	2/27	109/16969	0.012924	0.125248	0.0958839	11.5318	OPTN/RHOBTB3	2
GO:0043995	histone acetyltransferase activity (H4-K5 specific)	molecular function	1/27	9/16969	0.0142328	0.125248	0.0958839	69.8313	KANSL1	1
GO:0043996	histone acetyltransferase activity (H4-K8 specific)	molecular function	1/27	9/16969	0.0142328	0.125248	0.0958839	69.8313	KANSL1	1
GO:0046972	histone acetyltransferase activity (H4-K16 specific)	molecular function	1/27	9/16969	0.0142328	0.125248	0.0958839	69.8313	KANSL1	1
GO:0002162	dystroglycan binding	molecular function	1/27	10/16969	0.0158021	0.126417	0.0967783	62.8481	CLASP2	1
GO:0036122	BMP binding	molecular function	1/27	11/16969	0.017369	0.127373	0.0975102	57.1347	BMPR2	1
GO:0045125	bioactive lipid receptor activity	molecular function	1/27	13/16969	0.0204956	0.12883	0.0986256	48.3447	LPAR3	1
GO:0051010	microtubule plus-end binding	molecular function	1/27	13/16969	0.0204956	0.12883	0.0986256	48.3447	CLASP2	1
GO:0001228	DNA-binding transcription activator activity, RNA polymerase II-specific	molecular function	3/27	390/16969	0.0234216	0.130279	0.0997355	4.83447	PRDM2/FOXO3/ZNF292	3
GO:0004675	transmembrane receptor protein serine/threonine kinase activity	molecular function	1/27	16/16969	0.0251676	0.130279	0.0997355	39.2801	BMPR2	1
GO:0010485	H4 histone acetyltransferase activity	molecular function	1/27	16/16969	0.0251676	0.130279	0.0997355	39.2801	KANSL1	1
GO:0001965	G-protein alpha-subunit binding	molecular function	1/27	20/16969	0.0313636	0.146899	0.112459	31.4241	LPAR3	1
GO:0017134	fibroblast growth factor binding	molecular function	1/27	21/16969	0.0329066	0.146899	0.112459	29.9277	FGFR2	1
GO:0043015	gamma-tubulin binding	molecular function	1/27	22/16969	0.0344473	0.146899	0.112459	28.5673	TUBGCP3	1
GO:0008022	protein C-terminus binding	molecular function	2/27	186/16969	0.0350555	0.146899	0.112459	6.75787	OPTN/NIPBL	2
GO:0008168	methyltransferase activity	molecular function	2/27	191/16969	0.0367924	0.14717	0.112666	6.58096	PRDM2/PRDM5	2
GO:0016741	transferase activity, transferring one-carbon groups	molecular function	2/27	201/16969	0.0403643	0.154437	0.11823	6.25355	PRDM2/PRDM5	2
GO:0001227	DNA-binding transcription repressor activity, RNA polymerase II-specific	molecular function	2/27	224/16969	0.0490546	0.179867	0.137697	5.61144	FOXO3/PRDM5	2
GO:0001221	transcription cofactor binding	molecular function	1/27	38/16969	0.0587792	0.190825	0.146086	16.539	FOXO3	1
GO:0015631	tubulin binding	molecular function	2/27	252/16969	0.0604627	0.190825	0.146086	4.98795	TUBGCP3/CLASP2	2
GO:0031593	polyubiquitin modification-dependent protein binding	molecular function	1/27	41/16969	0.0632752	0.190825	0.146086	15.3288	OPTN	1
GO:0018024	histone-lysine N-methyltransferase activity	molecular function	1/27	43/16969	0.066261	0.190825	0.146086	14.6158	PRDM2	1
GO:0031625	ubiquitin protein ligase binding	molecular function	2/27	270/16969	0.0682362	0.190825	0.146086	4.65542	FANCL/FBXO7	2
GO:0008146	sulfotransferase activity	molecular function	1/27	48/16969	0.0736856	0.190825	0.146086	13.0934	TPST1	1
GO:0004714	transmembrane receptor protein tyrosine kinase activity	molecular function	1/27	49/16969	0.0751636	0.190825	0.146086	12.8262	FGFR2	1
GO:0044389	ubiquitin-like protein ligase binding	molecular function	2/27	286/16969	0.075412	0.190825	0.146086	4.39498	FANCL/FBXO7	2
GO:0004402	histone acetyltransferase activity	molecular function	1/27	52/16969	0.0795842	0.190825	0.146086	12.0862	KANSL1	1
GO:0042054	histone methyltransferase activity	molecular function	1/27	52/16969	0.0795842	0.190825	0.146086	12.0862	PRDM2	1
GO:0043130	ubiquitin binding	molecular function	1/27	54/16969	0.08252	0.190825	0.146086	11.6385	FBXO7	1
GO:0061733	peptide-lysine-N-acetyltransferase activity	molecular function	1/27	54/16969	0.08252	0.190825	0.146086	11.6385	KANSL1	1
GO:0004842	ubiquitin-protein transferase activity	molecular function	2/27	305/16969	0.0842358	0.190825	0.146086	4.12119	FANCL/FBXO7	2
GO:0016279	protein-lysine N-methyltransferase activity	molecular function	1/27	57/16969	0.0869067	0.190825	0.146086	11.026	PRDM2	1
GO:0016278	lysine N-methyltransferase activity	molecular function	1/27	58/16969	0.0883645	0.190825	0.146086	10.8359	PRDM2	1
GO:0034212	peptide N-acetyltransferase activity	molecular function	1/27	59/16969	0.08982	0.190825	0.146086	10.6522	KANSL1	1
GO:0070491	repressing transcription factor binding	molecular function	1/27	59/16969	0.08982	0.190825	0.146086	10.6522	PRDM5	1
GO:0017016	Ras GTPase binding	molecular function	2/27	320/16969	0.0914181	0.190825	0.146086	3.92801	OPTN/RHOBTB3	2
GO:0016782	transferase activity, transferring sulfur-containing groups	molecular function	1/27	63/16969	0.0956197	0.190825	0.146086	9.9759	TPST1	1
GO:0019787	ubiquitin-like protein transferase activity	molecular function	2/27	329/16969	0.0958135	0.190825	0.146086	3.82056	FANCL/FBXO7	2
GO:0031267	small GTPase binding	molecular function	2/27	333/16969	0.0977868	0.190825	0.146086	3.77466	OPTN/RHOBTB3	2
GO:0019888	protein phosphatase regulator activity	molecular function	1/27	66/16969	0.0999461	0.190825	0.146086	9.52245	PPP4R1	1

## Sheet: KEGG pathway
databaseID	Description	geneRatio	bgRatio	pvalue	padj	qvalue	enrichScore	overlapGeneList	overlapGeneCount
hsa04137	Mitophagy - animal	2/10	65/7946	0.00284238	0.0771608	0.070246	24.4492	OPTN/FOXO3	2
hsa01521	EGFR tyrosine kinase inhibitor resistance	2/10	79/7946	0.00417085	0.0771608	0.070246	20.1165	FGFR2/FOXO3	2
hsa04151	PI3K-Akt signaling pathway	3/10	354/7946	0.00832627	0.102691	0.0934879	6.7339	FGFR2/FOXO3/LPAR3	3
hsa04550	Signaling pathways regulating pluripotency of stem cells	2/10	140/7946	0.0126426	0.116944	0.106464	11.3514	FGFR2/BMPR2	2
hsa04015	Rap1 signaling pathway	2/10	210/7946	0.027203	0.201302	0.183262	7.56762	FGFR2/LPAR3	2
hsa04340	Hedgehog signaling pathway	1/10	50/7946	0.0612062	0.241152	0.219541	15.892	CSNK1G3	1
hsa03460	Fanconi anemia pathway	1/10	54/7946	0.0659539	0.241152	0.219541	14.7148	FANCL	1
hsa05213	Endometrial cancer	1/10	58/7946	0.0706799	0.241152	0.219541	13.7	FOXO3	1
hsa00310	Lysine degradation	1/10	61/7946	0.0742103	0.241152	0.219541	13.0262	PRDM2	1
hsa04213	Longevity regulating pathway - multiple species	1/10	62/7946	0.0753845	0.241152	0.219541	12.8161	FOXO3	1
hsa05223	Non-small cell lung cancer	1/10	66/7946	0.0800675	0.241152	0.219541	12.0394	FOXO3	1
hsa05230	Central carbon metabolism in cancer	1/10	69/7946	0.0835658	0.241152	0.219541	11.5159	FGFR2	1
hsa04917	Prolactin signaling pathway	1/10	70/7946	0.0847292	0.241152	0.219541	11.3514	FOXO3	1

## Sheet: Reactome
databaseID	Description	geneRatio	bgRatio	pvalue	padj	qvalue	enrichScore	overlapGeneList	overlapGeneCount
R-HSA-68886	M Phase	4/17	395/10619	0.00305241	0.185371	0.150625	6.32554	TUBGCP3/NUP50/NIPBL/CLASP2	4
R-HSA-8952158	RUNX3 regulates BCL2L11 (BIM) transcription	1/17	5/10619	0.00798043	0.185371	0.150625	124.929	FOXO3	1
R-HSA-2219528	PI3K/AKT Signaling in Cancer	2/17	101/10619	0.0110998	0.185371	0.150625	12.3692	FGFR2/FOXO3	2
R-HSA-428890	Role of ABL in ROBO-SLIT signaling	1/17	8/10619	0.0127399	0.185371	0.150625	78.0809	CLASP2	1
R-HSA-198693	AKT phosphorylates targets in the nucleus	1/17	9/10619	0.0143216	0.185371	0.150625	69.4052	FOXO3	1
R-HSA-190377	FGFR2b ligand binding and activation	1/17	10/10619	0.0159009	0.185371	0.150625	62.4647	FGFR2	1
R-HSA-2470946	Cohesin Loading onto Chromatin	1/17	10/10619	0.0159009	0.185371	0.150625	62.4647	NIPBL	1
R-HSA-9617629	Regulation of FOXO transcriptional activity by acetylation	1/17	10/10619	0.0159009	0.185371	0.150625	62.4647	FOXO3	1
R-HSA-9614399	Regulation of localization of FOXO transcription factors	1/17	11/10619	0.0174778	0.185371	0.150625	56.7861	FOXO3	1
R-HSA-190375	FGFR2c ligand binding and activation	1/17	13/10619	0.0206246	0.185371	0.150625	48.0498	FGFR2	1
R-HSA-419408	Lysosphingolipid and LPA receptors	1/17	14/10619	0.0221944	0.185371	0.150625	44.6176	LPAR3	1
R-HSA-68884	Mitotic Telophase/Cytokinesis	1/17	14/10619	0.0221944	0.185371	0.150625	44.6176	NIPBL	1
R-HSA-9614657	FOXO-mediated transcription of cell death genes	1/17	16/10619	0.0253269	0.185371	0.150625	39.0404	FOXO3	1
R-HSA-2033519	Activated point mutants of FGFR2	1/17	17/10619	0.0268896	0.185371	0.150625	36.7439	FGFR2	1
R-HSA-9617828	FOXO-mediated transcription of cell cycle genes	1/17	17/10619	0.0268896	0.185371	0.150625	36.7439	FOXO3	1
R-HSA-1368082	RORA activates gene expression	1/17	18/10619	0.0284499	0.185371	0.150625	34.7026	CHD9	1
R-HSA-5654221	Phospholipase C-mediated cascade; FGFR2	1/17	18/10619	0.0284499	0.185371	0.150625	34.7026	FGFR2	1
R-HSA-8851708	Signaling by FGFR2 IIIa TM	1/17	19/10619	0.0300079	0.185371	0.150625	32.8762	FGFR2	1
R-HSA-1181150	Signaling by NODAL	1/17	20/10619	0.0315636	0.185371	0.150625	31.2324	FOXO3	1
R-HSA-190241	FGFR2 ligand binding and activation	1/17	20/10619	0.0315636	0.185371	0.150625	31.2324	FGFR2	1
R-HSA-8862803	Deregulated CDK5 triggers multiple neurodegenerative pathways in Alzheimer's disease models	1/17	22/10619	0.0346678	0.185371	0.150625	28.393	FOXO3	1
R-HSA-8863678	Neurodegenerative Diseases	1/17	22/10619	0.0346678	0.185371	0.150625	28.393	FOXO3	1
R-HSA-5654695	PI-3K cascade:FGFR2	1/17	23/10619	0.0362165	0.185371	0.150625	27.1586	FGFR2	1
R-HSA-5654699	SHC-mediated cascade:FGFR2	1/17	23/10619	0.0362165	0.185371	0.150625	27.1586	FGFR2	1
R-HSA-156584	Cytosolic sulfonation of small molecules	1/17	24/10619	0.0377627	0.185371	0.150625	26.027	TPST1	1
R-HSA-9634638	Estrogen-dependent nuclear events downstream of ESR-membrane signaling	1/17	24/10619	0.0377627	0.185371	0.150625	26.027	FOXO3	1
R-HSA-69275	G2/M Transition	2/17	196/10619	0.0384323	0.185371	0.150625	6.37395	OPTN/TUBGCP3	2
R-HSA-453274	Mitotic G2-G2/M phases	2/17	198/10619	0.0391496	0.185371	0.150625	6.30957	OPTN/TUBGCP3	2
R-HSA-5654700	FRS-mediated FGFR2 signaling	1/17	25/10619	0.0393067	0.185371	0.150625	24.9859	FGFR2	1
R-HSA-5674400	Constitutive Signaling by AKT1 E17K in Cancer	1/17	25/10619	0.0393067	0.185371	0.150625	24.9859	FOXO3	1
R-HSA-68877	Mitotic Prometaphase	2/17	200/10619	0.0398721	0.185371	0.150625	6.24647	TUBGCP3/CLASP2	2
R-HSA-1368108	BMAL1:CLOCK,NPAS2 activates circadian gene expression	1/17	27/10619	0.0423876	0.185371	0.150625	23.1351	CHD9	1
R-HSA-201451	Signaling by BMP	1/17	28/10619	0.0439245	0.185371	0.150625	22.3088	BMPR2	1
R-HSA-9615017	FOXO-mediated transcription of oxidative stress, metabolic and neuronal genes	1/17	29/10619	0.0454591	0.185371	0.150625	21.5396	FOXO3	1
R-HSA-5654696	Downstream signaling of activated FGFR2	1/17	30/10619	0.0469915	0.185371	0.150625	20.8216	FGFR2	1
R-HSA-168271	Transport of Ribonucleoproteins into the Host Nucleus	1/17	31/10619	0.0485215	0.185371	0.150625	20.1499	NUP50	1
R-HSA-168333	NEP/NS2 Interacts with the Cellular Export Machinery	1/17	31/10619	0.0485215	0.185371	0.150625	20.1499	NUP50	1
R-HSA-170822	Regulation of Glucokinase by Glucokinase Regulatory Protein	1/17	31/10619	0.0485215	0.185371	0.150625	20.1499	NUP50	1
R-HSA-5619107	Defective TPR may confer susceptibility towards thyroid papillary carcinoma (TPC)	1/17	31/10619	0.0485215	0.185371	0.150625	20.1499	NUP50	1
R-HSA-168274	Export of Viral Ribonucleoproteins from Nucleus	1/17	33/10619	0.0515745	0.185371	0.150625	18.9287	NUP50	1
R-HSA-180746	Nuclear import of Rev protein	1/17	33/10619	0.0515745	0.185371	0.150625	18.9287	NUP50	1
R-HSA-180910	Vpr-mediated nuclear import of PICs	1/17	33/10619	0.0515745	0.185371	0.150625	18.9287	NUP50	1
R-HSA-1839126	FGFR2 mutant receptor activation	1/17	33/10619	0.0515745	0.185371	0.150625	18.9287	FGFR2	1
R-HSA-159227	Transport of the SLBP independent Mature mRNA	1/17	34/10619	0.0530976	0.185371	0.150625	18.372	NUP50	1
R-HSA-165054	Rev-mediated nuclear export of HIV RNA	1/17	34/10619	0.0530976	0.185371	0.150625	18.372	NUP50	1
R-HSA-4085377	SUMOylation of SUMOylation proteins	1/17	34/10619	0.0530976	0.185371	0.150625	18.372	NUP50	1
R-HSA-5654727	Negative regulation of FGFR2 signaling	1/17	34/10619	0.0530976	0.185371	0.150625	18.372	FGFR2	1
R-HSA-159230	Transport of the SLBP Dependant Mature mRNA	1/17	35/10619	0.0546184	0.185371	0.150625	17.8471	NUP50	1
R-HSA-3301854	Nuclear Pore Complex (NPC) Disassembly	1/17	35/10619	0.0546184	0.185371	0.150625	17.8471	NUP50	1
R-HSA-176033	Interactions of Vpr with host cellular proteins	1/17	36/10619	0.0561368	0.185371	0.150625	17.3513	NUP50	1
R-HSA-177243	Interactions of Rev with host cellular proteins	1/17	36/10619	0.0561368	0.185371	0.150625	17.3513	NUP50	1
R-HSA-3232142	SUMOylation of ubiquitinylation proteins	1/17	38/10619	0.0591669	0.185371	0.150625	16.4381	NUP50	1
R-HSA-168276	NS1 Mediated Effects on Host Pathways	1/17	40/10619	0.0621878	0.185371	0.150625	15.6162	NUP50	1
R-HSA-6783310	Fanconi Anemia Pathway	1/17	40/10619	0.0621878	0.185371	0.150625	15.6162	FANCL	1
R-HSA-159231	Transport of Mature mRNA Derived from an Intronless Transcript	1/17	41/10619	0.0636948	0.185371	0.150625	15.2353	NUP50	1
R-HSA-159234	Transport of Mature mRNAs Derived from Intronless Transcripts	1/17	42/10619	0.0651996	0.185371	0.150625	14.8725	NUP50	1
R-HSA-168253	Host Interactions with Influenza Factors	1/17	42/10619	0.0651996	0.185371	0.150625	14.8725	NUP50	1
R-HSA-2426168	Activation of gene expression by SREBF (SREBP)	1/17	42/10619	0.0651996	0.185371	0.150625	14.8725	CHD9	1
R-HSA-1257604	PIP3 activates AKT signaling	2/17	264/10619	0.0655351	0.185371	0.150625	4.73217	FGFR2/FOXO3	2
R-HSA-168325	Viral Messenger RNA Synthesis	1/17	43/10619	0.066702	0.185371	0.150625	14.5267	NUP50	1
R-HSA-5655253	Signaling by FGFR2 in disease	1/17	43/10619	0.066702	0.185371	0.150625	14.5267	FGFR2	1
R-HSA-109704	PI3K Cascade	1/17	44/10619	0.0682022	0.185371	0.150625	14.1965	FGFR2	1
R-HSA-4615885	SUMOylation of DNA replication proteins	1/17	45/10619	0.0697001	0.185371	0.150625	13.881	NUP50	1
R-HSA-8854214	TBC/RABGAPs	1/17	46/10619	0.0711958	0.185371	0.150625	13.5793	OPTN	1
R-HSA-4570464	SUMOylation of RNA binding proteins	1/17	47/10619	0.0726892	0.185371	0.150625	13.2904	NUP50	1
R-HSA-112399	IRS-mediated signalling	1/17	48/10619	0.0741803	0.185371	0.150625	13.0135	FGFR2	1
R-HSA-6811440	Retrograde transport at the Trans-Golgi-Network	1/17	49/10619	0.0756692	0.185371	0.150625	12.7479	RHOBTB3	1
R-HSA-5683057	MAPK family signaling cascades	2/17	294/10619	0.0790746	0.185371	0.150625	4.2493	FGFR2/FOXO3	2
R-HSA-2428928	IRS-related events triggered by IGF1R	1/17	52/10619	0.0801223	0.185371	0.150625	12.0124	FGFR2	1
R-HSA-2980766	Nuclear Envelope Breakdown	1/17	52/10619	0.0801223	0.185371	0.150625	12.0124	NUP50	1
R-HSA-191859	snRNP Assembly	1/17	53/10619	0.0816022	0.185371	0.150625	11.7858	NUP50	1
R-HSA-194441	Metabolism of non-coding RNA	1/17	53/10619	0.0816022	0.185371	0.150625	11.7858	NUP50	1
R-HSA-2428924	IGF1R signaling cascade	1/17	53/10619	0.0816022	0.185371	0.150625	11.7858	FGFR2	1
R-HSA-2404192	Signaling by Type 1 Insulin-like Growth Factor 1 Receptor (IGF1R)	1/17	54/10619	0.0830799	0.185371	0.150625	11.5675	FGFR2	1
R-HSA-74751	Insulin receptor signalling cascade	1/17	54/10619	0.0830799	0.185371	0.150625	11.5675	FGFR2	1
R-HSA-9006925	Intracellular signaling by second messengers	2/17	305/10619	0.0842495	0.185371	0.150625	4.09605	FGFR2/FOXO3	2
R-HSA-1655829	Regulation of cholesterol biosynthesis by SREBP (SREBF)	1/17	55/10619	0.0845553	0.185371	0.150625	11.3572	CHD9	1
R-HSA-6799198	Complex I biogenesis	1/17	55/10619	0.0845553	0.185371	0.150625	11.3572	TIMMDC1	1
R-HSA-2151201	Transcriptional activation of mitochondrial biogenesis	1/17	56/10619	0.0860284	0.186213	0.151309	11.1544	CHD9	1
R-HSA-6784531	tRNA processing in the nucleus	1/17	57/10619	0.0874994	0.18703	0.151973	10.9587	NUP50	1
R-HSA-1226099	Signaling by FGFR in disease	1/17	63/10619	0.0962783	0.203254	0.165156	9.91503	FGFR2	1
R-HSA-9614085	FOXO-mediated transcription	1/17	65/10619	0.0991869	0.206841	0.16807	9.60995	FOXO3	1
