# Supplementary material for: CircNUP50 is a novel therapeutic target that promotes cisplatin resistance in ovarian cancer by modulating p53 ubiquitination
Source: J Nanobiotechnology. 2024 Jan 19;22:35. doi: 10.1186/s12951-024-02295-w (PMC10799427; doi:10.1186/s12951-024-02295-w)
Supplement: Supplementary file 3 — Additional file 3. Table S5. KEGG and GO analysis based on the mRNA-seq results from si-circNUP50 SKOV3/DDP cells and si-NC SKOV3/DDP cells. [file 12951_2024_2295_MOESM3_ESM.xlsx]

## Sheet: GO BP
databaseID	Description	type	geneRatio	bgRatio	pvalue	padj	qvalue	enrichScore	overlapGeneList	overlapGeneCount
GO:0000280	nuclear division	biological process	100/1574	436/18862	3.79205e-21	1.49696e-17	1.26318e-17	2.7485	MAD1L1/MOV10L1/RGCC/IL1A/DUSP1/EREG/IL1B/LIF/BTC/GPR3/NCAPD2/ANLN/TACC3/SPDL1/KIF2A/SPAG5/SMC1B/EDN1/KIF22/NDC80/RAD54L/AURKA/TPX2/KIF4A/PDGFB/CCNE1/NCAPG/RAD51AP1/FBXO5/TTK/SMC4/WNT5A/CDC20/NEK2/CENPF/KIF14/NEK6/NCAPH/MND1/KIF18A/ZWINT/CKS2/DLGAP5/HSPA2/PKMYT1/CDC16/TOP2A/CCNB1/PSRC1/CDCA8/ESPL1/BRIP1/SMC2/DSCC1/DMRT1/NUSAP1/KIF23/KIF11/KIF20B/CENPE/KIF2C/NUF2/CENPC/CDCA5/NCAPG2/MKI67/CHEK1/DSN1…	100
GO:0048285	organelle fission	biological process	107/1574	486/18862	4.22393e-21	1.49696e-17	1.26318e-17	2.63834	MAD1L1/DCN/MOV10L1/RGCC/IL1A/DUSP1/EREG/IL1B/KDR/LIF/MX1/BTC/BNIP3/GPR3/NCAPD2/ANLN/TACC3/SPDL1/KIF2A/SPAG5/SMC1B/EDN1/KIF22/NDC80/RAD54L/AURKA/TPX2/KIF4A/PDGFB/GDAP1/CCNE1/NCAPG/PPARGC1A/RAD51AP1/FBXO5/TTK/SMC4/WNT5A/CDC20/NEK2/CENPF/KIF14/NEK6/NCAPH/MND1/KIF18A/ZWINT/CKS2/DLGAP5/HSPA2/PKMYT1/CDC16/TOP2A/CCNB1/PSRC1/CDCA8/ESPL1/BRIP1/SMC2/DSCC1/DMRT1/NUSAP1/KIF23/KIF11/KIF20B/CENPE/KIF2C/NUF2/CE…	107
GO:0140014	mitotic nuclear division	biological process	76/1574	296/18862	2.41131e-19	5.69713e-16	4.8074e-16	3.07684	MAD1L1/RGCC/IL1A/DUSP1/EREG/IL1B/BTC/NCAPD2/ANLN/TACC3/SPDL1/KIF2A/SPAG5/SMC1B/EDN1/KIF22/NDC80/AURKA/TPX2/KIF4A/PDGFB/NCAPG/FBXO5/TTK/SMC4/CDC20/NEK2/CENPF/KIF14/NEK6/NCAPH/KIF18A/ZWINT/DLGAP5/PKMYT1/CDC16/CCNB1/PSRC1/CDCA8/ESPL1/SMC2/DSCC1/DMRT1/NUSAP1/KIF23/KIF11/KIF20B/CENPE/KIF2C/NUF2/CENPC/CDCA5/NCAPG2/MKI67/CHEK1/DSN1/FBXO43/BUB1B/CCNB2/CDC25C/RACGAP1/MAD2L1/RAD21/PLK1/CDT1/BUB1/CDK1/UBE2C…	76
GO:0000070	mitotic sister chromatid segregation	biological process	53/1574	164/18862	1.353e-18	2.39751e-15	2.02309e-15	3.87271	MAD1L1/DUSP1/NCAPD2/TACC3/SPDL1/SPAG5/SMC1B/KIF22/NDC80/KIF4A/NCAPG/FBXO5/TTK/SMC4/CDC20/NEK2/CENPF/KIF14/NEK6/NCAPH/KIF18A/ZWINT/DLGAP5/CDC16/CCNB1/PSRC1/CDCA8/ESPL1/SMC2/DSCC1/NUSAP1/KIF23/CENPE/KIF2C/NUF2/CENPC/CDCA5/NCAPG2/DSN1/BUB1B/RACGAP1/MAD2L1/RAD21/PLK1/CDT1/BUB1/UBE2C/GEN1/AURKB/KIF18B/PRC1/MAP10/KIFC1	53
GO:0007059	chromosome segregation	biological process	78/1574	337/18862	5.44075e-17	7.71281e-14	6.50829e-14	2.77362	MAD1L1/DUSP1/GEM/NCAPD2/DDX11/TACC3/SPDL1/SPAG5/SMC1B/KIF22/NDC80/BIRC5/KIF4A/FAM83D/OIP5/CCNE1/NCAPG/FBXO5/TTK/SMC4/CDC20/NEK2/CENPF/KIF14/NEK6/NCAPH/KIF18A/ZWINT/HJURP/DLGAP5/CDC16/TOP2A/CCNB1/PSRC1/CDCA8/ESPL1/BRIP1/SMC2/DSCC1/NUSAP1/KIF23/CENPE/KIF2C/NUF2/CENPC/CDCA5/NCAPG2/MKI67/DSN1/SPC25/SKA1/EME1/BUB1B/RACGAP1/SYCE2/MEIOB/MAD2L1/RAD21/CENPN/PLK1/CDT1/BUB1/ESCO2/UBE2C/CCNE2/RNF212/GEN1/RMI…	78
GO:0098813	nuclear chromosome segregation	biological process	68/1574	273/18862	1.05157e-16	1.24226e-13	1.04825e-13	2.9849	MAD1L1/DUSP1/GEM/NCAPD2/DDX11/TACC3/SPDL1/SPAG5/SMC1B/KIF22/NDC80/KIF4A/FAM83D/CCNE1/NCAPG/FBXO5/TTK/SMC4/CDC20/NEK2/CENPF/KIF14/NEK6/NCAPH/KIF18A/ZWINT/DLGAP5/CDC16/TOP2A/CCNB1/PSRC1/CDCA8/ESPL1/BRIP1/SMC2/DSCC1/NUSAP1/KIF23/CENPE/KIF2C/NUF2/CENPC/CDCA5/NCAPG2/DSN1/EME1/BUB1B/RACGAP1/SYCE2/MEIOB/MAD2L1/RAD21/PLK1/CDT1/BUB1/ESCO2/UBE2C/CCNE2/RNF212/GEN1/RMI1/AURKB/KLHDC8B/KIF18B/SYCP2/PRC1/MAP10/…	68
GO:0000819	sister chromatid segregation	biological process	56/1574	199/18862	1.67311e-16	1.69414e-13	1.42956e-13	3.37224	MAD1L1/DUSP1/NCAPD2/DDX11/TACC3/SPDL1/SPAG5/SMC1B/KIF22/NDC80/KIF4A/NCAPG/FBXO5/TTK/SMC4/CDC20/NEK2/CENPF/KIF14/NEK6/NCAPH/KIF18A/ZWINT/DLGAP5/CDC16/TOP2A/CCNB1/PSRC1/CDCA8/ESPL1/SMC2/DSCC1/NUSAP1/KIF23/CENPE/KIF2C/NUF2/CENPC/CDCA5/NCAPG2/DSN1/BUB1B/RACGAP1/MAD2L1/RAD21/PLK1/CDT1/BUB1/ESCO2/UBE2C/GEN1/AURKB/KIF18B/PRC1/MAP10/KIFC1	56
GO:0051783	regulation of nuclear division	biological process	43/1574	135/18862	4.30519e-15	3.8144e-12	3.2187e-12	3.81696	MAD1L1/RGCC/IL1A/DUSP1/EREG/IL1B/LIF/BTC/GPR3/SPDL1/EDN1/NDC80/AURKA/PDGFB/RAD51AP1/FBXO5/TTK/WNT5A/CDC20/NEK2/CENPF/ZWINT/DLGAP5/PKMYT1/CDC16/CCNB1/ESPL1/DMRT1/NUSAP1/KIF20B/MKI67/CHEK1/FBXO43/BUB1B/CDC25C/MAD2L1/RAD21/PLK1/CDT1/BUB1/GEN1/AURKB/PLCB1	43
GO:0007088	regulation of mitotic nuclear division	biological process	38/1574	109/18862	6.20039e-15	4.88315e-12	4.12054e-12	4.17773	MAD1L1/RGCC/IL1A/DUSP1/EREG/IL1B/BTC/SPDL1/EDN1/NDC80/AURKA/PDGFB/FBXO5/TTK/CDC20/NEK2/CENPF/ZWINT/DLGAP5/PKMYT1/CDC16/CCNB1/ESPL1/DMRT1/NUSAP1/KIF20B/MKI67/CHEK1/FBXO43/BUB1B/CDC25C/MAD2L1/RAD21/PLK1/CDT1/BUB1/GEN1/AURKB	38
GO:0045787	positive regulation of cell cycle	biological process	79/1574	395/18862	1.7432e-13	1.23558e-10	1.04261e-10	2.3967	PPP2R5B/ASNS/RGCC/DUSP3/IL1A/ARID3A/GADD45A/CDKN1A/EREG/IL1B/RARA/HMGA2/POU4F1/ADAMTS1/ZNF385A/E2F7/NKX3-1/PRKCE/PLK3/BTC/NUPR1/FOXO4/EIF4EBP1/DBF4/DDX11/USP2/FGFR2/GTSE1/SPAG5/EDN1/NDC80/AURKA/TFAP4/ZNF268/TGFB2/CDC7/PDGFB/FAM83D/CASP2/EZH2/RAD51AP1/FBXO5/SMOC2/WNT5A/HES1/ID2/KIF14/CIT/CKS2/DLGAP5/HSPA2/E2F8/CDC16/PCNA/CCNB1/PSRC1/ESPL1/DMRT1/RDX/NUSAP1/KIF23/KIF20B/DTL/CDCA5/CHEK1/CDC25C/RACGAP…	79
GO:0006260	DNA replication	biological process	63/1574	280/18862	2.22431e-13	1.43326e-10	1.20943e-10	2.69628	CDC34/BCL6/EREG/HMGA1/BCAR3/E2F7/DBF4/DDX11/MCM10/TIPIN/MCM6/CLSPN/CDC45/CDC7/MCM5/POLE2/GINS1/POLA1/RBBP7/CCNE1/LIG1/MCM9/FBXO5/MCM3/ID3/MCM8/DUT/E2F8/GINS2/PCNA/BRIP1/DSCC1/DNA2/BARD1/PIF1/DTL/CCNA2/PRIM2/MMS22L/TERF1/NFIB/SSRP1/CHEK1/RBMS1/EME1/PTMS/RFC4/MCM7/FAM111A/RRM1/CDT1/CDK1/SETMAR/POLH/ESCO2/RRM2/EXO1/CCNE2/GEN1/MCMDC2/RMI1/FAM111B/PRIM1	63
GO:0007091	metaphase/anaphase transition of mitotic cell cycle	biological process	25/1574	61/18862	4.1461e-12	2.44896e-09	2.0665e-09	4.91126	MAD1L1/DUSP1/TACC3/SPDL1/NDC80/FBXO5/TTK/CDC20/CENPF/NEK6/ZWINT/DLGAP5/CDC16/CCNB1/ESPL1/CENPE/BUB1B/MAD2L1/RAD21/PLK1/CDT1/BUB1/UBE2C/GEN1/AURKB	25
GO:0030071	regulation of mitotic metaphase/anaphase transition	biological process	24/1574	59/18862	1.34998e-11	6.98226e-09	5.89182e-09	4.87464	MAD1L1/DUSP1/SPDL1/NDC80/FBXO5/TTK/CDC20/CENPF/NEK6/ZWINT/DLGAP5/CDC16/CCNB1/ESPL1/CENPE/BUB1B/MAD2L1/RAD21/PLK1/CDT1/BUB1/UBE2C/GEN1/AURKB	24
GO:0010965	regulation of mitotic sister chromatid separation	biological process	25/1574	64/18862	1.47762e-11	6.98226e-09	5.89182e-09	4.68105	MAD1L1/DUSP1/TACC3/SPDL1/NDC80/FBXO5/TTK/CDC20/CENPF/NEK6/ZWINT/DLGAP5/CDC16/CCNB1/ESPL1/CENPE/BUB1B/MAD2L1/RAD21/PLK1/CDT1/BUB1/UBE2C/GEN1/AURKB	25
GO:0044784	metaphase/anaphase transition of cell cycle	biological process	25/1574	64/18862	1.47762e-11	6.98226e-09	5.89182e-09	4.68105	MAD1L1/DUSP1/TACC3/SPDL1/NDC80/FBXO5/TTK/CDC20/CENPF/NEK6/ZWINT/DLGAP5/CDC16/CCNB1/ESPL1/CENPE/BUB1B/MAD2L1/RAD21/PLK1/CDT1/BUB1/UBE2C/GEN1/AURKB	25
GO:0051321	meiotic cell cycle	biological process	55/1574	250/18862	1.89675e-11	8.4026e-09	7.09035e-09	2.63637	MOV10L1/DUSP1/EREG/LIF/PIWIL4/GPR3/NCAPD2/RBM7/SMC1B/RAD54L/AURKA/CCNE1/RAD51AP1/FBXO5/TTK/SMC4/WNT5A/CDC20/NEK2/MND1/KIF18A/CKS2/HSPA2/PKMYT1/TOP2A/ESPL1/BRIP1/SMC2/DMRT1/MNS1/PRKACB/NUF2/CENPC/EME1/FBXO43/BUB1B/CCNB2/CDC25C/HSF2BP/SYCE2/MEIOB/RAD21/PLK1/BUB1/EXO1/CCNE2/RNF212/MCMDC2/RMI1/TEX19/PLCB1/MYBL1/SYCP2/XRCC2/RAD54B	55
GO:0051306	mitotic sister chromatid separation	biological process	25/1574	66/18862	3.28023e-11	1.36766e-08	1.15407e-08	4.5392	MAD1L1/DUSP1/TACC3/SPDL1/NDC80/FBXO5/TTK/CDC20/CENPF/NEK6/ZWINT/DLGAP5/CDC16/CCNB1/ESPL1/CENPE/BUB1B/MAD2L1/RAD21/PLK1/CDT1/BUB1/UBE2C/GEN1/AURKB	25
GO:0007093	mitotic cell cycle checkpoint	biological process	41/1574	159/18862	3.96997e-11	1.56329e-08	1.31914e-08	3.09008	MAD1L1/RGCC/ARID3A/GADD45A/DUSP1/CDKN1A/HMGA2/ZNF385A/E2F7/PLK3/FOXO4/SPDL1/TIPIN/GTSE1/NDC80/AURKA/CLSPN/CASP2/TTK/CDC20/CENPF/DCLRE1B/ZWINT/E2F8/STK33/PCNA/CCNB1/CHEK1/EME1/BUB1B/CDC25C/MAD2L1/WEE1/PLK1/CDT1/BUB1/CDK1/SETMAR/GEN1/AURKB/TFDP1	41
GO:1902099	regulation of metaphase/anaphase transition of cell cycle	biological process	24/1574	62/18862	4.73283e-11	1.76559e-08	1.48986e-08	4.63877	MAD1L1/DUSP1/SPDL1/NDC80/FBXO5/TTK/CDC20/CENPF/NEK6/ZWINT/DLGAP5/CDC16/CCNB1/ESPL1/CENPE/BUB1B/MAD2L1/RAD21/PLK1/CDT1/BUB1/UBE2C/GEN1/AURKB	24
GO:0090068	positive regulation of cell cycle process	biological process	61/1574	303/18862	7.71739e-11	2.73504e-08	2.3079e-08	2.41252	PPP2R5B/RGCC/IL1A/ARID3A/GADD45A/CDKN1A/EREG/IL1B/HMGA2/POU4F1/ADAMTS1/ZNF385A/E2F7/PRKCE/PLK3/BTC/FOXO4/DBF4/DDX11/GTSE1/SPAG5/EDN1/NDC80/AURKA/CDC7/PDGFB/FAM83D/CASP2/EZH2/RAD51AP1/FBXO5/WNT5A/ID2/KIF14/CIT/DLGAP5/HSPA2/E2F8/CDC16/PCNA/CCNB1/ESPL1/DMRT1/RDX/NUSAP1/KIF23/KIF20B/DTL/CDCA5/CDC25C/RACGAP1/MAD2L1/RAD21/CDT1/CDK1/UBE2C/GEN1/AURKB/PLCB1/TFDP1/MAP10	61
GO:0051784	negative regulation of nuclear division	biological process	22/1574	54/18862	9.25752e-11	3.12463e-08	2.63665e-08	4.88216	MAD1L1/DUSP1/LIF/SPDL1/NDC80/FBXO5/TTK/CDC20/CENPF/ZWINT/CCNB1/DMRT1/CHEK1/FBXO43/BUB1B/MAD2L1/RAD21/PLK1/CDT1/BUB1/GEN1/AURKB	22
GO:0044786	cell cycle DNA replication	biological process	24/1574	64/18862	1.03836e-10	3.3454e-08	2.82294e-08	4.49381	BCL6/E2F7/DBF4/TIPIN/MCM6/CDC45/CDC7/MCM5/POLE2/GINS1/POLA1/LIG1/FBXO5/MCM3/E2F8/PCNA/DNA2/PRIM2/TERF1/RFC4/MCM7/CDT1/MCMDC2/PRIM1	24
GO:0033045	regulation of sister chromatid segregation	biological process	25/1574	71/18862	2.06751e-10	6.10605e-08	5.15246e-08	4.21954	MAD1L1/DUSP1/TACC3/SPDL1/NDC80/FBXO5/TTK/CDC20/CENPF/NEK6/ZWINT/DLGAP5/CDC16/CCNB1/ESPL1/CENPE/BUB1B/MAD2L1/RAD21/PLK1/CDT1/BUB1/UBE2C/GEN1/AURKB	25
GO:1905818	regulation of chromosome separation	biological process	25/1574	71/18862	2.06751e-10	6.10605e-08	5.15246e-08	4.21954	MAD1L1/DUSP1/TACC3/SPDL1/NDC80/FBXO5/TTK/CDC20/CENPF/NEK6/ZWINT/DLGAP5/CDC16/CCNB1/ESPL1/CENPE/BUB1B/MAD2L1/RAD21/PLK1/CDT1/BUB1/UBE2C/GEN1/AURKB	25
GO:0140013	meiotic nuclear division	biological process	42/1574	174/18862	2.20504e-10	6.25172e-08	5.27538e-08	2.89256	MOV10L1/EREG/LIF/GPR3/RAD54L/AURKA/CCNE1/RAD51AP1/FBXO5/TTK/SMC4/WNT5A/CDC20/MND1/KIF18A/CKS2/HSPA2/TOP2A/ESPL1/BRIP1/SMC2/DMRT1/NUF2/CENPC/EME1/FBXO43/BUB1B/CCNB2/HSF2BP/SYCE2/MEIOB/RAD21/PLK1/BUB1/CCNE2/RNF212/RMI1/TEX19/PLCB1/MYBL1/SYCP2/RAD54B	42
GO:0000075	cell cycle checkpoint	biological process	47/1574	209/18862	2.5221e-10	6.87564e-08	5.80186e-08	2.69485	MAD1L1/RGCC/ARID3A/GADD45A/DUSP1/CDKN1A/HMGA2/ZNF385A/E2F7/PLK3/FOXO4/SPDL1/TIPIN/GTSE1/NDC80/AURKA/WDR76/CLSPN/CDC45/CASP2/TTK/CDC20/CENPF/DCLRE1B/ZWINT/E2F8/STK33/PCNA/CCNB1/BRIP1/DNA2/DTL/CHEK1/EME1/BUB1B/CDC25C/MAD2L1/WEE1/PLK1/CDT1/FEM1B/BUB1/CDK1/SETMAR/GEN1/AURKB/TFDP1	47
GO:0000082	G1/S transition of mitotic cell cycle	biological process	56/1574	275/18862	2.92804e-10	7.68664e-08	6.4862e-08	2.44027	CDC34/RGCC/ARID3A/GADD45A/CDKN1A/KLF4/MYC/ADAMTS1/BACH1/ZNF385A/E2F7/PLK3/EIF4EBP1/DBF4/MCM10/GTSE1/MCM6/AURKA/CDC45/CDC7/MCM5/POLE2/CDKN3/POLA1/CCNE1/CASP2/EZH2/PTPN6/FBXO5/MCM3/ID2/KIF14/CDKN2C/MCM8/E2F8/PCNA/CCNB1/GPNMB/RDX/PPP3CA/PRIM2/CDC25C/DACT1/WEE1/MCM7/CDT1/CDK1/BCL2/RRM2/CCNE2/TYMS/PLCB1/IQGAP3/PRIM1/TFDP1/DHFR	56
GO:1903046	meiotic cell cycle process	biological process	44/1574	190/18862	3.46489e-10	8.77112e-08	7.40132e-08	2.77512	MOV10L1/EREG/LIF/GPR3/NCAPD2/RAD54L/AURKA/CCNE1/RAD51AP1/FBXO5/TTK/SMC4/WNT5A/CDC20/MND1/KIF18A/CKS2/HSPA2/TOP2A/ESPL1/BRIP1/SMC2/DMRT1/NUF2/CENPC/EME1/FBXO43/BUB1B/CCNB2/CDC25C/HSF2BP/SYCE2/MEIOB/RAD21/PLK1/BUB1/CCNE2/RNF212/RMI1/TEX19/PLCB1/MYBL1/SYCP2/RAD54B	44
GO:0051304	chromosome separation	biological process	29/1574	95/18862	3.85248e-10	9.41016e-08	7.94055e-08	3.65812	MAD1L1/DUSP1/TACC3/SPDL1/NDC80/FBXO5/TTK/CDC20/CENPF/NEK6/ZWINT/DLGAP5/CDC16/TOP2A/CCNB1/ESPL1/CENPE/EME1/BUB1B/MEIOB/MAD2L1/RAD21/PLK1/CDT1/BUB1/UBE2C/GEN1/RMI1/AURKB	29
GO:0045841	negative regulation of mitotic metaphase/anaphase transition	biological process	18/1574	39/18862	3.98285e-10	9.41016e-08	7.94055e-08	5.53084	MAD1L1/DUSP1/SPDL1/NDC80/FBXO5/TTK/CDC20/CENPF/ZWINT/CCNB1/BUB1B/MAD2L1/RAD21/PLK1/CDT1/BUB1/GEN1/AURKB	18
GO:0044843	cell cycle G1/S phase transition	biological process	58/1574	298/18862	8.77469e-10	2.00629e-07	1.69296e-07	2.33236	CDC34/RGCC/ARID3A/GADD45A/CDKN1A/KLF4/MYC/ADAMTS1/BACH1/ZNF385A/E2F7/PLK3/EIF4EBP1/DBF4/MCM10/GTSE1/MCM6/AURKA/CDC45/CDC7/MCM5/POLE2/CDKN3/FAM83D/POLA1/CCNE1/CASP2/EZH2/PTPN6/FBXO5/MCM3/ID2/KIF14/CDKN2C/MCM8/E2F8/PCNA/CCNB1/GPNMB/RDX/PPP3CA/CCNA2/PRIM2/CDC25C/DACT1/WEE1/MCM7/CDT1/CDK1/BCL2/RRM2/CCNE2/TYMS/PLCB1/IQGAP3/PRIM1/TFDP1/DHFR	58
GO:1902100	negative regulation of metaphase/anaphase transition of cell cycle	biological process	18/1574	41/18862	1.09765e-09	2.43129e-07	2.05159e-07	5.26104	MAD1L1/DUSP1/SPDL1/NDC80/FBXO5/TTK/CDC20/CENPF/ZWINT/CCNB1/BUB1B/MAD2L1/RAD21/PLK1/CDT1/BUB1/GEN1/AURKB	18
GO:1902850	microtubule cytoskeleton organization involved in mitosis	biological process	36/1574	143/18862	1.23963e-09	2.66258e-07	2.24676e-07	3.01682	SPRY2/TACC3/SPDL1/KIF2A/FBXW11/WDR62/NDC80/AURKA/TPX2/KIF4A/TTK/CENPA/CDC20/STMN1/NEK2/STIL/DLGAP5/CCNB1/PSRC1/ESPL1/NUSAP1/KIF23/KIF11/CENPE/NUF2/SPC25/GJA1/RACGAP1/MAD2L1/PLK1/AURKB/CEP97/SAPCD2/PRC1/MAP10/KIFC1	36
GO:0006261	DNA-dependent DNA replication	biological process	38/1574	157/18862	1.45207e-09	3.02715e-07	2.55439e-07	2.90046	CDC34/BCL6/HMGA1/E2F7/DBF4/DDX11/MCM10/TIPIN/MCM6/CDC45/CDC7/MCM5/POLE2/GINS1/POLA1/CCNE1/LIG1/MCM9/FBXO5/MCM3/E2F8/GINS2/PCNA/DSCC1/DNA2/PRIM2/MMS22L/TERF1/EME1/RFC4/MCM7/FAM111A/CDT1/SETMAR/CCNE2/GEN1/MCMDC2/PRIM1	38
GO:0033046	negative regulation of sister chromatid segregation	biological process	18/1574	42/18862	1.77133e-09	3.35649e-07	2.8323e-07	5.13578	MAD1L1/DUSP1/SPDL1/NDC80/FBXO5/TTK/CDC20/CENPF/ZWINT/CCNB1/BUB1B/MAD2L1/RAD21/PLK1/CDT1/BUB1/GEN1/AURKB	18
GO:0033048	negative regulation of mitotic sister chromatid segregation	biological process	18/1574	42/18862	1.77133e-09	3.35649e-07	2.8323e-07	5.13578	MAD1L1/DUSP1/SPDL1/NDC80/FBXO5/TTK/CDC20/CENPF/ZWINT/CCNB1/BUB1B/MAD2L1/RAD21/PLK1/CDT1/BUB1/GEN1/AURKB	18
GO:2000816	negative regulation of mitotic sister chromatid separation	biological process	18/1574	42/18862	1.77133e-09	3.35649e-07	2.8323e-07	5.13578	MAD1L1/DUSP1/SPDL1/NDC80/FBXO5/TTK/CDC20/CENPF/ZWINT/CCNB1/BUB1B/MAD2L1/RAD21/PLK1/CDT1/BUB1/GEN1/AURKB	18
GO:0051983	regulation of chromosome segregation	biological process	27/1574	89/18862	1.79947e-09	3.35649e-07	2.8323e-07	3.63544	MAD1L1/DUSP1/TACC3/SPDL1/NDC80/FBXO5/TTK/CDC20/CENPF/NEK6/ZWINT/DLGAP5/CDC16/CCNB1/ESPL1/CENPE/KIF2C/MKI67/BUB1B/MAD2L1/RAD21/PLK1/CDT1/BUB1/UBE2C/GEN1/AURKB	27
GO:0045839	negative regulation of mitotic nuclear division	biological process	19/1574	47/18862	2.07313e-09	3.76778e-07	3.17935e-07	4.84439	MAD1L1/DUSP1/SPDL1/NDC80/FBXO5/TTK/CDC20/CENPF/ZWINT/CCNB1/CHEK1/BUB1B/MAD2L1/RAD21/PLK1/CDT1/BUB1/GEN1/AURKB	19
GO:1901990	regulation of mitotic cell cycle phase transition	biological process	74/1574	439/18862	3.92993e-09	6.96383e-07	5.87628e-07	2.01999	MAD1L1/RGCC/ARID3A/GADD45A/DUSP1/CDKN1A/KLF4/HMGA2/ADAMTS1/ZNF385A/TPRA1/E2F7/PLK3/FOXO4/PRKAR2B/ANLN/SPDL1/HMMR/GTSE1/NDC80/AURKA/TPX2/TFAP4/CLSPN/CDC7/CCP110/TUBB4A/CASP2/EZH2/PTPN6/FBXO5/TTK/CEP70/ID2/CDC20/NEK2/CENPF/KIF14/CNTRL/NEK6/ZWINT/CDKN2C/DLGAP5/HSPA2/E2F8/CDC16/PCNA/CCNB1/ESPL1/GPNMB/RDX/CENPE/DTL/CDCA5/CHEK1/HAUS1/BUB1B/CDC25C/MAD2L1/RAD21/DACT1/ANAPC16/WEE1/PLK1/CDT1/TUBA1A/BUB1/CD…	74
GO:0051985	negative regulation of chromosome segregation	biological process	18/1574	44/18862	4.38464e-09	7.3996e-07	6.24399e-07	4.90233	MAD1L1/DUSP1/SPDL1/NDC80/FBXO5/TTK/CDC20/CENPF/ZWINT/CCNB1/BUB1B/MAD2L1/RAD21/PLK1/CDT1/BUB1/GEN1/AURKB	18
GO:1905819	negative regulation of chromosome separation	biological process	18/1574	44/18862	4.38464e-09	7.3996e-07	6.24399e-07	4.90233	MAD1L1/DUSP1/SPDL1/NDC80/FBXO5/TTK/CDC20/CENPF/ZWINT/CCNB1/BUB1B/MAD2L1/RAD21/PLK1/CDT1/BUB1/GEN1/AURKB	18
GO:0033260	nuclear DNA replication	biological process	21/1574	59/18862	4.6012e-09	7.58448e-07	6.4e-07	4.26531	BCL6/DBF4/TIPIN/MCM6/CDC45/CDC7/MCM5/POLE2/GINS1/POLA1/LIG1/MCM3/PCNA/DNA2/PRIM2/TERF1/RFC4/MCM7/CDT1/MCMDC2/PRIM1	21
GO:0010948	negative regulation of cell cycle process	biological process	64/1574	359/18862	4.81915e-09	7.76322e-07	6.55082e-07	2.13633	MAD1L1/PPP2R5B/RGCC/BCL6/ARID3A/GADD45A/DUSP1/CDKN1A/LIF/KLF4/HMGA2/ZNF385A/TPRA1/E2F7/PLK3/FOXO4/SPDL1/GTSE1/NDC80/AURKA/TFAP4/ZNF268/CLSPN/CDC7/RBBP7/CCP110/CASP2/EZH2/MDM1/FBXO5/TTK/CDC20/NEK2/CENPF/APAF1/ZWINT/CDKN2C/E2F8/PCNA/CCNB1/ESPL1/GPNMB/DMRT1/DTL/TERF1/CHEK1/FBXO43/BUB1B/CDC25C/CCNF/MAD2L1/RAD21/DACT1/WEE1/PLK1/CDT1/BUB1/CDK1/SETMAR/BCL2/RRM2/GEN1/AURKB/TFDP1	64
GO:0033047	regulation of mitotic sister chromatid segregation	biological process	18/1574	45/18862	6.73921e-09	1.0615e-06	8.95723e-07	4.79339	MAD1L1/DUSP1/SPDL1/NDC80/FBXO5/TTK/CDC20/CENPF/ZWINT/CCNB1/BUB1B/MAD2L1/RAD21/PLK1/CDT1/BUB1/GEN1/AURKB	18
GO:0032496	response to lipopolysaccharide	biological process	59/1574	326/18862	1.08473e-08	1.67143e-06	1.4104e-06	2.16879	DCN/SBNO2/NFKB2/CXCL2/ICAM1/XBP1/TSPO/PCK2/NFKBIA/PPARD/SOD2/IL1A/TNFAIP3/SLPI/IL1B/NR1D1/TICAM1/ZFP36/AKAP12/IRAK2/IL6/IL36RN/IL36B/TLR4/ADM/CLDN1/CXCL3/CXCL1/ZC3H12A/CSF2/PTAFR/FOS/PRKCE/CEBPB/MYD88/CD55/C5AR1/PLCG2/TNF/FGFR2/EDN1/PPARGC1A/WNT5A/FOXP1/TRIM6/PTGFR/SMAD6/DUSP10/SNCA/GNRH1/ANKRD1/GJA1/CDK19/HMGB2/HPGD/SRR/F2R/ADH5/UGT1A1	59
GO:0007094	mitotic spindle assembly checkpoint	biological process	16/1574	37/18862	1.21687e-08	1.76025e-06	1.48534e-06	5.18205	MAD1L1/DUSP1/SPDL1/NDC80/TTK/CDC20/CENPF/ZWINT/CCNB1/BUB1B/MAD2L1/PLK1/CDT1/BUB1/GEN1/AURKB	16
GO:0071173	spindle assembly checkpoint	biological process	16/1574	37/18862	1.21687e-08	1.76025e-06	1.48534e-06	5.18205	MAD1L1/DUSP1/SPDL1/NDC80/TTK/CDC20/CENPF/ZWINT/CCNB1/BUB1B/MAD2L1/PLK1/CDT1/BUB1/GEN1/AURKB	16
GO:0071174	mitotic spindle checkpoint	biological process	16/1574	37/18862	1.21687e-08	1.76025e-06	1.48534e-06	5.18205	MAD1L1/DUSP1/SPDL1/NDC80/TTK/CDC20/CENPF/ZWINT/CCNB1/BUB1B/MAD2L1/PLK1/CDT1/BUB1/GEN1/AURKB	16
GO:0030198	extracellular matrix organization	biological process	67/1574	393/18862	1.35278e-08	1.9177e-06	1.61821e-06	2.04299	DCN/TNC/LAMC2/COL17A1/BCL3/NFKB2/COL4A4/ICAM1/RGCC/MMP15/ECM2/SPOCK2/ADTRP/LOX/BMP2/KDR/ADAM19/IL6/ADAMTS17/ADAMTSL4/ADAM12/MMP3/ADAMTS1/ITGB2/FGFR4/ITGA5/PDPN/CTSS/PTX3/ITGA2/MMP10/TNXB/MMP1/LAMB3/SMOC1/TNF/PHLDB1/CDH1/LAMB1/TGFB2/PDGFB/CRISPLD2/COL1A1/SMOC2/ITGB6/ITGA4/FN1/TGFBI/MMP24/POSTN/LAMC1/CTSV/FLOT1/MMP7/THBS1/ADAMTS14/LUM/ITGA9/COL8A1/ADAMTS5/ITGAD/NTNG1/FBLN2/COL1A2/ADAMTS15/NPNT/ITGA1	67
GO:0043062	extracellular structure organization	biological process	67/1574	394/18862	1.5003e-08	2.08512e-06	1.75948e-06	2.0378	DCN/TNC/LAMC2/COL17A1/BCL3/NFKB2/COL4A4/ICAM1/RGCC/MMP15/ECM2/SPOCK2/ADTRP/LOX/BMP2/KDR/ADAM19/IL6/ADAMTS17/ADAMTSL4/ADAM12/MMP3/ADAMTS1/ITGB2/FGFR4/ITGA5/PDPN/CTSS/PTX3/ITGA2/MMP10/TNXB/MMP1/LAMB3/SMOC1/TNF/PHLDB1/CDH1/LAMB1/TGFB2/PDGFB/CRISPLD2/COL1A1/SMOC2/ITGB6/ITGA4/FN1/TGFBI/MMP24/POSTN/LAMC1/CTSV/FLOT1/MMP7/THBS1/ADAMTS14/LUM/ITGA9/COL8A1/ADAMTS5/ITGAD/NTNG1/FBLN2/COL1A2/ADAMTS15/NPNT/ITGA1	67
GO:0045229	external encapsulating structure organization	biological process	67/1574	396/18862	1.84248e-08	2.51144e-06	2.11923e-06	2.02751	DCN/TNC/LAMC2/COL17A1/BCL3/NFKB2/COL4A4/ICAM1/RGCC/MMP15/ECM2/SPOCK2/ADTRP/LOX/BMP2/KDR/ADAM19/IL6/ADAMTS17/ADAMTSL4/ADAM12/MMP3/ADAMTS1/ITGB2/FGFR4/ITGA5/PDPN/CTSS/PTX3/ITGA2/MMP10/TNXB/MMP1/LAMB3/SMOC1/TNF/PHLDB1/CDH1/LAMB1/TGFB2/PDGFB/CRISPLD2/COL1A1/SMOC2/ITGB6/ITGA4/FN1/TGFBI/MMP24/POSTN/LAMC1/CTSV/FLOT1/MMP7/THBS1/ADAMTS14/LUM/ITGA9/COL8A1/ADAMTS5/ITGAD/NTNG1/FBLN2/COL1A2/ADAMTS15/NPNT/ITGA1	67
GO:0031577	spindle checkpoint	biological process	16/1574	38/18862	1.93926e-08	2.59349e-06	2.18846e-06	5.04568	MAD1L1/DUSP1/SPDL1/NDC80/TTK/CDC20/CENPF/ZWINT/CCNB1/BUB1B/MAD2L1/PLK1/CDT1/BUB1/GEN1/AURKB	16
GO:0051310	metaphase plate congression	biological process	21/1574	64/18862	2.42566e-08	3.18391e-06	2.68667e-06	3.93208	MAD1L1/GEM/SPDL1/SPAG5/KIF22/NDC80/FAM83D/CENPF/KIF14/KIF18A/CCNB1/PSRC1/CDCA8/CENPE/KIF2C/NUF2/CENPC/CDCA5/CDT1/AURKB/KIFC1	21
GO:0051383	kinetochore organization	biological process	12/1574	22/18862	3.20693e-08	4.10525e-06	3.46412e-06	6.53644	NDC80/SMC4/CENPA/CENPF/DLGAP5/SMC2/CENPE/NUF2/CENPC/CENPN/CDT1/CENPW	12
GO:1901987	regulation of cell cycle phase transition	biological process	76/1574	478/18862	3.24342e-08	4.10525e-06	3.46412e-06	1.90532	MAD1L1/RGCC/ARID3A/GADD45A/DUSP1/CDKN1A/KLF4/HMGA2/ADAMTS1/ZNF385A/TPRA1/E2F7/PLK3/FOXO4/PRKAR2B/DBF4/ANLN/SPDL1/HMMR/GTSE1/NDC80/AURKA/TPX2/TFAP4/CLSPN/CDC7/FAM83D/CCP110/TUBB4A/CASP2/EZH2/PTPN6/FBXO5/TTK/CEP70/ID2/CDC20/NEK2/CENPF/KIF14/CNTRL/NEK6/ZWINT/CDKN2C/DLGAP5/HSPA2/E2F8/CDC16/PCNA/CCNB1/ESPL1/GPNMB/RDX/CENPE/DTL/CDCA5/CHEK1/HAUS1/BUB1B/CDC25C/MAD2L1/RAD21/DACT1/ANAPC16/WEE1/PLK1/CDT1/TU…	76
GO:0044706	multi-multicellular organism process	biological process	42/1574	204/18862	3.46409e-08	4.30763e-06	3.6349e-06	2.46719	ANGPT2/PPARD/VEGFA/STC2/ACVR1C/AGO2/IL1B/FOSB/LIF/SLC38A2/ADM/STC1/ITGA5/ITGA2/PTAFR/FOS/PAPPA/MAFF/PLA2G4B/ACSL4/EDN1/ESR1/PTN/ARHGDIB/LNPEP/PTGFR/MMP7/GNRH1/GJA1/KALRN/TGFBR2/HPGD/BCL2/UCP2/OXTR/PSG9/NR2F2/BMPR2/PSG5/EMP2/PSG3/PSG4	42
GO:0002237	response to molecule of bacterial origin	biological process	60/1574	346/18862	4.11243e-08	5.02567e-06	4.2408e-06	2.07806	DCN/SBNO2/NFKB2/CXCL2/ICAM1/XBP1/TSPO/PCK2/NFKBIA/PPARD/SOD2/IL1A/TNFAIP3/SLPI/IL1B/NR1D1/TICAM1/ZFP36/AKAP12/IRAK2/IL6/IL36RN/IL36B/TLR4/ADM/CLDN1/CXCL3/CXCL1/ZC3H12A/CSF2/PTAFR/FOS/PRKCE/CEBPB/MYD88/TLR6/CD55/C5AR1/PLCG2/TNF/FGFR2/EDN1/PPARGC1A/WNT5A/FOXP1/TRIM6/PTGFR/SMAD6/DUSP10/SNCA/GNRH1/ANKRD1/GJA1/CDK19/HMGB2/HPGD/SRR/F2R/ADH5/UGT1A1	60
GO:2001251	negative regulation of chromosome organization	biological process	25/1574	91/18862	6.45951e-08	7.76017e-06	6.54825e-06	3.29217	MAD1L1/DUSP1/SPDL1/NDC80/FBXO5/TTK/CDC20/CENPF/ZWINT/TOP2A/SLX1A/CCNB1/ESPL1/PIF1/TERF1/BUB1B/MAD2L1/RAD21/PLK1/CDT1/BUB1/SETMAR/DCP2/GEN1/AURKB	25
GO:0071496	cellular response to external stimulus	biological process	54/1574	303/18862	7.67883e-08	9.07126e-06	7.65458e-06	2.13567	RRAGD/BAK1/TNC/HSPA5/WIPI1/ASNS/ICAM1/XBP1/PIEZO1/PRKAG2/GADD45A/TNFRSF10B/CDKN1A/IL1B/SESN2/SLC38A2/TLR4/GABARAPL1/MAP1LC3B/SIK1/CBS/ATF3/IFI16/ZC3H12A/ITGA2/MFSD2A/FOS/MYD88/BNIP3/UPP1/PDE2A/PPARA/WDR45/PDK4/LAMP2/MAP3K1/PTN/CASP2/COL1A1/ITGA4/TRIM24/POSTN/BRIP1/MMP7/ANKRD1/CHEK1/GJA1/NR4A2/TLR3/PCSK9/BCL2/UCP2/BMPR2/TMEM150C	54
GO:0045930	negative regulation of mitotic cell cycle	biological process	56/1574	321/18862	9.38337e-08	1.09032e-05	9.2004e-06	2.09058	MAD1L1/RGCC/BCL6/ARID3A/GADD45A/DUSP1/CDKN1A/BTG1/KLF4/HMGA2/ZNF385A/TPRA1/E2F7/NKX3-1/PLK3/FOXO4/TNF/SPDL1/TIPIN/GTSE1/NDC80/AURKA/CLSPN/CASP2/EZH2/FBXO5/TTK/CDC20/CENPF/DCLRE1B/ZWINT/CDKN2C/E2F8/STK33/PCNA/CCNB1/GPNMB/CHEK1/BTG3/EME1/BUB1B/CDC25C/MAD2L1/RAD21/DACT1/WEE1/PLK1/CDT1/BUB1/CDK1/SETMAR/BCL2/GEN1/AURKB/MAGI2/TFDP1	56
GO:2000377	regulation of reactive oxygen species metabolic process	biological process	39/1574	192/18862	1.53731e-07	1.7575e-05	1.48302e-05	2.43414	CTNS/PTGS2/ARG2/ICAM1/TSPO/SOD2/TUSC2/GADD45A/CDKN1A/IL1B/TICAM1/KLF4/TLR4/MMP3/DDAH1/XDH/HK2/ITGB2/PTX3/ZC3H12A/TLR6/BNIP3/PPARA/TNF/SLC5A3/ALOX5/EDN1/PDGFB/CRYAB/FOXM1/NNT/PTGIS/TFAP2A/THBS1/SNCA/TGFBR2/SYK/BCL2/DHFR	39
GO:0010639	negative regulation of organelle organization	biological process	58/1574	346/18862	2.28257e-07	2.56807e-05	2.16701e-05	2.00879	MAD1L1/NAV3/SSH1/TSPO/PPIF/DUSP1/LIF/TBC1D4/NOL3/SLIT2/NUPR1/BNIP3/SCIN/SPDL1/MAP2/NDC80/TPX2/CCP110/TUBB4A/PPARGC1A/MDM1/FBXO5/TTK/CDC20/STMN1/CENPF/ZWINT/CGNL1/TOP2A/SLX1A/CCNB1/USP30/ESPL1/DMRT1/RDX/PIF1/SNCA/PIK3R1/TBC1D7/TERF1/CHEK1/PLEKHH2/FBXO43/BUB1B/TMSB15A/TMSB15B/CCNF/MAD2L1/RAD21/PLK1/CDT1/BUB1/SETMAR/DCP2/GEN1/AURKB/CEP97/LIMK2	58
GO:0098742	cell-cell adhesion via plasma-membrane adhesion molecules	biological process	49/1574	273/18862	2.43516e-07	2.69693e-05	2.27575e-05	2.15088	CDH3/FXYD5/ICAM1/BMP2/GATA5/IL1RN/KLF4/MYPN/ROBO3/PCDH1/CLDN14/ITGB2/ITGA5/CLDN1/IL1RAP/TENM1/CDH1/PCDHB4/FAT2/TGFB2/PCDH11X/MDGA1/PCDHB3/PCDHB5/CDH6/CLDN16/PCDHB8/FLRT3/MMP24/PALLD/CNTN6/CDH24/HMCN1/CDHR1/PCDH15/CDH8/CXADR/NEXN/NTNG1/TGFBR2/PCDH19/PCDH7/GPC6/PCDH9/SLITRK2/FAT4/PCDHB16/PCDH20/PCDHGA6	49
GO:0007080	mitotic metaphase plate congression	biological process	17/1574	50/18862	2.90469e-07	3.16746e-05	2.67279e-05	4.07438	MAD1L1/SPDL1/KIF22/NDC80/KIF14/KIF18A/CCNB1/PSRC1/CDCA8/CENPE/KIF2C/NUF2/CENPC/CDCA5/CDT1/AURKB/KIFC1	17
GO:0051303	establishment of chromosome localization	biological process	22/1574	79/18862	3.03267e-07	3.2569e-05	2.74826e-05	3.33717	MAD1L1/GEM/SPDL1/SPAG5/KIF22/NDC80/FAM83D/CENPF/KIF14/KIF18A/DLGAP5/CCNB1/PSRC1/CDCA8/CENPE/KIF2C/NUF2/CENPC/CDCA5/CDT1/AURKB/KIFC1	22
GO:0006270	DNA replication initiation	biological process	15/1574	40/18862	3.35759e-07	3.55203e-05	2.9973e-05	4.49381	CDC34/MCM10/MCM6/CDC45/MCM5/POLE2/POLA1/CCNE1/MCM3/PRIM2/MCM7/CDT1/CCNE2/MCMDC2/PRIM1	15
GO:0022407	regulation of cell-cell adhesion	biological process	68/1574	437/18862	3.89072e-07	4.03161e-05	3.40199e-05	1.86471	MAD1L1/PLAUR/PTPRU/ARG2/FXYD5/ICAM1/XBP1/RGCC/PIEZO1/AKNA/MAP3K8/DUSP3/ADTRP/VNN1/VEGFA/BCL6/IL1A/IL1B/TNFSF9/BMP2/RARA/ADAM19/IL6/IL1RN/IL36B/KLF4/MINK1/NFKBIZ/UBASH3B/ITGB2/PDPN/ZC3H12A/NFKBID/CCDC88B/IL7R/PTAFR/CEBPB/C1QTNF1/IL20RB/PPARA/CD55/FUT4/TNF/ALOX5/CDH1/JAG1/IL27RA/MDK/PTPN6/MDGA1/WNT5A/HES1/CBLB/ITGA4/EPCAM/SDC4/TWSG1/GPNMB/FLOT1/RDX/DUSP10/PIK3R1/GNRH1/ANK3/TGFBR2/SYK/FUT9/HLA-DMB	68
GO:0061982	meiosis I cell cycle process	biological process	29/1574	126/18862	3.92468e-07	4.03161e-05	3.40199e-05	2.7581	MOV10L1/RAD54L/AURKA/CCNE1/RAD51AP1/FBXO5/MND1/CKS2/HSPA2/TOP2A/ESPL1/BRIP1/DMRT1/CENPC/EME1/CCNB2/CDC25C/HSF2BP/SYCE2/MEIOB/RAD21/PLK1/CCNE2/RNF212/RMI1/TEX19/MYBL1/SYCP2/RAD54B	29
GO:0007565	female pregnancy	biological process	36/1574	177/18862	4.41222e-07	4.46769e-05	3.76996e-05	2.43732	ANGPT2/PPARD/VEGFA/STC2/ACVR1C/AGO2/IL1B/FOSB/LIF/SLC38A2/ADM/STC1/ITGA5/ITGA2/FOS/PAPPA/ACSL4/ESR1/PTN/ARHGDIB/LNPEP/MMP7/GNRH1/GJA1/TGFBR2/HPGD/BCL2/UCP2/OXTR/PSG9/NR2F2/BMPR2/PSG5/EMP2/PSG3/PSG4	36
GO:0072331	signal transduction by p53 class mediator	biological process	47/1574	263/18862	4.85339e-07	4.80459e-05	4.05424e-05	2.14153	BCL3/RGCC/NDRG1/PRKAG2/ARID3A/GADD45A/CDKN1A/SESN2/POU4F1/ZNF385A/IFI16/SHISA5/E2F7/DDIT4/PLK3/NUPR1/AEN/E2F2/GTSE1/AURKA/TPX2/TFAP4/RBBP7/CASP2/FOXM1/TRIM24/E2F8/PCNA/CCNB1/TTC5/BRIP1/DNA2/BARD1/ANKRD1/TAF5/SSRP1/CHEK1/PLA2R1/CDC25C/RFC4/CDK1/BCL2/EXO1/RMI1/AURKB/TAF13/TFDP1	47
GO:0050000	chromosome localization	biological process	22/1574	81/18862	4.88051e-07	4.80459e-05	4.05424e-05	3.25477	MAD1L1/GEM/SPDL1/SPAG5/KIF22/NDC80/FAM83D/CENPF/KIF14/KIF18A/DLGAP5/CCNB1/PSRC1/CDCA8/CENPE/KIF2C/NUF2/CENPC/CDCA5/CDT1/AURKB/KIFC1	22
GO:0007127	meiosis I	biological process	28/1574	121/18862	5.50533e-07	5.34545e-05	4.51064e-05	2.77304	MOV10L1/RAD54L/AURKA/CCNE1/RAD51AP1/FBXO5/MND1/CKS2/HSPA2/TOP2A/ESPL1/BRIP1/DMRT1/CENPC/EME1/CCNB2/HSF2BP/SYCE2/MEIOB/RAD21/PLK1/CCNE2/RNF212/RMI1/TEX19/MYBL1/SYCP2/RAD54B	28
GO:0048545	response to steroid hormone	biological process	55/1574	330/18862	5.62864e-07	5.39133e-05	4.54935e-05	1.99725	CALCOCO1/PTPRU/ICAM1/TSPO/PCK2/ADTRP/PPARD/LOX/ERRFI1/DUSP1/CDKN1A/FOSB/NR1D1/ZFP36/WBP2/IL6/IL1RN/SLIT2/ADM/STC1/CLDN1/NKX3-1/DDIT4/PTAFR/FOS/PER1/PAPPA/PPARA/NCOR2/TNF/EDN1/TFAP4/ESR1/TGFB2/RBBP7/PTN/COL1A1/FOXP1/TXNIP/PMEPA1/YWHAH/PCNA/THBS1/ABHD2/GNRH1/HNMT/TGFBR2/HMGB2/PAQR8/BCL2/TYMS/OXTR/SLIT3/SMYD3/UGT1A1	55
GO:2000379	positive regulation of reactive oxygen species metabolic process	biological process	25/1574	101/18862	5.74312e-07	5.42763e-05	4.57999e-05	2.96621	PTGS2/ICAM1/TSPO/SOD2/GADD45A/CDKN1A/IL1B/TICAM1/KLF4/TLR4/DDAH1/XDH/ITGB2/PTX3/ZC3H12A/TLR6/TNF/SLC5A3/EDN1/PDGFB/NNT/THBS1/SNCA/TGFBR2/SYK	25
GO:0009612	response to mechanical stimulus	biological process	39/1574	202/18862	6.08454e-07	5.67463e-05	4.78841e-05	2.31364	DCN/BAK1/TNC/ASNS/ANGPT2/NFKBIA/PIEZO1/GADD45A/TNFRSF10B/CXCR4/IL1B/FOSB/SLC38A2/SCEL/TLR4/ITGA2/FOS/MYD88/BNIP3/PDE2A/EDN1/MAP3K1/PTN/CASP2/COL1A1/MDK/TXNIP/POSTN/CCNB1/MMP7/THBS1/ANKRD1/CHEK1/GJA1/KIT/TGFBR2/TLR3/DMD/TMEM150C	39
GO:1901991	negative regulation of mitotic cell cycle phase transition	biological process	45/1574	250/18862	6.86145e-07	6.31609e-05	5.3297e-05	2.15703	MAD1L1/RGCC/ARID3A/GADD45A/DUSP1/CDKN1A/KLF4/HMGA2/ZNF385A/TPRA1/E2F7/PLK3/FOXO4/SPDL1/GTSE1/NDC80/AURKA/CLSPN/CASP2/EZH2/FBXO5/TTK/CDC20/CENPF/ZWINT/CDKN2C/E2F8/PCNA/CCNB1/GPNMB/CHEK1/BUB1B/CDC25C/MAD2L1/RAD21/DACT1/WEE1/PLK1/CDT1/BUB1/CDK1/BCL2/GEN1/AURKB/TFDP1	45
GO:0006271	DNA strand elongation involved in DNA replication	biological process	10/1574	19/18862	7.28891e-07	6.62357e-05	5.58915e-05	6.3071	GINS1/POLA1/LIG1/MCM3/GINS2/PCNA/DNA2/RFC4/MCM7/MCMDC2	10
GO:0070482	response to oxygen levels	biological process	61/1574	385/18862	8.26089e-07	7.41179e-05	6.25428e-05	1.89868	RORA/PTGS2/ICAM1/ANGPT2/RGCC/NDRG1/BNIP3L/PPARD/SOD2/VEGFA/STC2/EPAS1/CXCR4/CDKN1A/BMP2/EGLN3/HILPDA/MYC/CPEB2/NOL3/ADM/VEGFC/EDNRA/DDAH1/BACH1/STC1/HK2/AK4/PDPN/ITGA2/NKX3-1/ANGPTL4/DDIT4/PRKCE/PLK3/BNIP3/PPARA/EIF4EBP1/LONP1/EDN1/TGFB2/PTN/COL1A1/SOD3/PPARGC1A/CRYAB/ATP6V1A/APAF1/PTGIS/POSTN/CCNB1/BRIP1/THBS1/CCNA2/ANKRD1/NR4A2/TGFBR2/BCL2/UCP2/APOLD1/OXTR	61
GO:0000727	double-strand break repair via break-induced replication	biological process	8/1574	12/18862	8.42963e-07	7.46866e-05	6.30226e-05	7.98899	MCM6/CDC45/CDC7/MCM5/MCM3/GINS2/MCM7/MCMDC2	8
GO:0071900	regulation of protein serine/threonine kinase activity	biological process	73/1574	492/18862	9.4678e-07	8.28491e-05	6.99104e-05	1.77804	MAP2K3/TRIB3/RGCC/PRKAG2/DUSP3/HIPK3/VEGFA/GADD45A/TNFAIP3/DUSP1/DUSP4/CXCR4/CDKN1A/IL1B/BMP2/GDF15/SESN2/IRAK2/SPRY2/TLR4/DUSP5/DUSP6/HMGA2/TNIK/MLKL/ADORA2B/LPAR3/TLR6/DUSP8/PRKAR1B/C5AR1/TNF/PRKAR2B/DBF4/TENM1/MAP4K3/EDN1/TFAP4/PDGFB/CDKN3/CCNE1/HSPB1/EZH2/MAP2K6/PTPN6/WNT5A/EPHA4/CIT/CDKN2C/CKS2/PKMYT1/CCNB1/PSRC1/THBS1/PLCE1/PARP16/DUSP10/SNCA/CCNA2/NRG1/KIT/CCNB2/CDC25C/CCNF/SYK/PLK1/PBK/CD…	73
GO:0007052	mitotic spindle organization	biological process	27/1574	118/18862	1.10436e-06	9.54602e-05	8.0552e-05	2.74198	TACC3/KIF2A/WDR62/NDC80/AURKA/TPX2/KIF4A/TTK/CDC20/STMN1/NEK2/STIL/DLGAP5/CCNB1/PSRC1/KIF23/KIF11/CENPE/NUF2/SPC25/RACGAP1/PLK1/AURKB/CEP97/PRC1/MAP10/KIFC1	27
GO:0001666	response to hypoxia	biological process	56/1574	348/18862	1.4053e-06	0.00012001	0.000101267	1.92838	RORA/PTGS2/ICAM1/ANGPT2/RGCC/NDRG1/BNIP3L/PPARD/SOD2/VEGFA/STC2/EPAS1/CXCR4/BMP2/EGLN3/HILPDA/MYC/CPEB2/NOL3/ADM/VEGFC/EDNRA/DDAH1/BACH1/STC1/HK2/AK4/ITGA2/NKX3-1/ANGPTL4/DDIT4/PRKCE/PLK3/BNIP3/PPARA/EIF4EBP1/LONP1/EDN1/TGFB2/PTN/SOD3/PPARGC1A/CRYAB/APAF1/PTGIS/POSTN/CCNB1/BRIP1/THBS1/CCNA2/ANKRD1/NR4A2/TGFBR2/BCL2/UCP2/APOLD1	56
GO:0051781	positive regulation of cell division	biological process	22/1574	86/18862	1.48474e-06	0.000125284	0.000105718	3.06554	VEGFA/IL1A/EREG/IL1B/FGF5/VEGFC/NKX3-1/PRKCE/BTC/FGFR2/TGFB2/PDGFB/PTN/MDK/THBS4/KIF14/CIT/KIF23/KIF20B/RACGAP1/AURKB/MAP10	22
GO:0031570	DNA integrity checkpoint	biological process	32/1574	156/18862	1.5574e-06	0.000129869	0.000109587	2.45815	RGCC/ARID3A/GADD45A/CDKN1A/HMGA2/ZNF385A/E2F7/PLK3/FOXO4/TIPIN/GTSE1/AURKA/WDR76/CLSPN/CDC45/CASP2/E2F8/STK33/PCNA/CCNB1/BRIP1/DNA2/DTL/CHEK1/EME1/CDC25C/PLK1/CDT1/FEM1B/CDK1/SETMAR/TFDP1	32
GO:0071260	cellular response to mechanical stimulus	biological process	20/1574	74/18862	1.7409e-06	0.000143483	0.000121075	3.23878	BAK1/PIEZO1/GADD45A/TNFRSF10B/IL1B/SLC38A2/TLR4/ITGA2/MYD88/BNIP3/PDE2A/MAP3K1/CASP2/COL1A1/MMP7/ANKRD1/CHEK1/GJA1/TLR3/TMEM150C	20
GO:0034508	centromere complex assembly	biological process	17/1574	56/18862	1.78353e-06	0.000145306	0.000122614	3.63784	CENPM/RBBP7/CENPI/OIP5/CENPA/CENPF/HELLS/CENPL/HJURP/DLGAP5/MIS18BP1/CENPO/CENPE/CENPC/CENPN/CENPP/CENPW	17
GO:0036293	response to decreased oxygen levels	biological process	57/1574	360/18862	1.91932e-06	0.000154593	0.00013045	1.89738	RORA/PTGS2/ICAM1/ANGPT2/RGCC/NDRG1/BNIP3L/PPARD/SOD2/VEGFA/STC2/EPAS1/CXCR4/BMP2/EGLN3/HILPDA/MYC/CPEB2/NOL3/ADM/VEGFC/EDNRA/DDAH1/BACH1/STC1/HK2/AK4/ITGA2/NKX3-1/ANGPTL4/DDIT4/PRKCE/PLK3/BNIP3/PPARA/EIF4EBP1/LONP1/EDN1/TGFB2/PTN/SOD3/PPARGC1A/CRYAB/APAF1/PTGIS/POSTN/CCNB1/BRIP1/THBS1/CCNA2/ANKRD1/NR4A2/TGFBR2/BCL2/UCP2/APOLD1/OXTR	57
GO:0007567	parturition	biological process	8/1574	13/18862	2.03052e-06	0.000160874	0.00013575	7.37445	PTAFR/MAFF/PLA2G4B/EDN1/PTGFR/KALRN/HPGD/OXTR	8
GO:1901988	negative regulation of cell cycle phase transition	biological process	46/1574	268/18862	2.0427e-06	0.000160874	0.00013575	2.05687	MAD1L1/RGCC/ARID3A/GADD45A/DUSP1/CDKN1A/KLF4/HMGA2/ZNF385A/TPRA1/E2F7/PLK3/FOXO4/SPDL1/GTSE1/NDC80/AURKA/CLSPN/CASP2/EZH2/FBXO5/TTK/CDC20/CENPF/ZWINT/CDKN2C/E2F8/PCNA/CCNB1/GPNMB/DTL/CHEK1/BUB1B/CDC25C/MAD2L1/RAD21/DACT1/WEE1/PLK1/CDT1/BUB1/CDK1/BCL2/GEN1/AURKB/TFDP1	46
GO:0071156	regulation of cell cycle arrest	biological process	25/1574	108/18862	2.17869e-06	0.000169698	0.000143196	2.77395	PPP2R5B/RGCC/ARID3A/GADD45A/CDKN1A/HMGA2/POU4F1/ZNF385A/E2F7/PLK3/FOXO4/GTSE1/AURKA/TFAP4/ZNF268/CASP2/FOXM1/ID2/E2F8/PCNA/CCNB1/CDC25C/CDK1/SETMAR/TFDP1	25
GO:0000083	regulation of transcription involved in G1/S transition of mitotic cell cycle	biological process	13/1574	35/18862	2.32647e-06	0.000177467	0.000149752	4.45101	BACH1/E2F7/CDC45/POLA1/CCNE1/FBXO5/ID2/PCNA/CDT1/RRM2/TYMS/TFDP1/DHFR	13
GO:0051785	positive regulation of nuclear division	biological process	17/1574	57/18862	2.34521e-06	0.000177467	0.000149752	3.57402	RGCC/IL1A/EREG/IL1B/BTC/EDN1/AURKA/PDGFB/RAD51AP1/WNT5A/DLGAP5/CDC16/ESPL1/DMRT1/NUSAP1/CDT1/PLCB1	17
GO:0032147	activation of protein kinase activity	biological process	53/1574	328/18862	2.35354e-06	0.000177467	0.000149752	1.93636	GPRC5A/MAP2K3/CHRNA3/RGCC/PRKAG2/MAP3K8/VEGFA/GADD45A/TNFRSF10B/CXCR4/IL1B/BMP2/GDF15/IRAK2/TLR4/DUSP5/DUSP6/MINK1/TNIK/IL6R/ADCY1/MLKL/ADORA2B/LPAR3/TLR6/TNFSF15/PRKAR1B/C5AR1/TNF/PRKAR2B/MAP4K3/TPX2/CLSPN/TGFB2/MAP3K1/PDGFB/MAP2K6/WNT5A/KIF14/THBS1/PLCE1/PRKACB/NRG1/KIT/TGFBR2/TLR3/SYK/PBK/CDK1/F2R/IQGAP3/EMP2/ITGA1	53
GO:0007051	spindle organization	biological process	35/1574	182/18862	2.47912e-06	0.000184968	0.000156081	2.30452	TACC3/ASPM/KIF2A/WDR62/SPAG5/NDC80/AURKA/TPX2/KIF4A/FBXO5/TTK/CDC20/STMN1/NEK2/NEK6/STIL/DLGAP5/CCNB1/PSRC1/ESPL1/KIF23/KIF11/CENPE/NUF2/HAUS1/SPC25/CCNB2/RACGAP1/PLK1/AURKB/CEP97/LIMK2/PRC1/MAP10/KIFC1	35
GO:0071158	positive regulation of cell cycle arrest	biological process	21/1574	82/18862	2.50667e-06	0.000185076	0.000156172	3.06894	PPP2R5B/RGCC/ARID3A/GADD45A/CDKN1A/HMGA2/POU4F1/ZNF385A/E2F7/PLK3/FOXO4/GTSE1/AURKA/CASP2/ID2/E2F8/PCNA/CCNB1/CDC25C/CDK1/TFDP1	21
GO:0045785	positive regulation of cell adhesion	biological process	64/1574	425/18862	2.65633e-06	0.000194104	0.00016379	1.80457	PLAUR/PTPRU/ICAM1/XBP1/PIEZO1/ECM2/SPOCK2/MAP3K8/VNN1/VEGFA/BCL6/IL1A/IL1B/TNFSF9/KDR/LIF/RARA/ADAM19/IL6/IL36B/NFKBIZ/ITGB2/ITGA5/PDPN/ITGA2/RELL2/NFKBID/CCDC88B/IL7R/PTAFR/PRKCE/CD55/FUT4/TGM2/TNF/ALOX5/UNC13D/TGFB2/PDGFB/IL27RA/PTN/MDK/PTPN6/NEDD9/WNT5A/HES1/ITGA4/FN1/SDC4/VAV3/FLOT1/PPP3CA/TPM1/DUSP10/COL8A1/PIK3R1/ANK3/TGFBR2/FBLN2/EDIL3/SYK/NPNT/EMP2/HLA-DMB	64
GO:0022616	DNA strand elongation	biological process	11/1574	26/18862	3.13863e-06	0.000227006	0.000191554	5.06993	GINS1/POLA1/LIG1/MCM3/DCLRE1B/GINS2/PCNA/DNA2/RFC4/MCM7/MCMDC2	11
GO:0033044	regulation of chromosome organization	biological process	46/1574	273/18862	3.42645e-06	0.00024532	0.000207008	2.01919	MAD1L1/JARID2/SIRT6/VEGFA/BCL6/DUSP1/IL1B/LIF/WBP2/MYC/DDX11/TACC3/SPDL1/NDC80/PPARGC1A/FBXO5/TTK/CDC20/NEK2/CENPF/PHF19/NEK6/HNRNPA2B1/ZWINT/DLGAP5/CDC16/TOP2A/SLX1A/CCNB1/ESPL1/CENPE/PIF1/CDCA5/TERF1/BUB1B/MAD2L1/RAD21/PLK1/CDT1/BUB1/SETMAR/DCP2/UBE2C/GEN1/AURKB/MIER1	46
GO:0045446	endothelial cell differentiation	biological process	26/1574	119/18862	4.32908e-06	0.000306845	0.000258925	2.61824	ICAM1/IKBKB/VEGFA/PDE4D/CXCR4/IL1B/KDR/KDM6B/BTG1/XDH/STC1/PDPN/CLDN1/MYD88/PDE2A/TNF/JAG1/PTN/HOXB5/RDX/NRG1/APOLD1/PLCB1/NR2F2/BMPR2/S1PR3	26
GO:0051302	regulation of cell division	biological process	33/1574	171/18862	4.39238e-06	0.00030825	0.00026011	2.3126	VEGFA/IL1A/EREG/IL1B/MYC/FGF5/VEGFC/E2F7/NKX3-1/PRKCE/PLK3/BTC/FGFR2/AURKA/TGFB2/PDGFB/CCP110/PTN/MDK/KIF20A/THBS4/TXNIP/KIF14/CIT/E2F8/KIF23/KIF20B/RACGAP1/PLK1/AURKB/KIF18B/PRC1/MAP10	33
GO:0018105	peptidyl-serine phosphorylation	biological process	50/1574	310/18862	4.74568e-06	0.000327137	0.000276047	1.93282	BAK1/MAST4/RPS6KA2/MKNK2/IKBKB/HIPK3/VEGFA/PDE4D/GADD45A/SH2D3A/LIF/SPRY2/IL6/BCAR3/HMGA2/MAPK13/DDIT4/PRKCE/TNF/TENM1/VRK2/AURKA/CLSPN/CDC7/PDGFB/SGK2/SGK3/TTK/WNT5A/NEK6/MASTL/TRIM6/DCLK1/CCNB1/SNCA/CAMK4/CNKSR3/MORC3/TGFBR2/SYK/PLK1/CDK1/BCL2/MST1/AURKB/IFNE/SMYD3/DMD/STK38L/C8orf44-SGK3	50
GO:0007050	cell cycle arrest	biological process	41/1574	235/18862	4.75383e-06	0.000327137	0.000276047	2.09074	RRAGD/PPP2R5B/PPP1R15A/RGCC/PRKAG2/ARID3A/GADD45A/DUSP1/CDKN1A/MYC/HMGA2/POU4F1/ZNF385A/E2F7/NKX3-1/PLK3/DDIT3/FOXO4/PRR11/GTSE1/AURKA/TFAP4/ZNF268/TGFB2/CDKN3/CASP2/MAP2K6/FOXM1/ID2/CDKN2C/E2F8/PCNA/CCNB1/THBS1/KIF20B/BARD1/CDC25C/CDK1/SETMAR/MAGI2/TFDP1	41
GO:0051403	stress-activated MAPK cascade	biological process	44/1574	261/18862	5.47218e-06	0.000370602	0.000312725	2.0202	MAP2K3/IKBKB/MAP3K8/DUSP3/HIPK3/VEGFA/GADD45A/DUSP1/IL1B/SH2D3A/BMP2/ZFP36/IRAK2/TLR4/MYC/MINK1/TNIK/MAPK13/XDH/ZC3H12A/RELL2/MLKL/ADORA2B/MYD88/PER1/TNF/MAP4K3/ZMYND11/FBXW11/MECOM/TGFB2/MID1/FKTN/CRYAB/FOXM1/WNT5A/KLHL31/DUSP10/TLR3/GRIK2/SYK/DACT1/PBK/PLCB1	44
GO:0051384	response to glucocorticoid	biological process	28/1574	135/18862	5.49002e-06	0.000370602	0.000312725	2.48546	PTPRU/ICAM1/PCK2/ERRFI1/DUSP1/CDKN1A/FOSB/ZFP36/IL6/IL1RN/SLIT2/ADM/STC1/CLDN1/DDIT4/PTAFR/FOS/PAPPA/TNF/EDN1/TFAP4/PCNA/HNMT/BCL2/TYMS/SLIT3/SMYD3/UGT1A1	28
GO:0072401	signal transduction involved in DNA integrity checkpoint	biological process	19/1574	73/18862	5.76829e-06	0.000380877	0.000321394	3.11899	RGCC/ARID3A/GADD45A/CDKN1A/ZNF385A/E2F7/PLK3/GTSE1/AURKA/CASP2/E2F8/PCNA/CCNB1/DTL/CHEK1/CDC25C/PLK1/CDK1/TFDP1	19
GO:0072422	signal transduction involved in DNA damage checkpoint	biological process	19/1574	73/18862	5.76829e-06	0.000380877	0.000321394	3.11899	RGCC/ARID3A/GADD45A/CDKN1A/ZNF385A/E2F7/PLK3/GTSE1/AURKA/CASP2/E2F8/PCNA/CCNB1/DTL/CHEK1/CDC25C/PLK1/CDK1/TFDP1	19
GO:0045840	positive regulation of mitotic nuclear division	biological process	14/1574	43/18862	5.80342e-06	0.000380877	0.000321394	3.9016	RGCC/IL1A/EREG/IL1B/BTC/EDN1/AURKA/PDGFB/DLGAP5/CDC16/ESPL1/DMRT1/NUSAP1/CDT1	14
GO:0003158	endothelium development	biological process	28/1574	137/18862	7.37914e-06	0.000476019	0.000401678	2.44918	ICAM1/IKBKB/VEGFA/PDE4D/CXCR4/IL1B/KDR/KDM6B/BTG1/XDH/STC1/PDPN/CLDN1/MYD88/PDE2A/TNF/JAG1/PTN/FOXP1/HOXB5/RDX/GJA1/NRG1/APOLD1/PLCB1/NR2F2/BMPR2/S1PR3	28
GO:0031960	response to corticosteroid	biological process	30/1574	152/18862	7.38743e-06	0.000476019	0.000401678	2.36516	PTPRU/ICAM1/PCK2/ERRFI1/DUSP1/CDKN1A/FOSB/ZFP36/IL6/IL1RN/SLIT2/ADM/STC1/CLDN1/DDIT4/PTAFR/FOS/PAPPA/TNF/EDN1/TFAP4/COL1A1/PCNA/GNRH1/HNMT/BCL2/TYMS/SLIT3/SMYD3/UGT1A1	30
GO:0072593	reactive oxygen species metabolic process	biological process	46/1574	281/18862	7.54754e-06	0.000481955	0.000406687	1.96171	CTNS/RORA/PTGS2/ARG2/ICAM1/TSPO/SOD2/TUSC2/GADD45A/CDKN1A/IL1B/IFI6/TICAM1/SESN2/KLF4/TLR4/MMP3/DDAH1/XDH/HK2/ITGB2/PTX3/ZC3H12A/DDIT4/TLR6/BNIP3/PPARA/TNF/SLC5A3/PDK4/ALOX5/EDN1/PDGFB/SOD3/CRYAB/FOXM1/NNT/PTGIS/TFAP2A/THBS1/SNCA/PLA2R1/TGFBR2/SYK/BCL2/DHFR	46
GO:0018209	peptidyl-serine modification	biological process	52/1574	333/18862	7.99881e-06	0.000506211	0.000427155	1.87129	DCN/BAK1/MAST4/RPS6KA2/MKNK2/IKBKB/SPOCK2/HIPK3/VEGFA/PDE4D/GADD45A/SH2D3A/LIF/SPRY2/IL6/BCAR3/HMGA2/MAPK13/DDIT4/PRKCE/TNF/TENM1/VRK2/AURKA/CLSPN/CDC7/PDGFB/SGK2/SGK3/TTK/WNT5A/NEK6/MASTL/TRIM6/DCLK1/CCNB1/SNCA/CAMK4/CNKSR3/MORC3/TGFBR2/SYK/PLK1/CDK1/BCL2/MST1/AURKB/IFNE/SMYD3/DMD/STK38L/C8orf44-SGK3	52
GO:0051256	mitotic spindle midzone assembly	biological process	6/1574	8/18862	8.08511e-06	0.000507144	0.000427942	8.98761	KIF4A/KIF23/RACGAP1/AURKB/PRC1/MAP10	6
GO:0007249	I-kappaB kinase/NF-kappaB signaling	biological process	46/1574	282/18862	8.30432e-06	0.000512396	0.000432374	1.95475	BIRC3/BCL3/RORA/NFKBIA/IKBKB/RELB/TNFAIP3/TNFRSF10B/IL1B/RBCK1/NR1D1/TICAM1/IRAK2/TLR4/SLC20A1/TNIP1/LURAP1L/SQSTM1/ZC3H12A/SHISA5/PRKCE/PLEKHG5/MYD88/TLR6/TRIML2/PER1/MIB2/TGM2/TNF/TSPAN6/ZMYND11/ESR1/HSPB1/WNT5A/NEK6/TRIM6/SLC44A2/SECTM1/IRAK1BP1/GJA1/TLR3/CXXC5/F2R/NKIRAS1/MIER1/TRIM59	46
GO:0042698	ovulation cycle	biological process	17/1574	62/18862	8.31343e-06	0.000512396	0.000432374	3.28579	HSPA5/EREG/SLIT2/ADAMTS1/PTX3/NCOR2/ESR1/TGFB2/PTN/CASP2/MAP2K6/MDK/PCNA/MMP7/GNRH1/OXTR/SLIT3	17
GO:0006977	DNA damage response, signal transduction by p53 class mediator resulting in cell cycle arrest	biological process	16/1574	56/18862	8.56339e-06	0.000521623	0.00044016	3.42385	RGCC/ARID3A/GADD45A/CDKN1A/ZNF385A/E2F7/PLK3/GTSE1/AURKA/CASP2/E2F8/PCNA/CCNB1/CDC25C/CDK1/TFDP1	16
GO:0031099	regeneration	biological process	35/1574	192/18862	8.61031e-06	0.000521623	0.00044016	2.18449	BAK1/TNC/PTPRU/ANGPT2/TSPO/PPARD/CDKN1A/NINJ1/IL6/KLF4/TARBP2/IGFBP1/ADM/CLDN1/CEBPB/C5AR1/AURKA/PTN/EZH2/MDK/EPHA4/PCNA/POSTN/CCNB1/FPGS/PPP3CA/CERS2/DUSP10/CCNA2/TGFBR2/BCL2/UCP2/TYMS/DHFR/UGT1A1	35
GO:0051315	attachment of mitotic spindle microtubules to kinetochore	biological process	8/1574	15/18862	8.71626e-06	0.000523567	0.0004418	6.39119	MAD1L1/NDC80/CENPE/KIF2C/NUF2/CENPC/CDT1/AURKB	8
GO:0042770	signal transduction in response to DNA damage	biological process	27/1574	131/18862	9.06557e-06	0.000539973	0.000455644	2.46988	BCL3/RGCC/NDRG1/ARID3A/GADD45A/CDKN1A/SESN2/ZNF385A/E2F7/PLK3/GTSE1/AURKA/TFAP4/CASP2/FOXM1/E2F8/STK33/PCNA/CCNB1/DTL/ANKRD1/CHEK1/PLA2R1/CDC25C/PLK1/CDK1/TFDP1	27
GO:0071216	cellular response to biotic stimulus	biological process	40/1574	233/18862	9.21766e-06	0.000544456	0.000459428	2.05725	HSPA5/SBNO2/CXCL2/ICAM1/XBP1/TSPO/NFKBIA/PPARD/IL1A/TNFAIP3/IL1B/NR1D1/TICAM1/ZFP36/IRAK2/IL6/IL36RN/IL36B/TLR4/CXCL3/CXCL1/ZC3H12A/CSF2/PTAFR/PRKCE/CEBPB/MYD88/TLR6/DDIT3/CD55/TNF/PPARGC1A/WNT5A/TXNIP/APAF1/ANKRD1/EME1/CDK19/HMGB2/SYK	40
GO:0045765	regulation of angiogenesis	biological process	52/1574	335/18862	9.50595e-06	0.000556845	0.000469881	1.86012	DCN/SIRT6/ANGPT2/SEMA6A/XBP1/RGCC/VEGFA/IL1A/GADD45A/TNFAIP3/CXCR4/AGO2/IL1B/KDR/ADM2/BTG1/SPRY2/IL6/KLF4/EFNA3/ADAM12/ADM/HMGA2/VEGFC/DDAH1/ADAMTS1/HK2/ITGB2/ITGA5/ZC3H12A/ANGPTL4/FOXO4/C5AR1/TNF/E2F2/ALOX5/TGFB2/PTN/HSPB1/MDK/SMOC2/THBS4/WNT5A/PTGIS/GLUL/GPNMB/THBS1/S100A1/TGFBR2/TLR3/NPR1/EMP2	52
GO:0001933	negative regulation of protein phosphorylation	biological process	55/1574	362/18862	1.0108e-05	0.000587257	0.000495544	1.82069	DBNDD1/GPRC5A/BAK1/TRIB3/PARD6A/PRKAG2/DVL1/DUSP3/HIPK3/PDE4D/ERRFI1/GADD45A/TNFAIP3/DUSP1/DUSP4/CDKN1A/IL1B/SPRY2/DUSP5/DUSP6/TARBP2/SLIT2/ITPRIP/UBASH3B/XDH/ZFYVE28/ZC3H12A/DDIT4/DUSP8/SOCS3/PRKAR1B/PRKAR2B/TFAP4/HSPB1/PPARGC1A/PTPN6/NNT/CBLB/CIT/CDKN2C/PMEPA1/KLHL31/CCNB1/SMAD6/DUSP10/SNCA/IGFBP3/CNKSR3/DEPTOR/PLK1/PIP5KL1/PBK/SMYD3/NR2F2/DMD	55
GO:0042326	negative regulation of phosphorylation	biological process	60/1574	407/18862	1.05756e-05	0.000609429	0.000514253	1.76661	DBNDD1/GPRC5A/BAK1/GCKR/TRIB3/PARD6A/PRKAG2/DVL1/PPIF/DUSP3/HIPK3/PDE4D/ERRFI1/GADD45A/TNFAIP3/DUSP1/DUSP4/CDKN1A/IL1B/SPRY2/DUSP5/DUSP6/TARBP2/SLIT2/ITPRIP/UBASH3B/XDH/ZFYVE28/ZC3H12A/MIDN/DDIT4/NUPR1/DUSP8/SOCS3/PPARA/PRKAR1B/PRKAR2B/TFAP4/HSPB1/PPARGC1A/PTPN6/NNT/CBLB/CIT/CDKN2C/PMEPA1/KLHL31/CCNB1/SMAD6/DUSP10/SNCA/IGFBP3/CNKSR3/DEPTOR/PLK1/PIP5KL1/PBK/SMYD3/NR2F2/DMD	60
GO:0072395	signal transduction involved in cell cycle checkpoint	biological process	19/1574	76/18862	1.08811e-05	0.000618231	0.00052168	2.99587	RGCC/ARID3A/GADD45A/CDKN1A/ZNF385A/E2F7/PLK3/GTSE1/AURKA/CASP2/E2F8/PCNA/CCNB1/DTL/CHEK1/CDC25C/PLK1/CDK1/TFDP1	19
GO:0072431	signal transduction involved in mitotic G1 DNA damage checkpoint	biological process	16/1574	57/18862	1.099e-05	0.000618231	0.00052168	3.36378	RGCC/ARID3A/GADD45A/CDKN1A/ZNF385A/E2F7/PLK3/GTSE1/AURKA/CASP2/E2F8/PCNA/CCNB1/CDC25C/CDK1/TFDP1	16
GO:1902400	intracellular signal transduction involved in G1 DNA damage checkpoint	biological process	16/1574	57/18862	1.099e-05	0.000618231	0.00052168	3.36378	RGCC/ARID3A/GADD45A/CDKN1A/ZNF385A/E2F7/PLK3/GTSE1/AURKA/CASP2/E2F8/PCNA/CCNB1/CDC25C/CDK1/TFDP1	16
GO:0045931	positive regulation of mitotic cell cycle	biological process	25/1574	118/18862	1.16361e-05	0.000649424	0.000548002	2.53887	ASNS/RGCC/DUSP3/ADAMTS1/NKX3-1/EIF4EBP1/USP2/CDC7/FBXO5/SMOC2/HES1/DLGAP5/HSPA2/CDC16/CCNB1/ESPL1/RDX/DTL/CDCA5/CDC25C/CDT1/CDK1/UBE2C/PLCB1/TFDP1	25
GO:0008608	attachment of spindle microtubules to kinetochore	biological process	12/1574	35/18862	1.48323e-05	0.000821336	0.000693066	4.10862	MAD1L1/SPAG5/NDC80/NEK2/CCNB1/CENPE/KIF2C/NUF2/CENPC/RACGAP1/CDT1/AURKB	12
GO:0044849	estrous cycle	biological process	7/1574	12/18862	1.51285e-05	0.000831245	0.000701428	6.99036	NCOR2/PTN/MDK/PCNA/MMP7/GNRH1/OXTR	7
GO:1901342	regulation of vasculature development	biological process	52/1574	341/18862	1.57506e-05	0.000858771	0.000724655	1.82739	DCN/SIRT6/ANGPT2/SEMA6A/XBP1/RGCC/VEGFA/IL1A/GADD45A/TNFAIP3/CXCR4/AGO2/IL1B/KDR/ADM2/BTG1/SPRY2/IL6/KLF4/EFNA3/ADAM12/ADM/HMGA2/VEGFC/DDAH1/ADAMTS1/HK2/ITGB2/ITGA5/ZC3H12A/ANGPTL4/FOXO4/C5AR1/TNF/E2F2/ALOX5/TGFB2/PTN/HSPB1/MDK/SMOC2/THBS4/WNT5A/PTGIS/GLUL/GPNMB/THBS1/S100A1/TGFBR2/TLR3/NPR1/EMP2	52
GO:1902969	mitotic DNA replication	biological process	8/1574	16/18862	1.61544e-05	0.000874063	0.000737559	5.99174	BCL6/MCM6/CDC45/GINS1/POLA1/LIG1/MCM3/MCMDC2	8
GO:0048732	gland development	biological process	60/1574	413/18862	1.66125e-05	0.000892042	0.00075273	1.74094	MAD1L1/JARID2/TNC/ASNS/XBP1/TSPO/PCK2/FA2H/OAS2/VEGFA/TNFAIP3/BMP2/IL6/XDH/HK2/AK4/CLDN1/ITGA2/E2F7/NKX3-1/CEBPB/NCOR2/TGM2/MAFB/TNF/CDH1/FGFR2/AACS/AURKA/ESR1/TGFB2/DBP/PTN/EZH2/MDK/MAN2A1/WNT5A/HES1/ID2/HOXB3/HOXD3/TWSG1/DUT/E2F8/PCNA/WNT10A/FPGS/NRG1/CCNB2/KALRN/TGFBR2/FEM1B/PCSK9/BCL2/MST1/UCP2/TYMS/OXTR/IQGAP3/UGT1A1	60
GO:0009991	response to extracellular stimulus	biological process	67/1574	477/18862	1.67895e-05	0.000894767	0.00075503	1.68321	RRAGD/TNC/HSPA5/WIPI1/ASNS/SIRT6/ICAM1/XBP1/TSPO/PCK2/PRKAG2/PPARD/SOD2/STC2/KYNU/LRAT/ACVR1C/CDKN1A/ZFP36/GDF15/SESN2/SLC38A2/GABARAPL1/MAP1LC3B/SIK1/ADM/STC1/CBS/ATF3/IFI16/ZC3H12A/ITGA2/MFSD2A/FOS/DDIT3/BNIP3/UPP1/FOXO4/PPARA/EIF4EBP1/WDR45/PDK4/LAMP2/ACSL4/ACACB/AACS/PTN/RARRES2/COL1A1/PPARGC1A/NNT/ITGA4/APAF1/TRIM24/CHSY1/POSTN/BRIP1/MMP7/NR4A2/TGFBR2/PCSK9/BCL2/UCP2/TYMS/RMI1/BMPR2/UGT1A1	67
GO:0030330	DNA damage response, signal transduction by p53 class mediator	biological process	23/1574	106/18862	1.70978e-05	0.000897698	0.000757502	2.60019	BCL3/RGCC/NDRG1/ARID3A/GADD45A/CDKN1A/SESN2/ZNF385A/E2F7/PLK3/GTSE1/AURKA/TFAP4/CASP2/FOXM1/E2F8/PCNA/CCNB1/ANKRD1/PLA2R1/CDC25C/CDK1/TFDP1	23
GO:0044774	mitotic DNA integrity checkpoint	biological process	23/1574	106/18862	1.70978e-05	0.000897698	0.000757502	2.60019	RGCC/ARID3A/GADD45A/CDKN1A/HMGA2/ZNF385A/E2F7/PLK3/FOXO4/TIPIN/GTSE1/AURKA/CLSPN/CASP2/E2F8/STK33/PCNA/CCNB1/EME1/CDC25C/CDK1/SETMAR/TFDP1	23
GO:1903426	regulation of reactive oxygen species biosynthetic process	biological process	22/1574	99/18862	1.74119e-05	0.000907469	0.000765748	2.663	CTNS/PTGS2/ARG2/ICAM1/TSPO/SOD2/IL1B/TICAM1/KLF4/TLR4/DDAH1/ITGB2/PTX3/ZC3H12A/TLR6/PPARA/TNF/SLC5A3/ALOX5/EDN1/PTGIS/SNCA	22
GO:1902402	signal transduction involved in mitotic DNA damage checkpoint	biological process	16/1574	59/18862	1.77469e-05	0.000911521	0.000769167	3.24976	RGCC/ARID3A/GADD45A/CDKN1A/ZNF385A/E2F7/PLK3/GTSE1/AURKA/CASP2/E2F8/PCNA/CCNB1/CDC25C/CDK1/TFDP1	16
GO:1902403	signal transduction involved in mitotic DNA integrity checkpoint	biological process	16/1574	59/18862	1.77469e-05	0.000911521	0.000769167	3.24976	RGCC/ARID3A/GADD45A/CDKN1A/ZNF385A/E2F7/PLK3/GTSE1/AURKA/CASP2/E2F8/PCNA/CCNB1/CDC25C/CDK1/TFDP1	16
GO:0031055	chromatin remodeling at centromere	biological process	14/1574	47/18862	1.84116e-05	0.000938857	0.000792234	3.56955	CENPM/RBBP7/CENPI/OIP5/CENPA/HELLS/CENPL/HJURP/MIS18BP1/CENPO/CENPC/CENPN/CENPP/CENPW	14
GO:0045766	positive regulation of angiogenesis	biological process	32/1574	175/18862	1.92885e-05	0.000969625	0.000818197	2.19127	SIRT6/ANGPT2/XBP1/VEGFA/IL1A/CXCR4/AGO2/IL1B/KDR/ADM2/BTG1/KLF4/ADAM12/ADM/HMGA2/VEGFC/DDAH1/HK2/ITGB2/ITGA5/ZC3H12A/ANGPTL4/C5AR1/HSPB1/MDK/SMOC2/WNT5A/PTGIS/THBS1/S100A1/TGFBR2/TLR3	32
GO:1904018	positive regulation of vasculature development	biological process	32/1574	175/18862	1.92885e-05	0.000969625	0.000818197	2.19127	SIRT6/ANGPT2/XBP1/VEGFA/IL1A/CXCR4/AGO2/IL1B/KDR/ADM2/BTG1/KLF4/ADAM12/ADM/HMGA2/VEGFC/DDAH1/HK2/ITGB2/ITGA5/ZC3H12A/ANGPTL4/C5AR1/HSPB1/MDK/SMOC2/WNT5A/PTGIS/THBS1/S100A1/TGFBR2/TLR3	32
GO:2000278	regulation of DNA biosynthetic process	biological process	23/1574	107/18862	2.00824e-05	0.00100242	0.000845872	2.57589	RGCC/DUSP1/CDKN1A/KLF4/MYC/FGFR4/PARM1/CERS1/PDGFB/SMOC2/NEK2/HNRNPA2B1/PCNA/DSCC1/PIF1/TERF1/ANKRD1/GJA1/RFC4/DCP2/AURKB/TFDP1/BMPR2	23
GO:0061042	vascular wound healing	biological process	9/1574	21/18862	2.23391e-05	0.00109564	0.000924534	5.13578	XBP1/VEGFA/TNFAIP3/CXCR4/KDR/TNF/ALOX5/MCAM/SMOC2	9
GO:0000022	mitotic spindle elongation	biological process	6/1574	9/18862	2.25319e-05	0.00109564	0.000924534	7.98899	KIF4A/KIF23/RACGAP1/AURKB/PRC1/MAP10	6
GO:0051231	spindle elongation	biological process	6/1574	9/18862	2.25319e-05	0.00109564	0.000924534	7.98899	KIF4A/KIF23/RACGAP1/AURKB/PRC1/MAP10	6
GO:0031100	animal organ regeneration	biological process	18/1574	73/18862	2.25683e-05	0.00109564	0.000924534	2.95483	BAK1/PTPRU/ANGPT2/CDKN1A/IL6/ADM/CLDN1/CEBPB/C5AR1/AURKA/EZH2/PCNA/FPGS/CCNA2/TGFBR2/UCP2/TYMS/UGT1A1	18
GO:0031098	stress-activated protein kinase signaling cascade	biological process	44/1574	276/18862	2.31729e-05	0.00111734	0.000942847	1.91041	MAP2K3/IKBKB/MAP3K8/DUSP3/HIPK3/VEGFA/GADD45A/DUSP1/IL1B/SH2D3A/BMP2/ZFP36/IRAK2/TLR4/MYC/MINK1/TNIK/MAPK13/XDH/ZC3H12A/RELL2/MLKL/ADORA2B/MYD88/PER1/TNF/MAP4K3/ZMYND11/FBXW11/MECOM/TGFB2/MID1/FKTN/CRYAB/FOXM1/WNT5A/KLHL31/DUSP10/TLR3/GRIK2/SYK/DACT1/PBK/PLCB1	44
GO:0045071	negative regulation of viral genome replication	biological process	15/1574	54/18862	2.36214e-05	0.00113127	0.000954599	3.32874	OAS1/OAS2/SLPI/RSAD2/TNIP1/HMGA2/MX1/IFI16/ISG20/IFITM1/ISG15/TNF/TRIM6/FAM111A/APOBEC3B	15
GO:0001889	liver development	biological process	27/1574	138/18862	2.4436e-05	0.00116243	0.000980894	2.34459	JARID2/ASNS/XBP1/PCK2/TNFAIP3/IL6/AK4/CLDN1/ITGA2/E2F7/CEBPB/AACS/AURKA/DBP/PTN/EZH2/MDK/MAN2A1/HES1/DUT/E2F8/PCNA/FPGS/PCSK9/UCP2/TYMS/UGT1A1	27
GO:0071897	DNA biosynthetic process	biological process	34/1574	194/18862	2.70836e-05	0.00127979	0.00107992	2.1002	RGCC/LOX/DUSP1/CDKN1A/KLF4/MYC/FGFR4/PARM1/ISG15/CERS1/PDGFB/POLE2/POLA1/LIG1/SMOC2/NEK2/CENPF/HNRNPA2B1/PCNA/DSCC1/PIF1/DTL/TERF1/ANKRD1/GJA1/RFC4/TK1/POLH/DCP2/TYMS/AURKB/LIN9/TFDP1/BMPR2	34
GO:0072413	signal transduction involved in mitotic cell cycle checkpoint	biological process	16/1574	61/18862	2.79612e-05	0.00130422	0.00110054	3.14321	RGCC/ARID3A/GADD45A/CDKN1A/ZNF385A/E2F7/PLK3/GTSE1/AURKA/CASP2/E2F8/PCNA/CCNB1/CDC25C/CDK1/TFDP1	16
GO:0043122	regulation of I-kappaB kinase/NF-kappaB signaling	biological process	40/1574	244/18862	2.79687e-05	0.00130422	0.00110054	1.96451	BIRC3/RORA/IKBKB/TNFAIP3/TNFRSF10B/IL1B/RBCK1/NR1D1/TICAM1/TLR4/SLC20A1/TNIP1/LURAP1L/SQSTM1/ZC3H12A/SHISA5/PRKCE/PLEKHG5/MYD88/TLR6/TRIML2/PER1/MIB2/TGM2/TNF/TSPAN6/ZMYND11/ESR1/HSPB1/WNT5A/NEK6/TRIM6/SLC44A2/SECTM1/GJA1/TLR3/CXXC5/F2R/MIER1/TRIM59	40
GO:0044773	mitotic DNA damage checkpoint	biological process	22/1574	102/18862	2.85406e-05	0.0013222	0.00111571	2.58467	RGCC/ARID3A/GADD45A/CDKN1A/HMGA2/ZNF385A/E2F7/PLK3/FOXO4/TIPIN/GTSE1/AURKA/CLSPN/CASP2/E2F8/STK33/PCNA/CCNB1/EME1/CDC25C/CDK1/TFDP1	22
GO:0034080	CENP-A containing nucleosome assembly	biological process	13/1574	43/18862	3.06137e-05	0.00139785	0.00117955	3.62291	CENPM/RBBP7/CENPI/OIP5/CENPA/CENPL/HJURP/MIS18BP1/CENPO/CENPC/CENPN/CENPP/CENPW	13
GO:0061641	CENP-A containing chromatin organization	biological process	13/1574	43/18862	3.06137e-05	0.00139785	0.00117955	3.62291	CENPM/RBBP7/CENPI/OIP5/CENPA/CENPL/HJURP/MIS18BP1/CENPO/CENPC/CENPN/CENPP/CENPW	13
GO:0001659	temperature homeostasis	biological process	31/1574	171/18862	3.07653e-05	0.00139785	0.00117955	2.17244	PTGS2/SIRT6/VEGFA/ARRDC3/IL1A/IL18R1/EPAS1/CXCR4/G0S2/IL1B/NR1D1/KDM6B/TLR4/LCN2/CEBPB/DDIT3/GPR3/TNF/YBX2/MAP2K6/NMU/PPARGC1A/LNPEP/ACADL/GJA1/ADAMTS5/NAPEPLD/SYK/UCP2/OXTR/FFAR4	31
GO:0061008	hepaticobiliary system development	biological process	27/1574	140/18862	3.19226e-05	0.0014412	0.00121612	2.3111	JARID2/ASNS/XBP1/PCK2/TNFAIP3/IL6/AK4/CLDN1/ITGA2/E2F7/CEBPB/AACS/AURKA/DBP/PTN/EZH2/MDK/MAN2A1/HES1/DUT/E2F8/PCNA/FPGS/PCSK9/UCP2/TYMS/UGT1A1	27
GO:0009615	response to virus	biological process	53/1574	359/18862	3.26066e-05	0.00145356	0.00122655	1.76915	BIRC3/BCL3/OAS1/IKBKB/BNIP3L/OAS2/TNFAIP3/CXCR4/BATF3/IFI6/TICAM1/WDFY4/RSAD2/IL6/HMGA1/IFI44L/TARBP2/POLR3A/HMGA2/MX1/ZDHHC1/IFI16/ZC3H12A/IFI27/DDIT4/MLKL/ISG20/MYD88/BNIP3/ZCCHC3/EXOSC4/IRF7/IFITM1/ISG15/MICB/IRF9/TNF/TSPAN6/ZMYND11/UNC13D/HSPB1/ITGB6/IVNS1ABP/STMN1/TRIM6/DCLK1/G3BP1/SLFN13/SERINC5/TLR3/BCL2/APOBEC3B/IFNE	53
GO:0042493	response to drug	biological process	53/1574	359/18862	3.26066e-05	0.00145356	0.00122655	1.76915	BAK1/HSPA5/CDH3/ICAM1/TSPO/ABCC3/SOD2/LOX/CXCR4/CDKN1A/IL1B/FOSB/CYP2E1/MYC/BCAR3/DUSP6/HMGA2/VEGFC/AK4/ITGA2/ADCY1/NKX3-1/FOS/CERS1/PRKAR2B/CDH1/ACACB/EDN1/AACS/ATP8B1/RAD54L/RBM22/TGFB2/PTN/COL1A1/MAP2K6/PPARGC1A/TXNIP/CENPF/CCNB1/VAV3/THBS1/ANKRD1/TGFBR2/TLR3/MCM7/CYP2S1/SRR/BCL2/TYMS/OXTR/RAD54B/UGT1A1	53
GO:0000077	DNA damage checkpoint	biological process	28/1574	148/18862	3.30905e-05	0.00146591	0.00123698	2.26715	RGCC/ARID3A/GADD45A/CDKN1A/HMGA2/ZNF385A/E2F7/PLK3/FOXO4/TIPIN/GTSE1/AURKA/WDR76/CLSPN/CASP2/E2F8/STK33/PCNA/CCNB1/BRIP1/DTL/CHEK1/EME1/CDC25C/PLK1/FEM1B/CDK1/TFDP1	28
GO:0045444	fat cell differentiation	biological process	37/1574	221/18862	3.45702e-05	0.00150996	0.00127415	2.00628	RORA/PTGS2/XBP1/TRIB3/PPARD/NR4A1/BMP2/NR1D1/ZFP36/IL6/KLF4/HMGA2/ZNF385A/ZC3H12A/CEBPB/DDIT3/BNIP3/METRNL/MAFB/TNF/CCDC71L/ALOX5/AACS/C1QTNF3/JAG1/RARRES2/PPARGC1A/WNT5A/HES1/ARL4A/SMAD6/NUDT7/DUSP10/NR4A2/NAPEPLD/PLCB1/FFAR4	37
GO:0031571	mitotic G1 DNA damage checkpoint	biological process	16/1574	62/18862	3.47952e-05	0.00150996	0.00127415	3.09251	RGCC/ARID3A/GADD45A/CDKN1A/ZNF385A/E2F7/PLK3/GTSE1/AURKA/CASP2/E2F8/PCNA/CCNB1/CDC25C/CDK1/TFDP1	16
GO:0045132	meiotic chromosome segregation	biological process	20/1574	89/18862	3.48853e-05	0.00150996	0.00127415	2.69292	CCNE1/TTK/SMC4/TOP2A/ESPL1/BRIP1/SMC2/NUF2/CENPC/EME1/BUB1B/SYCE2/MEIOB/RAD21/PLK1/BUB1/CCNE2/RNF212/RMI1/SYCP2	20
GO:1904996	positive regulation of leukocyte adhesion to vascular endothelial cell	biological process	9/1574	22/18862	3.50083e-05	0.00150996	0.00127415	4.90233	ICAM1/IL6/ITGB2/PTAFR/FUT4/TNF/ALOX5/MDK/ITGA4	9
GO:0031667	response to nutrient levels	biological process	63/1574	451/18862	3.51501e-05	0.00150996	0.00127415	1.67397	RRAGD/TNC/HSPA5/WIPI1/ASNS/SIRT6/ICAM1/XBP1/TSPO/PCK2/PRKAG2/PPARD/SOD2/STC2/KYNU/LRAT/ACVR1C/CDKN1A/ZFP36/GDF15/SESN2/SLC38A2/GABARAPL1/MAP1LC3B/SIK1/ADM/STC1/ATF3/IFI16/ZC3H12A/ITGA2/MFSD2A/DDIT3/BNIP3/UPP1/FOXO4/PPARA/EIF4EBP1/WDR45/PDK4/LAMP2/ACSL4/ACACB/AACS/PTN/RARRES2/COL1A1/PPARGC1A/NNT/APAF1/TRIM24/CHSY1/POSTN/BRIP1/MMP7/TGFBR2/PCSK9/BCL2/UCP2/TYMS/RMI1/BMPR2/UGT1A1	63
GO:0045429	positive regulation of nitric oxide biosynthetic process	biological process	12/1574	38/18862	3.80199e-05	0.0016234	0.00136987	3.78426	PTGS2/ICAM1/IL1B/TICAM1/KLF4/TLR4/DDAH1/ITGB2/PTX3/TLR6/TNF/EDN1	12
GO:0045069	regulation of viral genome replication	biological process	19/1574	83/18862	4.13921e-05	0.00175681	0.00148244	2.74321	OAS1/OAS2/SLPI/RSAD2/TARBP2/TNIP1/HMGA2/MX1/IFI16/ISG20/IFITM1/PPARA/ISG15/TNF/TRIM6/TOP2A/FAM111A/BCL2/APOBEC3B	19
GO:0044783	G1 DNA damage checkpoint	biological process	16/1574	63/18862	4.30631e-05	0.0018061	0.00152404	3.04342	RGCC/ARID3A/GADD45A/CDKN1A/ZNF385A/E2F7/PLK3/GTSE1/AURKA/CASP2/E2F8/PCNA/CCNB1/CDC25C/CDK1/TFDP1	16
GO:0044819	mitotic G1/S transition checkpoint	biological process	16/1574	63/18862	4.30631e-05	0.0018061	0.00152404	3.04342	RGCC/ARID3A/GADD45A/CDKN1A/ZNF385A/E2F7/PLK3/GTSE1/AURKA/CASP2/E2F8/PCNA/CCNB1/CDC25C/CDK1/TFDP1	16
GO:0040001	establishment of mitotic spindle localization	biological process	11/1574	33/18862	4.54842e-05	0.00189642	0.00160025	3.99449	SPRY2/SPDL1/FBXW11/NDC80/CENPA/ESPL1/NUSAP1/GJA1/MAD2L1/PLK1/SAPCD2	11
GO:0000086	G2/M transition of mitotic cell cycle	biological process	41/1574	258/18862	4.67026e-05	0.00193584	0.00163351	1.90435	FBXL15/CDKN1A/HMGA2/BACH1/PLK3/FOXO4/PRKAR2B/HMMR/FBXW11/AURKA/TPX2/CLSPN/CDC7/CCP110/TUBB4A/FOXM1/FBXO5/CEP70/NEK2/CENPF/KIF14/CNTRL/MASTL/HSPA2/PKMYT1/NES/CCNB1/DTL/CCNA2/CHEK1/HAUS1/CCNB2/CDC25C/RAD21/MELK/WEE1/PLK1/TUBA1A/CDK1/AURKB/PLCB1	41
GO:0071243	cellular response to arsenic-containing substance	biological process	8/1574	18/18862	4.71778e-05	0.00194416	0.00164054	5.32599	MKNK2/PPIF/SLC38A2/CPEB2/MAPK13/ATF3/ZC3H12A/GSTO2	8
GO:2000241	regulation of reproductive process	biological process	29/1574	159/18862	4.87699e-05	0.00199815	0.0016861	2.18567	VEGFA/DUSP1/ACVR1C/AGO2/LIF/LHFPL2/NKX3-1/PTAFR/BNC1/NUPR1/PHLDA2/GPR3/AURKA/ESR1/RAD51AP1/ARHGDIB/FBXO5/TTK/WNT5A/CDC20/DMRT1/PRKACB/GNRH1/GJA1/FBXO43/CDC25C/PLB1/OXTR/PLCB1	29
GO:1904407	positive regulation of nitric oxide metabolic process	biological process	12/1574	39/18862	5.07731e-05	0.00206828	0.00174527	3.68723	PTGS2/ICAM1/IL1B/TICAM1/KLF4/TLR4/DDAH1/ITGB2/PTX3/TLR6/TNF/EDN1	12
GO:0048660	regulation of smooth muscle cell proliferation	biological process	29/1574	160/18862	5.48996e-05	0.00222359	0.00187633	2.17201	PPARD/SOD2/HBEGF/TNFAIP3/CDKN1A/EREG/IL6/KLF4/ADAMTS1/IL6R/ITGA2/PTAFR/MYD88/TGM2/TNF/FGFR2/EDN1/PDGFB/PPARGC1A/FOXP1/ID2/THBS1/TPM1/IGFBP3/GJA1/TGFBR2/HPGD/NDRG2/NPR1	29
GO:0051098	regulation of binding	biological process	52/1574	357/18862	5.53401e-05	0.0022287	0.00188064	1.74549	PLAUR/BCL3/CRMP1/BAMBI/NFKBIA/TRIB3/DVL1/LOX/SLPI/CDKN1A/BMP2/TICAM1/LIF/RARA/KLF4/HMGA2/POU4F1/UBASH3B/GPSM1/IFI16/ITGA2/NKX3-1/RFNG/DDIT3/PHLDA2/PPARA/DDX11/MAP2/AURKA/TFAP4/PDGFB/WNT5A/HES1/CBLB/ITGA4/EPHA4/STMN1/NEK2/TRIM6/HJURP/NES/FLOT1/PPP3CA/ZNF462/HMGB2/CTHRC1/DACT1/PLK1/CDT1/PCSK9/AURKB/CCPG1	52
GO:1901654	response to ketone	biological process	33/1574	193/18862	5.86297e-05	0.00234784	0.00198117	2.04899	TNC/ICAM1/TSPO/PCK2/ERRFI1/DUSP1/CDKN1A/FOSB/WBP2/KLF4/SLIT2/CLDN1/ADCY1/NKX3-1/DDIT4/PTAFR/FOS/PRKCE/EDN1/AACS/TFAP4/TGFB2/PTN/TXNIP/PTGFR/PCNA/THBS1/ABHD2/GNRH1/TYMS/OXTR/SLIT3/SMYD3	33
GO:0051348	negative regulation of transferase activity	biological process	45/1574	296/18862	6.16522e-05	0.002455	0.0020716	1.82181	DBNDD1/GPRC5A/GCKR/TRIB3/PRKAG2/DVL1/DUSP3/HIPK3/ERRFI1/GADD45A/TNFAIP3/DUSP1/DUSP4/CDKN1A/IL1B/ZFP36/SPRY2/DUSP5/DUSP6/TARBP2/ITPRIP/UBASH3B/ZFYVE28/MIDN/DUSP8/SOCS3/PRKAR1B/CERS1/PRKAR2B/TFAP4/HSPB1/PTPN6/FBXO5/CBLB/CIT/CDKN2C/PIF1/DUSP10/SNCA/TERF1/DEPTOR/MAD2L1/PLK1/SMYD3/NR2F2	45
GO:0048608	reproductive structure development	biological process	57/1574	405/18862	6.6097e-05	0.00261729	0.00220855	1.68656	DCN/MAMLD1/BAK1/TNC/HSPA5/ICAM1/BIK/PPARD/VEGFA/STC2/EPAS1/EREG/LIF/ADAM19/SLIT2/ADM/ADAMTS1/STC1/PTX3/CSF2/E2F7/NKX3-1/CEBPB/NUPR1/PHLDA2/SOCS3/GJB3/FGFR2/ESR1/TGFB2/PDGFB/PTN/CASP2/PTPN6/WNT5A/HES1/KIF18A/E2F8/LHX1/BRIP1/DMRT1/RBP4/GNRH1/GJA1/KIT/CCNF/HMGB2/TLR3/RRM1/FEM1B/BCL2/TEX19/SLIT3/NR2F2/SYCP2/BMPR2/FANCG	57
GO:0000724	double-strand break repair via homologous recombination	biological process	26/1574	138/18862	6.69812e-05	0.00263757	0.00222565	2.25776	SIRT6/MCM6/RAD54L/FUS/CDC45/CDC7/MCM5/RAD51AP1/MCM9/MCM3/MCM8/GINS2/SLX1A/MMS22L/CHEK1/MEIOB/RAD21/MCM7/KLHL15/GEN1/MCMDC2/RMI1/XRCC2/RAD54B/FAN1/USP51	26
GO:0048659	smooth muscle cell proliferation	biological process	29/1574	162/18862	6.92854e-05	0.00271323	0.0022895	2.14519	PPARD/SOD2/HBEGF/TNFAIP3/CDKN1A/EREG/IL6/KLF4/ADAMTS1/IL6R/ITGA2/PTAFR/MYD88/TGM2/TNF/FGFR2/EDN1/PDGFB/PPARGC1A/FOXP1/ID2/THBS1/TPM1/IGFBP3/GJA1/TGFBR2/HPGD/NDRG2/NPR1	29
GO:0045428	regulation of nitric oxide biosynthetic process	biological process	15/1574	59/18862	7.31685e-05	0.00284955	0.00240453	3.04665	PTGS2/ICAM1/TSPO/IL1B/TICAM1/KLF4/TLR4/DDAH1/ITGB2/PTX3/ZC3H12A/TLR6/TNF/EDN1/PTGIS	15
GO:0007292	female gamete generation	biological process	25/1574	131/18862	7.38168e-05	0.00285909	0.00241258	2.28692	PANX1/EREG/PAQR5/ADAMTS1/PTX3/BNC1/YBX2/AURKA/PTN/MDK/MCM9/FBXO5/TTK/MCM8/TOP2A/CCNB1/DMRT1/CCNB2/MEIOB/HPGD/PLK1/PAQR8/BCL2/SYCP2/CGB7	25
GO:0071103	DNA conformation change	biological process	51/1574	352/18862	7.46199e-05	0.00287449	0.00242557	1.73624	SIRT6/HMGA1/HMGA2/NCAPD2/DDX11/MCM6/RAD54L/CENPM/MCM5/RBBP7/CENPI/OIP5/ASF1B/NCAPG/MCM9/MCM3/SMC4/CENPA/HELLS/CENPL/NCAPH/HNRNPA2B1/HJURP/MCM8/MIS18BP1/TOP2A/CCNB1/DDB2/BRIP1/SMC2/DSCC1/NUSAP1/CENPO/DNA2/PIF1/CENPC/G3BP1/CDCA5/NCAPG2/RFC4/HMGB2/CENPN/MCM7/MCMDC2/SMYD3/NAP1L3/ERCC6L/CENPP/LIN54/RAD54B/CENPW	51
GO:0042594	response to starvation	biological process	33/1574	196/18862	7.99967e-05	0.00305269	0.00257595	2.01763	RRAGD/HSPA5/WIPI1/ASNS/XBP1/PCK2/PRKAG2/CDKN1A/ZFP36/SESN2/SLC38A2/GABARAPL1/MAP1LC3B/SIK1/ADM/ATF3/IFI16/ZC3H12A/MFSD2A/DDIT3/UPP1/PPARA/EIF4EBP1/WDR45/PDK4/LAMP2/AACS/PPARGC1A/PCSK9/BCL2/UCP2/BMPR2/UGT1A1	33
GO:0001706	endoderm formation	biological process	14/1574	53/18862	8.0538e-05	0.00305269	0.00257595	3.16545	MMP15/DUSP1/DUSP4/DUSP5/HMGA2/ITGB2/ITGA5/SOX7/LAMB3/LAMB1/ITGA4/FN1/LHX1/COL8A1	14
GO:0006336	DNA replication-independent nucleosome assembly	biological process	14/1574	53/18862	8.0538e-05	0.00305269	0.00257595	3.16545	CENPM/RBBP7/CENPI/OIP5/ASF1B/CENPA/CENPL/HJURP/MIS18BP1/CENPO/CENPC/CENPN/CENPP/CENPW	14
GO:0061458	reproductive system development	biological process	57/1574	408/18862	8.11167e-05	0.00305827	0.00258065	1.67416	DCN/MAMLD1/BAK1/TNC/HSPA5/ICAM1/BIK/PPARD/VEGFA/STC2/EPAS1/EREG/LIF/ADAM19/SLIT2/ADM/ADAMTS1/STC1/PTX3/CSF2/E2F7/NKX3-1/CEBPB/NUPR1/PHLDA2/SOCS3/GJB3/FGFR2/ESR1/TGFB2/PDGFB/PTN/CASP2/PTPN6/WNT5A/HES1/KIF18A/E2F8/LHX1/BRIP1/DMRT1/RBP4/GNRH1/GJA1/KIT/CCNF/HMGB2/TLR3/RRM1/FEM1B/BCL2/TEX19/SLIT3/NR2F2/SYCP2/BMPR2/FANCG	57
GO:0006809	nitric oxide biosynthetic process	biological process	17/1574	73/18862	8.23358e-05	0.00308781	0.00260558	2.79067	RORA/PTGS2/ARG2/ICAM1/TSPO/IL1B/TICAM1/KLF4/TLR4/DDAH1/ITGB2/PTX3/ZC3H12A/TLR6/TNF/EDN1/PTGIS	17
GO:0051445	regulation of meiotic cell cycle	biological process	13/1574	47/18862	8.58972e-05	0.00319163	0.00269319	3.31458	DUSP1/LIF/GPR3/RAD51AP1/FBXO5/TTK/WNT5A/CDC20/DMRT1/PRKACB/FBXO43/CDC25C/PLCB1	13
GO:0000725	recombinational repair	biological process	26/1574	140/18862	8.60048e-05	0.00319163	0.00269319	2.2255	SIRT6/MCM6/RAD54L/FUS/CDC45/CDC7/MCM5/RAD51AP1/MCM9/MCM3/MCM8/GINS2/SLX1A/MMS22L/CHEK1/MEIOB/RAD21/MCM7/KLHL15/GEN1/MCMDC2/RMI1/XRCC2/RAD54B/FAN1/USP51	26
GO:0001819	positive regulation of cytokine production	biological process	60/1574	437/18862	8.77362e-05	0.00323512	0.00272988	1.64533	BCL3/RORA/PANX2/PTGS2/NFKB2/XBP1/RGCC/SLC7A5/PANX1/PDE4D/TUSC2/IL1A/IL1RL1/IL18R1/EREG/IL1B/TICAM1/RARA/RSAD2/HILPDA/IL6/TLR4/SEMA7A/POLR3A/MAPK13/IL6R/IFI16/CSF2/CCDC88B/PTAFR/CEBPB/MYD88/TLR6/IL20RB/DDIT3/ZCCHC3/IRF7/IL1RAP/C5AR1/PLCG2/GPSM3/TNF/C1QTNF3/IL27RA/HSPB1/MDK/WNT5A/TRIM6/FRMD8/POSTN/FLOT1/THBS1/LUM/PIK3R1/HMGB2/TLR3/SYK/AFAP1L2/F2R/PLCB1	60
GO:0042116	macrophage activation	biological process	21/1574	102/18862	8.8099e-05	0.00323512	0.00272988	2.46719	SBNO2/RORA/IL1RL1/NR1D1/TICAM1/IL6/TLR4/ITGB2/ZC3H12A/CSF2/PRKCE/TLR6/C5AR1/TNF/WNT5A/FOXP1/SYT11/THBS1/SNCA/TLR3/SYK	21
GO:0071222	cellular response to lipopolysaccharide	biological process	33/1574	197/18862	8.85459e-05	0.00323512	0.00272988	2.00739	SBNO2/CXCL2/ICAM1/XBP1/TSPO/NFKBIA/PPARD/IL1A/TNFAIP3/IL1B/NR1D1/TICAM1/ZFP36/IRAK2/IL6/IL36RN/IL36B/TLR4/CXCL3/CXCL1/ZC3H12A/CSF2/PTAFR/PRKCE/CEBPB/MYD88/CD55/TNF/PPARGC1A/WNT5A/ANKRD1/CDK19/HMGB2	33
GO:0051056	regulation of small GTPase mediated signal transduction	biological process	47/1574	319/18862	9.349e-05	0.00339824	0.00286753	1.76559	PIK3R2/SIPA1L3/RASGRF2/BCL6/PSD4/ARHGAP22/SPRY2/RHOF/SLIT2/PSD3/ABR/SQSTM1/ABCA1/PLEKHG5/SRGAP3/ARHGAP33/ARHGAP44/DEPDC1B/RHOBTB1/RAP1GAP/OPHN1/PLEKHG2/TGFB2/FOXM1/RASAL1/ARHGDIB/SSX2IP/STMN1/KIF14/DEPDC7/CGNL1/STARD8/ARHGEF9/VAV3/FLOT1/RDX/PLCE1/ARHGAP24/KALRN/RACGAP1/F2RL2/ARHGAP1/F2R/ARHGAP11B/ARHGAP11A/RASGEF1A/ARHGAP19	47
GO:0007076	mitotic chromosome condensation	biological process	7/1574	15/18862	9.81777e-05	0.00355043	0.00299595	5.59229	NCAPD2/NCAPG/SMC4/NCAPH/SMC2/NUSAP1/CDCA5	7
GO:0034724	DNA replication-independent nucleosome organization	biological process	14/1574	54/18862	0.000100459	0.00361448	0.00305	3.10683	CENPM/RBBP7/CENPI/OIP5/ASF1B/CENPA/CENPL/HJURP/MIS18BP1/CENPO/CENPC/CENPN/CENPP/CENPW	14
GO:0044839	cell cycle G2/M phase transition	biological process	42/1574	276/18862	0.000104407	0.00373755	0.00315385	1.82357	FBXL15/CDKN1A/HMGA2/BACH1/PLK3/FOXO4/PRKAR2B/HMMR/FBXW11/GTSE1/AURKA/TPX2/CLSPN/CDC7/CCP110/TUBB4A/FOXM1/FBXO5/CEP70/NEK2/CENPF/KIF14/CNTRL/MASTL/HSPA2/PKMYT1/NES/CCNB1/DTL/CCNA2/CHEK1/HAUS1/CCNB2/CDC25C/RAD21/MELK/WEE1/PLK1/TUBA1A/CDK1/AURKB/PLCB1	42
GO:0050727	regulation of inflammatory response	biological process	52/1574	366/18862	0.000106326	0.00378714	0.00319569	1.70257	BIRC3/SBNO2/RORA/PTGS2/NFKBIA/AKNA/PPARD/BCL6/FNDC4/IL1RL1/TNFAIP3/IL1B/NR1D1/NT5E/IL6/KLF4/TLR4/SEMA7A/NFKBIZ/TNIP1/MMP3/PIK3AP1/MAPK13/ITGA2/CEBPB/MYD88/IL20RB/NUPR1/METRNL/LACC1/SOCS3/PDE2A/PPARA/TGM2/GPSM3/TNF/ALOX5/C1QTNF3/ESR1/MDK/MVK/WNT5A/FOXP1/PTGIS/SYT11/DUSP10/SNCA/CDK19/NAPEPLD/TLR3/PBK/FFAR4	52
GO:0048661	positive regulation of smooth muscle cell proliferation	biological process	20/1574	96/18862	0.000108237	0.00383594	0.00323687	2.49656	HBEGF/EREG/IL6/ADAMTS1/IL6R/ITGA2/PTAFR/MYD88/TGM2/TNF/FGFR2/EDN1/PDGFB/PPARGC1A/FOXP1/ID2/THBS1/GJA1/TGFBR2/HPGD	20
GO:0080164	regulation of nitric oxide metabolic process	biological process	15/1574	61/18862	0.000110377	0.00389229	0.00328442	2.94676	PTGS2/ICAM1/TSPO/IL1B/TICAM1/KLF4/TLR4/DDAH1/ITGB2/PTX3/ZC3H12A/TLR6/TNF/EDN1/PTGIS	15
GO:0006302	double-strand break repair	biological process	41/1574	268/18862	0.000111412	0.00390935	0.00329882	1.83329	SIRT6/OTUB2/HMGA2/DDX11/MCM6/RAD54L/FUS/CDC45/CDC7/MCM5/POLA1/FOXM1/RAD51AP1/MCM9/MCM3/DCLRE1B/MCM8/GINS2/SLX1A/BRIP1/DNA2/BARD1/MMS22L/CDCA5/CHEK1/EME1/HSF2BP/MEIOB/HMGB2/RAD21/MCM7/SETMAR/ESCO2/KLHL15/GEN1/MCMDC2/RMI1/XRCC2/RAD54B/FAN1/USP51	41
GO:2000134	negative regulation of G1/S transition of mitotic cell cycle	biological process	23/1574	119/18862	0.000115418	0.00402995	0.00340059	2.31614	RGCC/ARID3A/GADD45A/CDKN1A/KLF4/ZNF385A/E2F7/PLK3/GTSE1/AURKA/CASP2/EZH2/CDKN2C/E2F8/PCNA/CCNB1/GPNMB/CDC25C/DACT1/WEE1/CDK1/BCL2/TFDP1	23
GO:1903428	positive regulation of reactive oxygen species biosynthetic process	biological process	14/1574	55/18862	0.00012452	0.00432645	0.00365078	3.05034	PTGS2/ICAM1/SOD2/IL1B/TICAM1/KLF4/TLR4/DDAH1/ITGB2/PTX3/TLR6/TNF/SLC5A3/EDN1	14
GO:0071219	cellular response to molecule of bacterial origin	biological process	34/1574	209/18862	0.000126033	0.00435768	0.00367713	1.94947	SBNO2/CXCL2/ICAM1/XBP1/TSPO/NFKBIA/PPARD/IL1A/TNFAIP3/IL1B/NR1D1/TICAM1/ZFP36/IRAK2/IL6/IL36RN/IL36B/TLR4/CXCL3/CXCL1/ZC3H12A/CSF2/PTAFR/PRKCE/CEBPB/MYD88/TLR6/CD55/TNF/PPARGC1A/WNT5A/ANKRD1/CDK19/HMGB2	34
GO:0060326	cell chemotaxis	biological process	45/1574	306/18862	0.000136299	0.00464584	0.00392029	1.76228	CCL26/CXCL2/VEGFA/HBEGF/LOX/CCL20/DUSP1/CCRL2/CXCR4/NR4A1/KDR/DOCK4/IL6/SLIT2/TPBG/VEGFC/ITGB2/IL6R/CXCL16/CXCL3/CXCL1/PLEKHG5/SCG2/C5AR1/GPSM3/ALOX5/EDN1/TGFB2/PDGFB/PTN/HSPB1/RARRES2/MDK/SMOC2/THBS4/WNT5A/MTUS1/VAV3/THBS1/CXADR/KIT/HMGB2/SYK/MST1/ITGA1	45
GO:0032873	negative regulation of stress-activated MAPK cascade	biological process	13/1574	49/18862	0.000136989	0.00464584	0.00392029	3.17929	DUSP3/HIPK3/DUSP1/MYC/PER1/ZMYND11/MECOM/FKTN/FOXM1/KLHL31/DUSP10/DACT1/PBK	13
GO:0038066	p38MAPK cascade	biological process	13/1574	49/18862	0.000136989	0.00464584	0.00392029	3.17929	MAP2K3/VEGFA/GADD45A/DUSP1/IL1B/BMP2/ZFP36/MINK1/XDH/ZC3H12A/RELL2/PER1/DUSP10	13
GO:0070303	negative regulation of stress-activated protein kinase signaling cascade	biological process	13/1574	49/18862	0.000136989	0.00464584	0.00392029	3.17929	DUSP3/HIPK3/DUSP1/MYC/PER1/ZMYND11/MECOM/FKTN/FOXM1/KLHL31/DUSP10/DACT1/PBK	13
GO:1904994	regulation of leukocyte adhesion to vascular endothelial cell	biological process	11/1574	37/18862	0.000147152	0.00496674	0.00419108	3.56266	ICAM1/IL6/KLF4/ITGB2/PTAFR/FUT4/TNF/ALOX5/MDK/ITGA4/FUT9	11
GO:0007219	Notch signaling pathway	biological process	31/1574	186/18862	0.00015691	0.005271	0.00444782	1.99725	SLC35C2/NFKBIA/BCL6/BMP2/CHAC1/GATA5/MYC/RFNG/SLC35C1/DNER/MIB2/CFD/TGFB2/TSPAN15/JAG1/LFNG/MDK/CDH6/HES1/DLGAP5/HOXD3/POSTN/CNTN6/BEND6/SORBS2/KIT/TGFBR2/FAT4/ANXA4/S1PR3/NEURL1B	31
GO:0097067	cellular response to thyroid hormone stimulus	biological process	7/1574	16/18862	0.000161974	0.00541542	0.00456968	5.24277	LMO2/CTSS/CTSB/PPARGC1A/RDX/THRB/KIT	7
GO:0032392	DNA geometric change	biological process	22/1574	114/18862	0.000164738	0.00548198	0.00462584	2.3126	HMGA1/DDX11/MCM6/RAD54L/MCM5/MCM9/MCM3/HNRNPA2B1/MCM8/TOP2A/DDB2/BRIP1/DSCC1/DNA2/PIF1/G3BP1/RFC4/HMGB2/MCM7/MCMDC2/ERCC6L/RAD54B	22
GO:0046209	nitric oxide metabolic process	biological process	17/1574	77/18862	0.000166023	0.00549894	0.00464016	2.6457	RORA/PTGS2/ARG2/ICAM1/TSPO/IL1B/TICAM1/KLF4/TLR4/DDAH1/ITGB2/PTX3/ZC3H12A/TLR6/TNF/EDN1/PTGIS	17
GO:0000281	mitotic cytokinesis	biological process	16/1574	70/18862	0.000166894	0.00550208	0.00464281	2.73908	ANLN/KIF4A/KIF20A/CENPA/STMN1/CIT/ESPL1/CKAP2/NUSAP1/KIF23/CEP55/KIF20B/ANK3/RACGAP1/PLK1/KLHDC8B	16
GO:0006267	pre-replicative complex assembly involved in nuclear cell cycle DNA replication	biological process	5/1574	8/18862	0.000181686	0.00588032	0.00496198	7.48968	MCM6/MCM5/MCM3/MCM7/MCMDC2	5
GO:0015820	leucine transport	biological process	5/1574	8/18862	0.000181686	0.00588032	0.00496198	7.48968	SLC6A15/SLC7A5/SLC43A1/SLC3A2/SLC6A17	5
GO:0036388	pre-replicative complex assembly	biological process	5/1574	8/18862	0.000181686	0.00588032	0.00496198	7.48968	MCM6/MCM5/MCM3/MCM7/MCMDC2	5
GO:1902299	pre-replicative complex assembly involved in cell cycle DNA replication	biological process	5/1574	8/18862	0.000181686	0.00588032	0.00496198	7.48968	MCM6/MCM5/MCM3/MCM7/MCMDC2	5
GO:0015804	neutral amino acid transport	biological process	12/1574	44/18862	0.000185097	0.00596349	0.00503216	3.26822	CTNS/SLC6A15/SLC38A7/SLC7A5/SLC1A5/SLC6A6/SLC38A2/SLC43A1/SLC3A2/SLC6A9/SLC6A17/SFXN2	12
GO:0001704	formation of primary germ layer	biological process	22/1574	115/18862	0.000187921	0.00602707	0.00508581	2.29249	MMP15/DUSP1/DUSP4/KDM6B/KLF4/DUSP5/HMGA2/ITGB2/ITGA5/ITGA2/SOX7/LAMB3/FGFR2/LAMB1/WNT5A/ITGA4/FN1/TWSG1/LHX1/COL8A1/GJA1/BMPR2	22
GO:1903409	reactive oxygen species biosynthetic process	biological process	23/1574	123/18862	0.000193401	0.00617488	0.00521054	2.24081	CTNS/RORA/PTGS2/ARG2/ICAM1/TSPO/SOD2/IL1B/TICAM1/KLF4/TLR4/DDAH1/ITGB2/PTX3/ZC3H12A/TLR6/PPARA/TNF/SLC5A3/ALOX5/EDN1/PTGIS/SNCA	23
GO:2001057	reactive nitrogen species metabolic process	biological process	17/1574	78/18862	0.000196016	0.00623032	0.00525732	2.61178	RORA/PTGS2/ARG2/ICAM1/TSPO/IL1B/TICAM1/KLF4/TLR4/DDAH1/ITGB2/PTX3/ZC3H12A/TLR6/TNF/EDN1/PTGIS	17
GO:0050921	positive regulation of chemotaxis	biological process	25/1574	139/18862	0.000197362	0.00624511	0.0052698	2.1553	CCL26/VEGFA/CXCR4/KDR/IL6/SLIT2/TPBG/VEGFC/IL6R/ITGA2/SCG2/C5AR1/GPSM3/EDN1/PDGFB/PTN/HSPB1/RARRES2/MDK/SMOC2/THBS4/WNT5A/ARTN/THBS1/BMPR2	25
GO:0051255	spindle midzone assembly	biological process	6/1574	12/18862	0.000198831	0.00626362	0.00528542	5.99174	KIF4A/KIF23/RACGAP1/AURKB/PRC1/MAP10	6
GO:0007159	leukocyte cell-cell adhesion	biological process	51/1574	366/18862	0.000200357	0.00628377	0.00530242	1.66983	MAD1L1/ARG2/ICAM1/XBP1/MAP3K8/DUSP3/SELPLG/ADTRP/VNN1/BCL6/IL1A/IL1B/TNFSF9/RARA/NT5E/IL6/IL36B/KLF4/NFKBIZ/TNIP1/ITGB2/ITGA5/ZC3H12A/NFKBID/CCDC88B/IL7R/PTAFR/CEBPB/IL20RB/PPARA/CD55/FUT4/TNF/ALOX5/IL27RA/MDK/PTPN6/HES1/CBLB/ITGA4/SDC4/TWSG1/GPNMB/DUSP10/PIK3R1/GNRH1/TGFBR2/SYK/FUT9/GCNT1/HLA-DMB	51
GO:0071456	cellular response to hypoxia	biological process	33/1574	206/18862	0.000211344	0.00659915	0.00556854	1.91968	RORA/PTGS2/ICAM1/RGCC/NDRG1/BNIP3L/PPARD/VEGFA/STC2/EPAS1/EGLN3/HILPDA/MYC/CPEB2/NOL3/DDAH1/BACH1/STC1/AK4/NKX3-1/PRKCE/PLK3/BNIP3/EIF4EBP1/EDN1/PTN/PPARGC1A/PTGIS/CCNB1/BRIP1/CCNA2/ANKRD1/BCL2	33
GO:1902807	negative regulation of cell cycle G1/S phase transition	biological process	23/1574	124/18862	0.000219017	0.00676618	0.00570949	2.22274	RGCC/ARID3A/GADD45A/CDKN1A/KLF4/ZNF385A/E2F7/PLK3/GTSE1/AURKA/CASP2/EZH2/CDKN2C/E2F8/PCNA/CCNB1/GPNMB/CDC25C/DACT1/WEE1/CDK1/BCL2/TFDP1	23
GO:0032872	regulation of stress-activated MAPK cascade	biological process	30/1574	181/18862	0.000219557	0.00676618	0.00570949	1.98621	DUSP3/HIPK3/VEGFA/GADD45A/DUSP1/IL1B/BMP2/TLR4/MYC/MINK1/XDH/ZC3H12A/RELL2/MYD88/PER1/TNF/ZMYND11/MECOM/TGFB2/MID1/FKTN/FOXM1/WNT5A/KLHL31/DUSP10/TLR3/GRIK2/DACT1/PBK/PLCB1	30
GO:0043409	negative regulation of MAPK cascade	biological process	30/1574	181/18862	0.000219557	0.00676618	0.00570949	1.98621	SEMA6A/PIK3R2/DUSP3/HIPK3/ERRFI1/DUSP1/DUSP4/IL1B/LIF/SPRY2/KLF4/TLR4/MYC/DUSP5/DUSP6/TNIP1/ATF3/PER1/DUSP8/ZMYND11/MECOM/FKTN/FOXM1/PTPN6/KLHL31/DUSP10/CNKSR3/DACT1/NDRG2/PBK	30
GO:0032755	positive regulation of interleukin-6 production	biological process	18/1574	86/18862	0.000220938	0.00677924	0.00572052	2.50817	XBP1/IL1A/EREG/IL1B/TICAM1/IL6/TLR4/MAPK13/IL6R/PTAFR/MYD88/TLR6/IL1RAP/TNF/WNT5A/TLR3/SYK/F2R	18
GO:0000079	regulation of cyclin-dependent protein serine/threonine kinase activity	biological process	20/1574	101/18862	0.000223873	0.0068397	0.00577153	2.37297	RGCC/GADD45A/TNFAIP3/CDKN1A/TFAP4/PDGFB/CDKN3/CCNE1/CDKN2C/CKS2/PKMYT1/CCNB1/PSRC1/CCNA2/CCNB2/CDC25C/CCNF/PLK1/CCNE2/NR2F2	20
GO:0007143	female meiotic nuclear division	biological process	9/1574	27/18862	0.000224869	0.00684065	0.00577233	3.99449	EREG/AURKA/FBXO5/TTK/TOP2A/CCNB2/MEIOB/PLK1/SYCP2	9
GO:0050920	regulation of chemotaxis	biological process	35/1574	224/18862	0.000226857	0.00687164	0.00579848	1.87242	CCL26/ANGPT2/SEMA6A/DUSP3/VEGFA/DUSP1/CXCR4/KDR/ZSWIM4/IL6/TUBB2B/SEMA7A/SLIT2/TPBG/VEGFC/IL6R/ITGA2/SCG2/C5AR1/GPSM3/EDN1/PDGFB/USP14/PTN/HSPB1/RARRES2/MDK/SMOC2/THBS4/WNT5A/ARTN/MTUS1/THBS1/MST1/BMPR2	35
GO:0043486	histone exchange	biological process	14/1574	58/18862	0.00022892	0.00690461	0.0058263	2.89256	CENPM/RBBP7/CENPI/OIP5/CENPA/CENPL/HJURP/MIS18BP1/CENPO/ANP32E/CENPC/CENPN/CENPP/CENPW	14
GO:0007568	aging	biological process	44/1574	304/18862	0.000230769	0.0069309	0.00584849	1.73445	DCN/BAK1/NFKB2/ARG2/ICAM1/TSPO/SOD2/BCL6/KYNU/CDKN1A/HMGA1/IGFBP1/ADM/HMGA2/ITGB2/CLDN1/TPRA1/FOS/FOXO4/LONP1/EDN1/RAD54L/CASP2/PPARGC1A/CRYAB/FOXM1/FBXO5/ID2/NEK6/APAF1/MMP7/PPP3CA/GNRH1/CHEK1/PLA2R1/MORC3/NAPEPLD/TGFBR2/SRR/BCL2/UCP2/TYMS/AURKB/RAD54B	44
GO:0051607	defense response to virus	biological process	39/1574	260/18862	0.000245162	0.00730128	0.00616103	1.79752	BIRC3/OAS1/BNIP3L/OAS2/TNFAIP3/IFI6/TICAM1/RSAD2/IL6/IFI44L/TARBP2/POLR3A/MX1/ZDHHC1/IFI16/ZC3H12A/IFI27/DDIT4/MLKL/ISG20/BNIP3/ZCCHC3/EXOSC4/IRF7/IFITM1/ISG15/MICB/IRF9/TSPAN6/ZMYND11/UNC13D/TRIM6/G3BP1/SLFN13/SERINC5/TLR3/BCL2/APOBEC3B/IFNE	39
GO:0140546	defense response to symbiont	biological process	39/1574	260/18862	0.000245162	0.00730128	0.00616103	1.79752	BIRC3/OAS1/BNIP3L/OAS2/TNFAIP3/IFI6/TICAM1/RSAD2/IL6/IFI44L/TARBP2/POLR3A/MX1/ZDHHC1/IFI16/ZC3H12A/IFI27/DDIT4/MLKL/ISG20/BNIP3/ZCCHC3/EXOSC4/IRF7/IFITM1/ISG15/MICB/IRF9/TSPAN6/ZMYND11/UNC13D/TRIM6/G3BP1/SLFN13/SERINC5/TLR3/BCL2/APOBEC3B/IFNE	39
GO:2000045	regulation of G1/S transition of mitotic cell cycle	biological process	29/1574	174/18862	0.00025173	0.00746552	0.00629962	1.99725	RGCC/ARID3A/GADD45A/CDKN1A/KLF4/ADAMTS1/ZNF385A/E2F7/PLK3/GTSE1/AURKA/CASP2/EZH2/PTPN6/ID2/KIF14/CDKN2C/E2F8/PCNA/CCNB1/GPNMB/RDX/CDC25C/DACT1/WEE1/CDK1/BCL2/PLCB1/TFDP1	29
GO:0009162	deoxyribonucleoside monophosphate metabolic process	biological process	7/1574	17/18862	0.00025556	0.00748516	0.00631619	4.93437	TYMP/XDH/UPP1/DUT/TK1/TYMS/DPYD	7
GO:0051382	kinetochore assembly	biological process	7/1574	17/18862	0.00025556	0.00748516	0.00631619	4.93437	CENPA/CENPF/DLGAP5/CENPE/CENPC/CENPN/CENPW	7
GO:0051447	negative regulation of meiotic cell cycle	biological process	7/1574	17/18862	0.00025556	0.00748516	0.00631619	4.93437	DUSP1/LIF/FBXO5/TTK/DMRT1/PRKACB/FBXO43	7
GO:0006469	negative regulation of protein kinase activity	biological process	37/1574	243/18862	0.000258692	0.00754571	0.00636728	1.82465	DBNDD1/GPRC5A/TRIB3/PRKAG2/DVL1/DUSP3/HIPK3/ERRFI1/GADD45A/TNFAIP3/DUSP1/DUSP4/CDKN1A/IL1B/SPRY2/DUSP5/DUSP6/TARBP2/ITPRIP/UBASH3B/ZFYVE28/DUSP8/SOCS3/PRKAR1B/PRKAR2B/TFAP4/HSPB1/PTPN6/CBLB/CIT/CDKN2C/DUSP10/SNCA/DEPTOR/PLK1/SMYD3/NR2F2	37
GO:0032675	regulation of interleukin-6 production	biological process	27/1574	158/18862	0.000267756	0.0077781	0.00656338	2.04781	XBP1/IL1A/TNFAIP3/EREG/IL1B/TICAM1/IL6/IL36RN/TLR4/MAPK13/IL6R/ZC3H12A/PTAFR/CEBPB/MYD88/TLR6/IL1RAP/TNF/C1QTNF3/IL27RA/PTPN6/WNT5A/SYT11/TLR3/SYK/AFAP1L2/F2R	27
GO:0031668	cellular response to extracellular stimulus	biological process	36/1574	235/18862	0.000276039	0.00798599	0.0067388	1.83577	RRAGD/TNC/HSPA5/WIPI1/ASNS/ICAM1/XBP1/PRKAG2/CDKN1A/SESN2/SLC38A2/GABARAPL1/MAP1LC3B/SIK1/CBS/ATF3/IFI16/ZC3H12A/MFSD2A/FOS/UPP1/PPARA/WDR45/PDK4/LAMP2/PTN/COL1A1/ITGA4/TRIM24/POSTN/BRIP1/NR4A2/PCSK9/BCL2/UCP2/BMPR2	36
GO:0043405	regulation of MAP kinase activity	biological process	44/1574	307/18862	0.000287315	0.00827841	0.00698555	1.7175	MAP2K3/TRIB3/DUSP3/HIPK3/VEGFA/GADD45A/DUSP1/DUSP4/CXCR4/IL1B/BMP2/GDF15/IRAK2/SPRY2/TLR4/DUSP5/DUSP6/TNIK/MLKL/ADORA2B/LPAR3/TLR6/DUSP8/C5AR1/TNF/TENM1/MAP4K3/EDN1/PDGFB/EZH2/MAP2K6/PTPN6/WNT5A/EPHA4/THBS1/PLCE1/DUSP10/NRG1/KIT/SYK/PBK/CDK1/IQGAP3/ITGA1	44
GO:0050673	epithelial cell proliferation	biological process	57/1574	428/18862	0.000291004	0.00835074	0.00704659	1.59593	CCL26/CDH3/SIRT6/XBP1/RGCC/AREG/PPARD/VEGFA/ERRFI1/TNFAIP3/NR4A1/EREG/BMP2/NR1D1/ZFP36/KDR/IL6/TLR4/MYC/VEGFC/XDH/SGPP2/CLDN1/NKX3-1/MTSS1/SCG2/CEBPB/NUPR1/C5AR1/TNF/ALOX5/FGFR2/LAMB1/ESR1/TGFB2/PDGFB/PTN/MDK/THBS4/WNT5A/HES1/ITGA4/ID2/LAMC1/THBS1/DUSP10/COL8A1/IGFBP3/NFIB/GJA1/KIT/HMGB2/OSR2/MST1/IQGAP3/NR2F2/BMPR2	57
GO:0070302	regulation of stress-activated protein kinase signaling cascade	biological process	30/1574	184/18862	0.000294252	0.00840992	0.00709652	1.95383	DUSP3/HIPK3/VEGFA/GADD45A/DUSP1/IL1B/BMP2/TLR4/MYC/MINK1/XDH/ZC3H12A/RELL2/MYD88/PER1/TNF/ZMYND11/MECOM/TGFB2/MID1/FKTN/FOXM1/WNT5A/KLHL31/DUSP10/TLR3/GRIK2/DACT1/PBK/PLCB1	30
GO:0046660	female sex differentiation	biological process	21/1574	111/18862	0.000305357	0.00869225	0.00733476	2.26715	BAK1/HSPA5/ICAM1/VEGFA/EREG/SLIT2/LHFPL2/ADAMTS1/PTX3/CEBPB/NUPR1/ESR1/CASP2/WNT5A/LHX1/RBP4/GNRH1/KIT/BCL2/SLIT3/FANCG	21
GO:0000132	establishment of mitotic spindle orientation	biological process	9/1574	28/18862	0.000307011	0.00870437	0.00734499	3.85183	SPRY2/SPDL1/FBXW11/NDC80/CENPA/GJA1/MAD2L1/PLK1/SAPCD2	9
GO:0001890	placenta development	biological process	24/1574	135/18862	0.000314106	0.00887005	0.00748479	2.1304	DCN/PPARD/STC2/EPAS1/LIF/ADAM19/ADM/STC1/CSF2/E2F7/CEBPB/PHLDA2/SOCS3/GJB3/FGFR2/PDGFB/PTN/HES1/E2F8/GJA1/CCNF/TEX19/NR2F2/BMPR2	24
GO:0008217	regulation of blood pressure	biological process	29/1574	177/18862	0.000338492	0.00952077	0.00803389	1.9634	PTGS2/SOD2/PDE4D/ECE1/ADM2/ADM/VEGFC/EDNRA/DDAH1/ANPEP/PTAFR/PPARA/EDN1/PDGFB/RARRES2/NMU/LNPEP/ID2/POSTN/TPM1/GJA1/COL1A2/NPR1/OXTR/F2R/NR2F2/ADH5/BMPR2/EMP2	29
GO:0009125	nucleoside monophosphate catabolic process	biological process	6/1574	13/18862	0.000343193	0.00957697	0.00808131	5.53084	TYMP/AMPD3/NT5E/XDH/UPP1/DPYD	6
GO:0061043	regulation of vascular wound healing	biological process	6/1574	13/18862	0.000343193	0.00957697	0.00808131	5.53084	XBP1/TNFAIP3/CXCR4/TNF/ALOX5/SMOC2	6
GO:0106106	cold-induced thermogenesis	biological process	25/1574	144/18862	0.000346738	0.00959965	0.00810045	2.08047	SIRT6/VEGFA/ARRDC3/IL18R1/EPAS1/CXCR4/G0S2/NR1D1/KDM6B/TLR4/LCN2/CEBPB/DDIT3/GPR3/YBX2/MAP2K6/PPARGC1A/LNPEP/ACADL/GJA1/ADAMTS5/SYK/UCP2/OXTR/FFAR4	25
GO:0120161	regulation of cold-induced thermogenesis	biological process	25/1574	144/18862	0.000346738	0.00959965	0.00810045	2.08047	SIRT6/VEGFA/ARRDC3/IL18R1/EPAS1/CXCR4/G0S2/NR1D1/KDM6B/TLR4/LCN2/CEBPB/DDIT3/GPR3/YBX2/MAP2K6/PPARGC1A/LNPEP/ACADL/GJA1/ADAMTS5/SYK/UCP2/OXTR/FFAR4	25
GO:0051656	establishment of organelle localization	biological process	57/1574	431/18862	0.000348069	0.00959965	0.00810045	1.58482	MAD1L1/CDH3/SNAP91/WIPI1/AREG/IL13RA2/KIF1A/SPRY2/MYO7A/CNIH3/MX1/GEM/SYNE3/LAT/SPDL1/FBXW11/SPAG5/MAP2/KIF22/NDC80/UNC13D/TRIP11/SEC23A/FAM83D/CENPA/ITGA4/KLHL12/CENPF/KIF14/KIF18A/DLGAP5/MYO5C/AP1M2/SYT11/CCNB1/PSRC1/CDCA8/ESPL1/NUSAP1/CENPE/KIF2C/NUF2/CENPC/CDCA5/GJA1/KIT/MAD2L1/SYK/PLK1/CDT1/KIF5C/AURKB/LIMK2/LAMP1/SAPCD2/DNM3/KIFC1	57
GO:0045598	regulation of fat cell differentiation	biological process	24/1574	136/18862	0.000351804	0.00966506	0.00815565	2.11473	RORA/PTGS2/XBP1/TRIB3/PPARD/BMP2/NR1D1/ZFP36/IL6/ZNF385A/ZC3H12A/CEBPB/DDIT3/METRNL/TNF/CCDC71L/ALOX5/JAG1/RARRES2/WNT5A/HES1/DUSP10/NAPEPLD/FFAR4	24
GO:0043406	positive regulation of MAP kinase activity	biological process	35/1574	230/18862	0.000378477	0.0103577	0.00874011	1.82357	MAP2K3/VEGFA/GADD45A/CXCR4/IL1B/BMP2/GDF15/IRAK2/TLR4/DUSP5/DUSP6/TNIK/MLKL/ADORA2B/LPAR3/TLR6/C5AR1/TNF/TENM1/MAP4K3/EDN1/PDGFB/EZH2/MAP2K6/WNT5A/EPHA4/THBS1/PLCE1/NRG1/KIT/SYK/PBK/CDK1/IQGAP3/ITGA1	35
GO:0009158	ribonucleoside monophosphate catabolic process	biological process	5/1574	9/18862	0.000380628	0.0103721	0.00875229	6.65749	AMPD3/NT5E/XDH/UPP1/DPYD	5
GO:0071902	positive regulation of protein serine/threonine kinase activity	biological process	44/1574	311/18862	0.000381963	0.0103721	0.00875229	1.69541	MAP2K3/RGCC/VEGFA/GADD45A/CXCR4/IL1B/BMP2/GDF15/IRAK2/SPRY2/TLR4/DUSP5/DUSP6/HMGA2/TNIK/MLKL/ADORA2B/LPAR3/TLR6/C5AR1/TNF/DBF4/TENM1/MAP4K3/EDN1/PDGFB/EZH2/MAP2K6/WNT5A/EPHA4/CKS2/CCNB1/PSRC1/THBS1/PLCE1/PARP16/SNCA/NRG1/KIT/SYK/PBK/CDK1/IQGAP3/ITGA1	44
GO:1904029	regulation of cyclin-dependent protein kinase activity	biological process	20/1574	105/18862	0.000383394	0.0103721	0.00875229	2.28257	RGCC/GADD45A/TNFAIP3/CDKN1A/TFAP4/PDGFB/CDKN3/CCNE1/CDKN2C/CKS2/PKMYT1/CCNB1/PSRC1/CCNA2/CCNB2/CDC25C/CCNF/PLK1/CCNE2/NR2F2	20
GO:0061756	leukocyte adhesion to vascular endothelial cell	biological process	13/1574	54/18862	0.000390362	0.0105205	0.00887747	2.88491	ICAM1/SELPLG/IL6/KLF4/ITGB2/PTAFR/FUT4/TNF/ALOX5/MDK/ITGA4/FUT9/GCNT1	13
GO:1903037	regulation of leukocyte cell-cell adhesion	biological process	46/1574	330/18862	0.000398305	0.0106939	0.0090238	1.67042	MAD1L1/ARG2/ICAM1/XBP1/MAP3K8/DUSP3/ADTRP/VNN1/BCL6/IL1A/IL1B/TNFSF9/RARA/IL6/IL36B/KLF4/NFKBIZ/ITGB2/ZC3H12A/NFKBID/CCDC88B/IL7R/PTAFR/CEBPB/IL20RB/PPARA/CD55/FUT4/TNF/ALOX5/IL27RA/MDK/PTPN6/HES1/CBLB/ITGA4/SDC4/TWSG1/GPNMB/DUSP10/PIK3R1/GNRH1/TGFBR2/SYK/FUT9/HLA-DMB	46
GO:0033002	muscle cell proliferation	biological process	34/1574	222/18862	0.000403965	0.0107751	0.00909235	1.83531	JARID2/PPARD/SOD2/HBEGF/TNFAIP3/CDKN1A/EREG/IL6/KLF4/ADAMTS1/IL6R/ITGA2/PTAFR/MYD88/TGM2/TNF/FGFR2/EDN1/TGFB2/PDGFB/PPARGC1A/FOXP1/ID2/CCNB1/THBS1/RBP4/TPM1/MEIS1/IGFBP3/GJA1/TGFBR2/HPGD/NDRG2/NPR1	34
GO:0032635	interleukin-6 production	biological process	27/1574	162/18862	0.000404371	0.0107751	0.00909235	1.99725	XBP1/IL1A/TNFAIP3/EREG/IL1B/TICAM1/IL6/IL36RN/TLR4/MAPK13/IL6R/ZC3H12A/PTAFR/CEBPB/MYD88/TLR6/IL1RAP/TNF/C1QTNF3/IL27RA/PTPN6/WNT5A/SYT11/TLR3/SYK/AFAP1L2/F2R	27
GO:0060055	angiogenesis involved in wound healing	biological process	9/1574	29/18862	0.000412453	0.0109493	0.00923934	3.71901	XBP1/VEGFA/TNFAIP3/CXCR4/KDR/TNF/ALOX5/MCAM/SMOC2	9
GO:0048511	rhythmic process	biological process	42/1574	294/18862	0.000417905	0.0110527	0.00932654	1.71193	HSPA5/RORA/NFKB2/RELB/EREG/NR1D1/SIK1/SLIT2/ADAMTS1/PTX3/CSF2/ADCY1/PER1/GPR157/PPARA/NCOR2/NFYA/USP2/PER3/FBXW11/ESR1/TGFB2/DBP/PTN/CASP2/EZH2/MAP2K6/NMU/PPARGC1A/MDK/ID2/ID3/TOP2A/PCNA/MMP7/DTL/GNRH1/CDK1/ID4/TYMS/OXTR/SLIT3	42
GO:0033673	negative regulation of kinase activity	biological process	39/1574	267/18862	0.000422947	0.0111444	0.00940398	1.7504	DBNDD1/GPRC5A/GCKR/TRIB3/PRKAG2/DVL1/DUSP3/HIPK3/ERRFI1/GADD45A/TNFAIP3/DUSP1/DUSP4/CDKN1A/IL1B/SPRY2/DUSP5/DUSP6/TARBP2/ITPRIP/UBASH3B/ZFYVE28/MIDN/DUSP8/SOCS3/PRKAR1B/PRKAR2B/TFAP4/HSPB1/PTPN6/CBLB/CIT/CDKN2C/DUSP10/SNCA/DEPTOR/PLK1/SMYD3/NR2F2	39
GO:0036294	cellular response to decreased oxygen levels	biological process	33/1574	214/18862	0.000430415	0.0112992	0.00953456	1.84792	RORA/PTGS2/ICAM1/RGCC/NDRG1/BNIP3L/PPARD/VEGFA/STC2/EPAS1/EGLN3/HILPDA/MYC/CPEB2/NOL3/DDAH1/BACH1/STC1/AK4/NKX3-1/PRKCE/PLK3/BNIP3/EIF4EBP1/EDN1/PTN/PPARGC1A/PTGIS/CCNB1/BRIP1/CCNA2/ANKRD1/BCL2	33
GO:0061028	establishment of endothelial barrier	biological process	12/1574	48/18862	0.000447412	0.011702	0.00987451	2.99587	ICAM1/IKBKB/VEGFA/PDE4D/IL1B/CLDN1/MYD88/PDE2A/TNF/RDX/PLCB1/S1PR3	12
GO:0071347	cellular response to interleukin-1	biological process	29/1574	180/18862	0.00045074	0.0117458	0.00991141	1.93067	CCL26/RORA/ICAM1/NFKBIA/IKBKB/MAP3K8/IL1A/CCL20/IL1B/NR1D1/AKAP12/IRAK2/IL6/IL1RN/MAPK13/SQSTM1/ZC3H12A/NKX3-1/CEBPB/MYD88/IL1RAP/VRK2/FBXW11/EDN1/PTGIS/RBMX/ANKRD1/GBP2/PLCB1	29
GO:1901992	positive regulation of mitotic cell cycle phase transition	biological process	18/1574	91/18862	0.000458839	0.011913	0.0100525	2.37036	RGCC/ADAMTS1/CDC7/FBXO5/DLGAP5/HSPA2/CDC16/CCNB1/ESPL1/RDX/DTL/CDCA5/CDC25C/CDT1/CDK1/UBE2C/PLCB1/TFDP1	18
GO:0048813	dendrite morphogenesis	biological process	24/1574	139/18862	0.000489781	0.01267	0.0106913	2.06909	CAMK2B/CHRNA3/DVL1/KIF1A/ITPKA/MINK1/TPBG/TNIK/SHANK2/ARHGAP33/ARHGAP44/LZTS1/MAP2/PTN/EPHA4/YWHAH/BTBD3/DCLK1/PPP3CA/KALRN/SLITRK5/SDC2/DNM3/CUX1	24
GO:0032508	DNA duplex unwinding	biological process	20/1574	107/18862	0.000495082	0.0127143	0.0107287	2.2399	HMGA1/DDX11/MCM6/RAD54L/MCM5/MCM9/MCM3/MCM8/TOP2A/DDB2/BRIP1/DSCC1/DNA2/PIF1/G3BP1/RFC4/MCM7/MCMDC2/ERCC6L/RAD54B	20
GO:1901989	positive regulation of cell cycle phase transition	biological process	20/1574	107/18862	0.000495082	0.0127143	0.0107287	2.2399	RGCC/ADAMTS1/CDC7/FAM83D/EZH2/FBXO5/DLGAP5/HSPA2/CDC16/CCNB1/ESPL1/RDX/DTL/CDCA5/CDC25C/CDT1/CDK1/UBE2C/PLCB1/TFDP1	20
GO:0072001	renal system development	biological process	41/1574	288/18862	0.000522354	0.0133662	0.0112788	1.70598	DCN/COL4A4/ARG2/ANGPT2/VEGFA/BMP2/LIF/MYC/SLIT2/ADAMTS1/IL6R/NKX3-1/MTSS1/FGFR2/RARB/HSPB11/TGFB2/PDGFB/JAG1/SMAD5/WNT5A/HES1/EPHA4/ID3/CENPF/CNTRL/APAF1/SDC4/LHX1/TFAP2A/SMAD6/PLCE1/RBP4/HPGD/OSR2/NPNT/PCSK9/BCL2/GCNT1/MAGI2/FAT4	41
GO:1901216	positive regulation of neuron death	biological process	18/1574	92/18862	0.000526713	0.0134293	0.011332	2.34459	SSH1/CDC34/TLR4/ITGB2/DDIT4/FOS/TLR6/DDIT3/NUPR1/TNF/TGFB2/CASP2/WNT5A/TFAP2A/SNCA/GRIK2/PCSK9/ITGA1	18
GO:0046685	response to arsenic-containing substance	biological process	9/1574	30/18862	0.000545964	0.0138702	0.0117041	3.59504	MKNK2/PPIF/CDKN1A/SLC38A2/CPEB2/MAPK13/ATF3/ZC3H12A/GSTO2	9
GO:0030595	leukocyte chemotaxis	biological process	34/1574	226/18862	0.000562134	0.01423	0.0120077	1.80282	CCL26/CXCL2/VEGFA/CCL20/DUSP1/CXCR4/IL6/SLIT2/VEGFC/ITGB2/IL6R/CXCL16/CXCL3/CXCL1/SCG2/C5AR1/GPSM3/ALOX5/EDN1/TGFB2/PDGFB/PTN/RARRES2/MDK/THBS4/WNT5A/MTUS1/VAV3/THBS1/CXADR/KIT/SYK/MST1/ITGA1	34
GO:0001822	kidney development	biological process	40/1574	280/18862	0.000565879	0.0142738	0.0120447	1.71193	DCN/COL4A4/ARG2/ANGPT2/VEGFA/BMP2/LIF/MYC/SLIT2/ADAMTS1/IL6R/NKX3-1/MTSS1/FGFR2/RARB/HSPB11/TGFB2/PDGFB/JAG1/SMAD5/WNT5A/HES1/EPHA4/ID3/CENPF/CNTRL/APAF1/SDC4/LHX1/TFAP2A/SMAD6/PLCE1/HPGD/OSR2/NPNT/PCSK9/BCL2/GCNT1/MAGI2/FAT4	40
GO:1903131	mononuclear cell differentiation	biological process	54/1574	411/18862	0.000575506	0.0144652	0.0122061	1.57447	BAK1/HDAC9/BCL3/RORA/XBP1/RELB/VNN1/VEGFA/BCL6/TUSC2/IL1A/IL18R1/BATF3/IL1B/TNFSF9/DNAJB9/RARA/RSAD2/IL6/IL36B/LRRC8A/MYC/LMBR1L/NFKBIZ/IL6R/IFI16/ZC3H12A/CSF2/NFKBID/IL7R/CEBPB/IRF7/PLCG2/MAFB/TMEM98/TPD52/DHRS2/LFNG/EZH2/MDK/PTPN6/FOXP1/ITGB6/ITGA4/DOCK2/DUSP10/PIK3R1/CAMK4/KIT/PKNOX1/TGFBR2/SYK/BCL2/IFNE	54
GO:0006310	DNA recombination	biological process	42/1574	299/18862	0.000594354	0.0148861	0.0125613	1.6833	SIRT6/BCL6/IL7R/MCM6/UNG/RAD54L/FUS/CDC45/CDC7/MCM5/IL27RA/NSMCE4A/RAD51AP1/MCM9/MCM3/MND1/MCM8/GINS2/TOP2A/SLX1A/BRIP1/PIF1/MMS22L/CHEK1/EME1/HSF2BP/MEIOB/HMGB2/RAD21/MCM7/KLHL15/EXO1/RNF212/GEN1/MCMDC2/RMI1/TEX19/XRCC2/RAD54B/FAN1/USP51/EID3	42
GO:0002367	cytokine production involved in immune response	biological process	18/1574	93/18862	0.000603069	0.0150512	0.0127007	2.31938	SLC7A5/BCL6/IL18R1/IL1B/TICAM1/RSAD2/IL6/TLR4/SEMA7A/LACC1/CD55/TNF/TGFB2/WNT5A/TRIM6/KIT/TLR3/DENND1B	18
GO:0050678	regulation of epithelial cell proliferation	biological process	50/1574	374/18862	0.00060981	0.0151661	0.0127976	1.60207	CCL26/CDH3/SIRT6/XBP1/RGCC/AREG/PPARD/VEGFA/ERRFI1/TNFAIP3/NR4A1/EREG/BMP2/NR1D1/ZFP36/KDR/TLR4/MYC/VEGFC/XDH/SGPP2/CLDN1/NKX3-1/MTSS1/SCG2/NUPR1/C5AR1/TNF/ALOX5/FGFR2/LAMB1/TGFB2/PDGFB/PTN/MDK/THBS4/WNT5A/HES1/ITGA4/LAMC1/THBS1/DUSP10/NFIB/GJA1/HMGB2/OSR2/MST1/IQGAP3/NR2F2/BMPR2	50
GO:1900744	regulation of p38MAPK cascade	biological process	11/1574	43/18862	0.000621517	0.0154032	0.0129976	3.06554	VEGFA/GADD45A/DUSP1/IL1B/BMP2/MINK1/XDH/ZC3H12A/RELL2/PER1/DUSP10	11
GO:0032355	response to estradiol	biological process	22/1574	125/18862	0.000631445	0.0155452	0.0131174	2.10909	MMP15/DUSP1/POU4F1/ITGA2/NCOR2/ESR1/PTN/EZH2/COL1A1/PPARGC1A/CRYAB/TXNIP/KIF18A/PTGFR/PCNA/POSTN/CCNA2/GJA1/HPGD/OXTR/NR2F2/UGT1A1	22
GO:0060137	maternal process involved in parturition	biological process	4/1574	6/18862	0.000631632	0.0155452	0.0131174	7.98899	PTAFR/EDN1/KALRN/OXTR	4
GO:0031669	cellular response to nutrient levels	biological process	32/1574	210/18862	0.000643451	0.0157812	0.0133167	1.82605	RRAGD/TNC/HSPA5/WIPI1/ASNS/ICAM1/XBP1/PRKAG2/CDKN1A/SESN2/SLC38A2/GABARAPL1/MAP1LC3B/SIK1/ATF3/IFI16/ZC3H12A/MFSD2A/UPP1/PPARA/WDR45/PDK4/LAMP2/PTN/COL1A1/TRIM24/POSTN/BRIP1/PCSK9/BCL2/UCP2/BMPR2	32
GO:0007156	homophilic cell adhesion via plasma membrane adhesion molecules	biological process	27/1574	167/18862	0.000658914	0.0161048	0.0135896	1.93745	CDH3/MYPN/ROBO3/PCDH1/CDH1/PCDHB4/FAT2/PCDH11X/PCDHB3/PCDHB5/CDH6/PCDHB8/PALLD/CNTN6/CDH24/HMCN1/CDHR1/PCDH15/CDH8/NEXN/PCDH19/PCDH7/PCDH9/FAT4/PCDHB16/PCDH20/PCDHGA6	27
GO:0007566	embryo implantation	biological process	12/1574	50/18862	0.000667131	0.0162496	0.0137118	2.87604	PPARD/VEGFA/STC2/ACVR1C/AGO2/IL1B/LIF/STC1/ARHGDIB/GJA1/TGFBR2/EMP2	12
GO:0010631	epithelial cell migration	biological process	48/1574	357/18862	0.000683866	0.0166001	0.0140077	1.61122	PRSS3/DCN/MAP2K3/HDAC9/PTGS2/PXN/ANGPT2/RGCC/LPXN/ADTRP/PPARD/VEGFA/HBEGF/GADD45A/NR4A1/KDR/KLF4/SLIT2/VEGFC/STC1/ITGB2/ZC3H12A/ITGA2/PRKCE/PLEKHG5/SCG2/PLCG2/TNF/ANLN/EDN1/FAT2/TGFB2/PDGFB/PTN/HSPB1/SMOC2/WNT5A/FOXP1/PIK3R3/GLUL/THBS1/DUSP10/KIT/TGFBR2/NR2F2/S100A2/BMPR2/EMP2	48
GO:0071459	protein localization to chromosome, centromeric region	biological process	8/1574	25/18862	0.000686783	0.0166141	0.0140194	3.83471	SPDL1/NDC80/TTK/CENPA/BUB1B/CDT1/CDK1/AURKB	8
GO:0001655	urogenital system development	biological process	44/1574	320/18862	0.000703434	0.0169187	0.0142764	1.64773	DCN/TNC/COL4A4/ARG2/ANGPT2/VEGFA/BMP2/LIF/MYC/SLIT2/ADAMTS1/IL6R/NKX3-1/MTSS1/FGFR2/RARB/HSPB11/ESR1/TGFB2/PDGFB/JAG1/SMAD5/WNT5A/HES1/EPHA4/ID3/CENPF/CNTRL/APAF1/SDC4/LHX1/TFAP2A/SMAD6/PLCE1/RBP4/HPGD/OSR2/NPNT/FEM1B/PCSK9/BCL2/GCNT1/MAGI2/FAT4	44
GO:0009176	pyrimidine deoxyribonucleoside monophosphate metabolic process	biological process	5/1574	10/18862	0.000708923	0.0169187	0.0142764	5.99174	TYMP/UPP1/DUT/TYMS/DPYD	5
GO:0060068	vagina development	biological process	5/1574	10/18862	0.000708923	0.0169187	0.0142764	5.99174	BAK1/ESR1/WNT5A/LHX1/RBP4	5
GO:2000105	positive regulation of DNA-dependent DNA replication	biological process	5/1574	10/18862	0.000708923	0.0169187	0.0142764	5.99174	E2F7/DBF4/CDC7/E2F8/CDT1	5
GO:0040020	regulation of meiotic nuclear division	biological process	9/1574	31/18862	0.000712895	0.0169564	0.0143083	3.47908	LIF/GPR3/RAD51AP1/FBXO5/WNT5A/CDC20/DMRT1/FBXO43/PLCB1	9
GO:0071214	cellular response to abiotic stimulus	biological process	45/1574	330/18862	0.000735035	0.0173664	0.0146543	1.63411	BAK1/HSPA5/TSPO/PIEZO1/RELB/ERRFI1/GADD45A/TNFRSF10B/CDKN1A/IL1B/SLC38A2/TLR4/MYC/HMGA2/MMP3/MAPK13/IFI16/ITGA2/PTAFR/MYD88/BNIP3/PDE2A/MMP1/CERS1/MYLK/MAP3K1/BMF/PTN/CASP2/COL1A1/CRYAB/RAD51AP1/ITGB6/PCNA/DDB2/MMP7/PIK3R1/ANKRD1/CHEK1/GJA1/TLR3/PBK/POLH/AURKB/TMEM150C	45
GO:0104004	cellular response to environmental stimulus	biological process	45/1574	330/18862	0.000735035	0.0173664	0.0146543	1.63411	BAK1/HSPA5/TSPO/PIEZO1/RELB/ERRFI1/GADD45A/TNFRSF10B/CDKN1A/IL1B/SLC38A2/TLR4/MYC/HMGA2/MMP3/MAPK13/IFI16/ITGA2/PTAFR/MYD88/BNIP3/PDE2A/MMP1/CERS1/MYLK/MAP3K1/BMF/PTN/CASP2/COL1A1/CRYAB/RAD51AP1/ITGB6/PCNA/DDB2/MMP7/PIK3R1/ANKRD1/CHEK1/GJA1/TLR3/PBK/POLH/AURKB/TMEM150C	45
GO:0071559	response to transforming growth factor beta	biological process	37/1574	257/18862	0.000771657	0.0181281	0.015297	1.72525	HSPA5/PXN/BAMBI/PARD6A/LPXN/LOX/FNDC4/GDF15/SPRY2/CLDN1/FOS/PDE2A/PPARA/FGFR2/EDN1/TGFB2/MXRA5/COL1A1/PPARGC1A/SMAD5/WNT5A/ITGB6/SMAD9/APAF1/PMEPA1/TWSG1/POSTN/WNT10A/TGFBRAP1/THBS1/SMAD6/ANKRD1/TGFBR2/HPGD/COL1A2/VEPH1/PEG10	37
GO:0031589	cell-substrate adhesion	biological process	48/1574	359/18862	0.000773447	0.0181281	0.015297	1.60225	COL17A1/PXN/ANGPT2/MSLN/ECM2/SPOCK2/DUSP3/LPXN/PPARD/VEGFA/BCL6/KDR/MINK1/ITGB2/ITGA5/PDPN/ITGA2/RELL2/PRKCE/LAMB3/FAT2/LAMB1/UNC13D/PDGFB/JAG1/PTN/COL1A1/MDK/NEDD9/ITGB6/ITGA4/FN1/KIF14/SDC4/HOXD3/POSTN/LAMC1/THBS1/SMAD6/COL8A1/PIK3R1/NTNG1/FBLN2/EDIL3/NPNT/BCL2/EMP2/ITGA1	48
GO:0009636	response to toxic substance	biological process	35/1574	239/18862	0.000774945	0.0181281	0.015297	1.7549	BAK1/ASNS/PTGS2/SCN1B/SOD2/CDKN1A/MT2A/SESN2/KDM6B/ALOX5AP/CLDN1/ABTB2/SCN9A/MT1B/FOS/NUPR1/MT1X/CERS1/SRXN1/ARHGAP33/CDH1/GSTO2/DHRS2/SOD3/NNT/CCNB1/BRIP1/BPHL/NXN/BCL2/PDZK1/TYMS/TXNRD3/ADH5/DHFR	35
GO:0090307	mitotic spindle assembly	biological process	14/1574	65/18862	0.000793275	0.0184958	0.0156073	2.58106	KIF2A/TPX2/KIF4A/CDC20/NEK2/KIF23/KIF11/RACGAP1/PLK1/AURKB/CEP97/PRC1/MAP10/KIFC1	14
GO:1902806	regulation of cell cycle G1/S phase transition	biological process	30/1574	195/18862	0.000796915	0.0185198	0.0156275	1.84361	RGCC/ARID3A/GADD45A/CDKN1A/KLF4/ADAMTS1/ZNF385A/E2F7/PLK3/GTSE1/AURKA/FAM83D/CASP2/EZH2/PTPN6/ID2/KIF14/CDKN2C/E2F8/PCNA/CCNB1/GPNMB/RDX/CDC25C/DACT1/WEE1/CDK1/BCL2/PLCB1/TFDP1	30
GO:0010718	positive regulation of epithelial to mesenchymal transition	biological process	12/1574	51/18862	0.000807077	0.0186394	0.0157284	2.81964	BAMBI/RGCC/IL1B/BMP2/IL6/PDPN/TGFB2/JAG1/EZH2/COL1A1/MDK/TGFBR2	12
GO:0007131	reciprocal meiotic recombination	biological process	13/1574	58/18862	0.000812626	0.0186394	0.0157284	2.68595	RAD54L/RAD51AP1/MND1/TOP2A/BRIP1/EME1/HSF2BP/MEIOB/RAD21/RNF212/RMI1/TEX19/RAD54B	13
GO:0140527	reciprocal homologous recombination	biological process	13/1574	58/18862	0.000812626	0.0186394	0.0157284	2.68595	RAD54L/RAD51AP1/MND1/TOP2A/BRIP1/EME1/HSF2BP/MEIOB/RAD21/RNF212/RMI1/TEX19/RAD54B	13
GO:0043011	myeloid dendritic cell differentiation	biological process	7/1574	20/18862	0.000814911	0.0186394	0.0157284	4.19422	RELB/BATF3/CSF2/DHRS2/ITGB6/CAMK4/TGFBR2	7
GO:0022409	positive regulation of cell-cell adhesion	biological process	39/1574	276/18862	0.00081521	0.0186394	0.0157284	1.69332	PLAUR/PTPRU/ICAM1/XBP1/PIEZO1/MAP3K8/VNN1/BCL6/IL1A/IL1B/TNFSF9/RARA/ADAM19/IL6/IL36B/NFKBIZ/ITGB2/PDPN/NFKBID/CCDC88B/IL7R/PTAFR/CD55/FUT4/TNF/ALOX5/IL27RA/MDK/PTPN6/WNT5A/HES1/ITGA4/FLOT1/DUSP10/PIK3R1/ANK3/TGFBR2/SYK/HLA-DMB	39
GO:0090132	epithelium migration	biological process	48/1574	360/18862	0.000822026	0.0187348	0.0158089	1.5978	PRSS3/DCN/MAP2K3/HDAC9/PTGS2/PXN/ANGPT2/RGCC/LPXN/ADTRP/PPARD/VEGFA/HBEGF/GADD45A/NR4A1/KDR/KLF4/SLIT2/VEGFC/STC1/ITGB2/ZC3H12A/ITGA2/PRKCE/PLEKHG5/SCG2/PLCG2/TNF/ANLN/EDN1/FAT2/TGFB2/PDGFB/PTN/HSPB1/SMOC2/WNT5A/FOXP1/PIK3R3/GLUL/THBS1/DUSP10/KIT/TGFBR2/NR2F2/S100A2/BMPR2/EMP2	48
GO:0071453	cellular response to oxygen levels	biological process	34/1574	231/18862	0.000835117	0.0189722	0.0160092	1.7638	RORA/PTGS2/ICAM1/RGCC/NDRG1/BNIP3L/PPARD/VEGFA/STC2/EPAS1/EGLN3/HILPDA/MYC/CPEB2/NOL3/DDAH1/BACH1/STC1/AK4/NKX3-1/PRKCE/PLK3/BNIP3/EIF4EBP1/EDN1/PTN/PPARGC1A/ATP6V1A/PTGIS/CCNB1/BRIP1/CCNA2/ANKRD1/BCL2	34
GO:0060249	anatomical structure homeostasis	biological process	59/1574	466/18862	0.000839809	0.0190178	0.0160477	1.51722	CDH3/SIRT6/TP53INP2/CUBN/VEGFA/LOX/EPAS1/TNFAIP3/PIWIL4/IL6/TLR4/MYC/UBASH3B/CLDN1/MFSD2A/CALB2/IL20RB/SIGLEC15/PLEKHM1/PDK4/LAMP2/POLE2/POLA1/CCNE1/HSPB1/MDM1/ITGB6/NEK2/DCLRE1B/HNRNPA2B1/NXNL2/SLX1A/PCNA/LAMC1/RBP4/DNA2/BARD1/PIF1/PRIM2/TERF1/CDHR1/PCDH15/GJA1/CXADR/ATP2B2/RFC4/SYK/BCL2/DCP2/EXO1/CCNE2/AURKB/BBS10/F2R/NELL2/POTEF/POTEI/PRIM1/DMD	59
GO:0007162	negative regulation of cell adhesion	biological process	41/1574	295/18862	0.000848868	0.0191617	0.0161692	1.6655	MAD1L1/TNC/ARG2/FXYD5/ANGPT2/SEMA6A/RGCC/AKNA/DUSP3/LPXN/ADTRP/VEGFA/BCL6/DUSP1/BMP2/IL1RN/KLF4/UBASH3B/ZC3H12A/CEBPB/C1QTNF1/IL20RB/PPARA/ADAM22/CDH1/JAG1/COL1A1/MDK/ARHGDIB/PTPN6/CBLB/EPCAM/TGFBI/SDC4/TWSG1/POSTN/GPNMB/RDX/THBS1/PIK3R1/GNRH1	41
GO:0071548	response to dexamethasone	biological process	10/1574	38/18862	0.000857558	0.0192196	0.016218	3.15355	ICAM1/PCK2/ERRFI1/CLDN1/DDIT4/PTAFR/EDN1/TFAP4/PCNA/SMYD3	10
GO:0090231	regulation of spindle checkpoint	biological process	6/1574	15/18862	0.00086499	0.0192196	0.016218	4.79339	DUSP1/NDC80/CCNB1/MAD2L1/CDT1/GEN1	6
GO:0090266	regulation of mitotic cell cycle spindle assembly checkpoint	biological process	6/1574	15/18862	0.00086499	0.0192196	0.016218	4.79339	DUSP1/NDC80/CCNB1/MAD2L1/CDT1/GEN1	6
GO:1903504	regulation of mitotic spindle checkpoint	biological process	6/1574	15/18862	0.00086499	0.0192196	0.016218	4.79339	DUSP1/NDC80/CCNB1/MAD2L1/CDT1/GEN1	6
GO:1903799	negative regulation of production of miRNAs involved in gene silencing by miRNA	biological process	6/1574	15/18862	0.00086499	0.0192196	0.016218	4.79339	IL6/ZC3H12A/NCOR2/TNF/ESR1/PPP3CA	6
GO:1990845	adaptive thermogenesis	biological process	25/1574	153/18862	0.000875426	0.0193907	0.0163624	1.95809	SIRT6/VEGFA/ARRDC3/IL18R1/EPAS1/CXCR4/G0S2/NR1D1/KDM6B/TLR4/LCN2/CEBPB/DDIT3/GPR3/YBX2/MAP2K6/PPARGC1A/LNPEP/ACADL/GJA1/ADAMTS5/SYK/UCP2/OXTR/FFAR4	25
GO:0032570	response to progesterone	biological process	11/1574	45/18862	0.000939613	0.0207476	0.0175074	2.9293	TSPO/FOSB/WBP2/FOS/TGFB2/PTN/TXNIP/THBS1/ABHD2/TYMS/OXTR	11
GO:0070555	response to interleukin-1	biological process	31/1574	206/18862	0.000957358	0.0210738	0.0177826	1.80334	CCL26/RORA/ICAM1/NFKBIA/IKBKB/MAP3K8/IL1A/CCL20/IL1B/NR1D1/AKAP12/IRAK2/IL6/IL1RN/MAPK13/SQSTM1/ZC3H12A/NKX3-1/CEBPB/MYD88/IL1RAP/VRK2/FBXW11/EDN1/PTGIS/SNCA/RBMX/ANKRD1/HNMT/GBP2/PLCB1	31
GO:0000187	activation of MAPK activity	biological process	25/1574	154/18862	0.000964039	0.0210898	0.0177962	1.94537	MAP2K3/CXCR4/IL1B/BMP2/GDF15/IRAK2/TLR4/DUSP5/DUSP6/MLKL/ADORA2B/LPAR3/C5AR1/TNF/MAP2K6/WNT5A/THBS1/PLCE1/NRG1/KIT/SYK/PBK/CDK1/IQGAP3/ITGA1	25
GO:0046434	organophosphate catabolic process	biological process	25/1574	154/18862	0.000964039	0.0210898	0.0177962	1.94537	TYMP/PNPLA6/PLA2G15/PDE4D/ABHD12B/AMPD3/PNPLA8/NT5E/PLBD2/XDH/UPP1/PDE2A/ENTPD6/PLCG2/PLA2G4B/MTMR7/UNG/PLBD1/DUT/SMPD4/NUDT7/NAPEPLD/LIPC/PDE7B/DPYD	25
GO:0048525	negative regulation of viral process	biological process	17/1574	89/18862	0.000987192	0.0215299	0.0181675	2.28898	OAS1/OAS2/SLPI/ZFP36/RSAD2/TNIP1/HMGA2/MX1/IFI16/PTX3/ISG20/IFITM1/ISG15/TNF/TRIM6/FAM111A/APOBEC3B	17
GO:0022408	negative regulation of cell-cell adhesion	biological process	29/1574	189/18862	0.00100732	0.0219016	0.0184811	1.83874	MAD1L1/ARG2/FXYD5/RGCC/AKNA/DUSP3/ADTRP/VEGFA/BCL6/BMP2/IL1RN/KLF4/UBASH3B/ZC3H12A/CEBPB/C1QTNF1/IL20RB/PPARA/CDH1/JAG1/MDK/PTPN6/CBLB/EPCAM/SDC4/TWSG1/GPNMB/RDX/GNRH1	29
GO:1903034	regulation of response to wounding	biological process	26/1574	164/18862	0.00110444	0.0239394	0.0202007	1.89982	TNFRSF12A/PLAUR/XBP1/PLAT/ADTRP/HBEGF/TNFAIP3/CXCR4/KLF4/UBASH3B/CLDN1/PRKCE/C1QTNF1/TNF/ALOX5/MYLK/EDN1/PDGFB/PTN/MDK/SMOC2/EPHA4/THBS1/CERS2/GJA1/F2R	26
GO:0090130	tissue migration	biological process	48/1574	365/18862	0.0011078	0.0239394	0.0202007	1.57591	PRSS3/DCN/MAP2K3/HDAC9/PTGS2/PXN/ANGPT2/RGCC/LPXN/ADTRP/PPARD/VEGFA/HBEGF/GADD45A/NR4A1/KDR/KLF4/SLIT2/VEGFC/STC1/ITGB2/ZC3H12A/ITGA2/PRKCE/PLEKHG5/SCG2/PLCG2/TNF/ANLN/EDN1/FAT2/TGFB2/PDGFB/PTN/HSPB1/SMOC2/WNT5A/FOXP1/PIK3R3/GLUL/THBS1/DUSP10/KIT/TGFBR2/NR2F2/S100A2/BMPR2/EMP2	48
GO:0003073	regulation of systemic arterial blood pressure	biological process	17/1574	90/18862	0.00112425	0.0241144	0.0203484	2.26355	SOD2/PDE4D/ECE1/ADM/DDAH1/EDN1/PDGFB/RARRES2/NMU/POSTN/TPM1/GJA1/OXTR/F2R/NR2F2/BMPR2/EMP2	17
GO:0097191	extrinsic apoptotic signaling pathway	biological process	32/1574	217/18862	0.00113123	0.0241144	0.0203484	1.76715	TNFRSF12A/BAK1/ICAM1/MKNK2/UNC5B/IL1A/TNFAIP3/TNFRSF10B/G0S2/IL1B/RBCK1/IFI6/PPP2R1B/NOL3/ITPRIP/DEDD2/IL6R/ATF3/CSF2/IFI27/SCG2/TNF/ZMYND11/TGFB2/CASP2/THBS1/PIK3R1/DEPTOR/HMGB2/TLR3/FEM1B/BCL2	32
GO:0060965	negative regulation of gene silencing by miRNA	biological process	7/1574	21/18862	0.00113498	0.0241144	0.0203484	3.99449	IL6/ZC3H12A/NCOR2/TNF/ELAVL1/ESR1/PPP3CA	7
GO:2000047	regulation of cell-cell adhesion mediated by cadherin	biological process	7/1574	21/18862	0.00113498	0.0241144	0.0203484	3.99449	PTPRU/RGCC/VEGFA/ADAM19/WNT5A/EPCAM/FLOT1	7
GO:0051225	spindle assembly	biological process	20/1574	114/18862	0.00113643	0.0241144	0.0203484	2.10237	KIF2A/SPAG5/AURKA/TPX2/KIF4A/FBXO5/CDC20/NEK2/NEK6/KIF23/KIF11/HAUS1/CCNB2/RACGAP1/PLK1/AURKB/CEP97/PRC1/MAP10/KIFC1	20
GO:0035825	homologous recombination	biological process	13/1574	60/18862	0.00113802	0.0241144	0.0203484	2.59642	RAD54L/RAD51AP1/MND1/TOP2A/BRIP1/EME1/HSF2BP/MEIOB/RAD21/RNF212/RMI1/TEX19/RAD54B	13
GO:0030261	chromosome condensation	biological process	11/1574	46/18862	0.00114312	0.0241144	0.0203484	2.86562	HMGA2/NCAPD2/NCAPG/SMC4/NCAPH/TOP2A/CCNB1/SMC2/NUSAP1/CDCA5/NCAPG2	11
GO:0090382	phagosome maturation	biological process	11/1574	46/18862	0.00114312	0.0241144	0.0203484	2.86562	SYT7/ATP6V0A4/ATP6V0B/MYO7A/RAB20/RAB43/RAB34/ATP6V1A/SYT11/ATP6V1B2/ATP6V0E2	11
GO:0051653	spindle localization	biological process	12/1574	53/18862	0.00116097	0.0244183	0.0206049	2.71324	SPRY2/SPDL1/ASPM/FBXW11/NDC80/CENPA/ESPL1/NUSAP1/GJA1/MAD2L1/PLK1/SAPCD2	12
GO:0046320	regulation of fatty acid oxidation	biological process	9/1574	33/18862	0.00117139	0.024492	0.0206671	3.26822	DGAT2/PRKAG2/PPARD/MFSD2A/PPARA/PDK4/ACACB/PPARGC1A/ACADL	9
GO:0060251	regulation of glial cell proliferation	biological process	9/1574	33/18862	0.00117139	0.024492	0.0206671	3.26822	TSPO/IL1B/IL6/TNF/ETV5/PTN/HES1/CERS2/IDH2	9
GO:0001667	ameboidal-type cell migration	biological process	59/1574	473/18862	0.00120598	0.0250627	0.0211486	1.49477	PRSS3/DCN/MAP2K3/HDAC9/PTGS2/PXN/ANGPT2/SEMA6A/RGCC/LPXN/ADTRP/PPARD/VEGFA/HBEGF/GADD45A/NR4A1/ACVR1C/AGO2/KDR/AKAP12/KLF4/SEMA7A/SLIT2/TPBG/VEGFC/STC1/ITGB2/ZC3H12A/ITGA2/PRKCE/PLEKHG5/SCG2/PLCG2/TNF/ANLN/EDN1/FAT2/TGFB2/PDGFB/PTN/HSPB1/ARHGDIB/SMOC2/WNT5A/FOXP1/ITGA4/FN1/PIK3R3/SDC4/GLUL/THBS1/DUSP10/GJA1/KIT/TGFBR2/NR2F2/S100A2/BMPR2/EMP2	59
GO:0035404	histone-serine phosphorylation	biological process	5/1574	11/18862	0.00121054	0.0250627	0.0211486	5.44704	HMGA2/AURKA/CCNB1/MST1/AURKB	5
GO:0140052	cellular response to oxidised low-density lipoprotein particle stimulus	biological process	5/1574	11/18862	0.00121054	0.0250627	0.0211486	5.44704	ADTRP/TICAM1/TLR4/MYD88/TLR6	5
GO:0032201	telomere maintenance via semi-conservative replication	biological process	8/1574	27/18862	0.00121282	0.0250627	0.0211486	3.55066	POLE2/POLA1/PCNA/DNA2/PRIM2/TERF1/RFC4/PRIM1	8
GO:0007173	epidermal growth factor receptor signaling pathway	biological process	21/1574	123/18862	0.00124099	0.0255702	0.0215769	2.04596	PLAUR/GPRC5A/DUSP3/AREG/HBEGF/ERRFI1/EREG/IFI6/RHBDF2/SPRY2/BCAR3/ZFYVE28/FAM83B/BTC/CBLB/EFEMP1/PLCE1/PIK3R1/AFAP1L2/REPS2/ITGA1	21
GO:0034502	protein localization to chromosome	biological process	17/1574	91/18862	0.00127711	0.0261819	0.022093	2.23867	SPDL1/NDC80/ESR1/EZH2/MCM9/TTK/CENPA/MCM8/CDCA5/TERF1/BUB1B/RAD21/PLK1/CDT1/CDK1/ESCO2/AURKB	17
GO:0009267	cellular response to starvation	biological process	25/1574	157/18862	0.00127807	0.0261819	0.022093	1.9082	RRAGD/HSPA5/WIPI1/ASNS/XBP1/PRKAG2/CDKN1A/SESN2/SLC38A2/GABARAPL1/MAP1LC3B/SIK1/ATF3/IFI16/ZC3H12A/MFSD2A/UPP1/PPARA/WDR45/PDK4/LAMP2/PCSK9/BCL2/UCP2/BMPR2	25
GO:0031649	heat generation	biological process	6/1574	16/18862	0.0012868	0.0262848	0.0221799	4.49381	PTGS2/ARRDC3/IL1A/IL1B/TNF/NMU	6
GO:0042063	gliogenesis	biological process	39/1574	283/18862	0.00131425	0.0266698	0.0225047	1.65143	PHGDH/TSPO/FA2H/NDRG1/CNTNAP1/CXCR4/IL1B/BMP2/NR1D1/LIF/IL6/TLR4/FGF5/BNIP3/GPR157/DNER/C5AR1/TNF/ETV5/TMEM98/ADAM22/LAMB1/TGFB2/PTN/EZH2/MDK/HES1/EPHA4/CDKN2C/MMP24/TSPAN2/NAB1/CERS2/DUSP10/NFIB/B4GALT5/ZNF488/CDK1/IDH2	39
GO:0097193	intrinsic apoptotic signaling pathway	biological process	39/1574	283/18862	0.00131425	0.0266698	0.0225047	1.65143	PLAUR/BAK1/HERPUD1/BCL3/PPP1R15A/XBP1/TRIB3/BBC3/PPIF/SOD2/VNN1/TNFRSF10B/CDKN1A/PLAGL2/IFI6/CHAC1/NOL3/POU4F1/ZNF385A/IFI16/SHISA5/NKX3-1/DDIT4/CEBPB/DDIT3/NUPR1/BNIP3/AEN/TNF/E2F2/BMF/CASP2/HSPB1/IVNS1ABP/APAF1/PIK3R1/MELK/BCL2/RTKN2	39
GO:0010001	glial cell differentiation	biological process	31/1574	210/18862	0.00131693	0.0266698	0.0225047	1.76899	PHGDH/FA2H/NDRG1/CNTNAP1/CXCR4/BMP2/NR1D1/LIF/IL6/TLR4/FGF5/BNIP3/GPR157/DNER/C5AR1/TNF/TMEM98/ADAM22/PTN/MDK/HES1/EPHA4/CDKN2C/MMP24/TSPAN2/NAB1/DUSP10/NFIB/B4GALT5/ZNF488/CDK1	31
GO:0007492	endoderm development	biological process	15/1574	76/18862	0.00135798	0.0273448	0.0230743	2.36516	MMP15/DUSP1/DUSP4/DUSP5/HMGA2/ITGB2/ITGA5/SOX7/LAMB3/LAMB1/ITGA4/FN1/LHX1/LAMC1/COL8A1	15
GO:0009791	post-embryonic development	biological process	15/1574	76/18862	0.00135798	0.0273448	0.0230743	2.36516	BAK1/VEGFA/AGO2/PLAGL2/KLF4/MYO7A/CSRNP1/SCN9A/FGFR2/EFEMP1/ACO1/LHX1/NR4A2/MORC3/BCL2	15
GO:0001554	luteolysis	biological process	4/1574	7/18862	0.00137623	0.0275557	0.0232522	6.8477	HSPA5/SLIT2/CASP2/SLIT3	4
GO:0003149	membranous septum morphogenesis	biological process	4/1574	7/18862	0.00137623	0.0275557	0.0232522	6.8477	FGFR2/TGFB2/TGFBR2/FZD2	4
GO:0090329	regulation of DNA-dependent DNA replication	biological process	11/1574	47/18862	0.00138156	0.0275845	0.0232765	2.80464	BCL6/E2F7/DBF4/TIPIN/CDC7/FBXO5/E2F8/PCNA/DSCC1/RFC4/CDT1	11
GO:0035710	CD4-positive, alpha-beta T cell activation	biological process	18/1574	100/18862	0.00145452	0.0289597	0.024437	2.15703	BCL3/RORA/ARG2/RELB/BCL6/IL18R1/RARA/RSAD2/IL6/NFKBIZ/IL6R/ZC3H12A/NFKBID/CD55/TMEM98/FOXP1/TWSG1/TGFBR2	18
GO:0014823	response to activity	biological process	14/1574	69/18862	0.00146901	0.029154	0.024601	2.43143	ANGPT2/PPARD/SOD2/CXCR4/SCO2/KDM6B/IL6/ITGA2/METRNL/EDN1/PTN/RARRES2/PPARGC1A/POSTN	14
GO:0050729	positive regulation of inflammatory response	biological process	22/1574	133/18862	0.00147387	0.029154	0.024601	1.98223	PTGS2/NFKBIA/IL1RL1/IL1B/IL6/TLR4/NFKBIZ/TNIP1/MAPK13/ITGA2/CEBPB/NUPR1/PDE2A/TGM2/GPSM3/TNF/MDK/WNT5A/SNCA/CDK19/NAPEPLD/TLR3	22
GO:0051294	establishment of spindle orientation	biological process	9/1574	34/18862	0.00147662	0.029154	0.024601	3.1721	SPRY2/SPDL1/FBXW11/NDC80/CENPA/GJA1/MAD2L1/PLK1/SAPCD2	9
GO:0051402	neuron apoptotic process	biological process	33/1574	230/18862	0.00152736	0.0300719	0.0253755	1.71937	HSPA5/CDC34/UNC5B/SOD2/EGLN3/POU4F1/FOXQ1/EN2/CEBPB/DDIT3/NUPR1/BNIP3/C5AR1/TNF/TGFB2/DNAJC5/CASP2/PPARGC1A/MDK/KIF14/APAF1/CIT/NES/TFAP2A/THRB/NR4A2/DRAXIN/GRIK2/PCSK9/BCL2/F2R/XRCC2/ITGA1	33
GO:0050679	positive regulation of epithelial cell proliferation	biological process	30/1574	203/18862	0.00153342	0.0301078	0.0254058	1.77096	CCL26/CDH3/SIRT6/XBP1/AREG/VEGFA/TNFAIP3/NR4A1/BMP2/KDR/TLR4/MYC/VEGFC/CLDN1/SCG2/C5AR1/FGFR2/LAMB1/PDGFB/PTN/MDK/THBS4/WNT5A/ITGA4/LAMC1/HMGB2/OSR2/MST1/IQGAP3/BMPR2	30
GO:0001893	maternal placenta development	biological process	8/1574	28/18862	0.00157515	0.0307566	0.0259533	3.42385	PPARD/STC2/LIF/STC1/PTN/GJA1/NR2F2/BMPR2	8
GO:0044331	cell-cell adhesion mediated by cadherin	biological process	8/1574	28/18862	0.00157515	0.0307566	0.0259533	3.42385	PTPRU/RGCC/VEGFA/ADAM19/WNT5A/EPCAM/MMP24/FLOT1	8
GO:0015849	organic acid transport	biological process	43/1574	324/18862	0.00163364	0.0316834	0.0267354	1.5904	CTNS/SLC6A15/SLC1A3/SLC38A7/SLC7A5/SLC1A5/PRKAG2/ABCC3/PPARD/IL1B/SLC6A6/SLC38A2/PNPLA8/LRRC8A/SLC16A3/PPFIA4/SLC43A1/SLC13A3/SLC25A45/PDPN/SLC3A2/MFSD2A/SLC25A22/PPARA/SLC6A9/SLC6A17/ACSL5/ACSL4/ACACB/EDN1/ATP8B1/APBA1/MAP2K6/SLC27A6/SLC17A5/PLA2G12A/THBS1/GJA1/PLA2R1/SLC7A7/SFXN2/SYK/SLC25A29	43
GO:0034340	response to type I interferon	biological process	18/1574	101/18862	0.00163476	0.0316834	0.0267354	2.13567	OAS1/OAS2/IFI6/XAF1/RSAD2/MX1/IFI27/ISG20/MYD88/SHMT2/IRF7/IFITM1/ISG15/IRF9/PTPN6/WNT5A/TRIM6/GBP2	18
GO:0014013	regulation of gliogenesis	biological process	17/1574	93/18862	0.00163602	0.0316834	0.0267354	2.19053	TSPO/CXCR4/IL1B/BMP2/NR1D1/LIF/IL6/TNF/ETV5/TMEM98/PTN/EZH2/MDK/HES1/CERS2/DUSP10/IDH2	17
GO:0002573	myeloid leukocyte differentiation	biological process	30/1574	204/18862	0.00165777	0.0318725	0.0268949	1.76228	SBNO2/RELB/VEGFA/BATF3/LIF/RARA/TLR4/MYC/POU4F1/UBASH3B/IFI16/CSF2/FOS/OSCAR/CEBPB/IRF7/SIGLEC15/MAFB/TNF/DHRS2/FOXP1/ITGB6/GLO1/TSPAN2/PIK3R1/CAMK4/KIT/GAB3/TGFBR2/TLR3	30
GO:0042059	negative regulation of epidermal growth factor receptor signaling pathway	biological process	11/1574	48/18862	0.00165928	0.0318725	0.0268949	2.74621	GPRC5A/DUSP3/AREG/HBEGF/ERRFI1/EREG/SPRY2/ZFYVE28/BTC/CBLB/ITGA1	11
GO:0051293	establishment of spindle localization	biological process	11/1574	48/18862	0.00165928	0.0318725	0.0268949	2.74621	SPRY2/SPDL1/FBXW11/NDC80/CENPA/ESPL1/NUSAP1/GJA1/MAD2L1/PLK1/SAPCD2	11
GO:0070373	negative regulation of ERK1 and ERK2 cascade	biological process	15/1574	78/18862	0.00178402	0.034176	0.0288387	2.30452	SEMA6A/DUSP3/ERRFI1/DUSP1/DUSP4/LIF/SPRY2/KLF4/TLR4/DUSP6/TNIP1/ATF3/DUSP10/CNKSR3/NDRG2	15
GO:0071560	cellular response to transforming growth factor beta stimulus	biological process	35/1574	251/18862	0.00184587	0.0347687	0.0293388	1.671	HSPA5/PXN/BAMBI/PARD6A/LPXN/LOX/GDF15/SPRY2/CLDN1/FOS/PDE2A/PPARA/FGFR2/EDN1/TGFB2/COL1A1/PPARGC1A/SMAD5/WNT5A/ITGB6/SMAD9/APAF1/PMEPA1/TWSG1/POSTN/WNT10A/TGFBRAP1/THBS1/SMAD6/ANKRD1/TGFBR2/HPGD/COL1A2/VEPH1/PEG10	35
GO:0043116	negative regulation of vascular permeability	biological process	6/1574	17/18862	0.0018493	0.0347687	0.0293388	4.22946	VEGFA/AKAP12/SLIT2/ADM/DDAH1/PDE2A	6
GO:0071850	mitotic cell cycle arrest	biological process	6/1574	17/18862	0.0018493	0.0347687	0.0293388	4.22946	RGCC/GADD45A/DUSP1/CDKN1A/NKX3-1/MAGI2	6
GO:0072567	chemokine (C-X-C motif) ligand 2 production	biological process	6/1574	17/18862	0.0018493	0.0347687	0.0293388	4.22946	KLF4/TLR4/MYD88/TNF/FOXP1/POSTN	6
GO:1901550	regulation of endothelial cell development	biological process	6/1574	17/18862	0.0018493	0.0347687	0.0293388	4.22946	IKBKB/VEGFA/IL1B/TNF/PLCB1/S1PR3	6
GO:1903140	regulation of establishment of endothelial barrier	biological process	6/1574	17/18862	0.0018493	0.0347687	0.0293388	4.22946	IKBKB/VEGFA/IL1B/TNF/PLCB1/S1PR3	6
GO:2000341	regulation of chemokine (C-X-C motif) ligand 2 production	biological process	6/1574	17/18862	0.0018493	0.0347687	0.0293388	4.22946	KLF4/TLR4/MYD88/TNF/FOXP1/POSTN	6
GO:0010469	regulation of signaling receptor activity	biological process	28/1574	188/18862	0.0019214	0.0356835	0.0301108	1.78477	GPRC5A/PPP2R5B/AREG/HBEGF/RASGRF2/PDE4D/ERRFI1/EREG/MINK1/CNIH3/ZFYVE28/SHANK2/BTC/PHLDA2/PPARA/SLC6A9/PRRT1/TNF/EDN1/PPARGC1A/CBLB/KLHL24/DUT/NCAPG2/PCSK9/NETO2/BEGAIN/LYPD6	28
GO:0006563	L-serine metabolic process	biological process	5/1574	12/18862	0.00193319	0.0356835	0.0301108	4.99312	PHGDH/CBS/SHMT2/SERINC5/SRR	5
GO:0007077	mitotic nuclear envelope disassembly	biological process	5/1574	12/18862	0.00193319	0.0356835	0.0301108	4.99312	NEK6/CCNB1/CCNB2/PLK1/CDK1	5
GO:0031581	hemidesmosome assembly	biological process	5/1574	12/18862	0.00193319	0.0356835	0.0301108	4.99312	LAMC2/COL17A1/LAMB3/LAMC1/KRT5	5
GO:0060707	trophoblast giant cell differentiation	biological process	5/1574	12/18862	0.00193319	0.0356835	0.0301108	4.99312	LIF/E2F7/SOCS3/E2F8/NR2F2	5
GO:0061469	regulation of type B pancreatic cell proliferation	biological process	5/1574	12/18862	0.00193319	0.0356835	0.0301108	4.99312	ERRFI1/NR4A1/NR1D1/SGPP2/NUPR1	5
GO:0070493	thrombin-activated receptor signaling pathway	biological process	5/1574	12/18862	0.00193319	0.0356835	0.0301108	4.99312	STMN1/SNCA/HPGD/F2RL2/F2R	5
GO:0051881	regulation of mitochondrial membrane potential	biological process	14/1574	71/18862	0.00195557	0.0360029	0.0303802	2.36294	DCN/BAK1/CTNS/TSPO/BNIP3L/TUSC2/IFI6/KDR/BNIP3/PYCR1/NNT/PIP5KL1/BCL2/UCP2	14
GO:0009395	phospholipid catabolic process	biological process	11/1574	49/18862	0.00198094	0.0363753	0.0306945	2.69017	PNPLA6/PLA2G15/ABHD12B/PNPLA8/PLBD2/PLCG2/PLA2G4B/PLBD1/SMPD4/NAPEPLD/LIPC	11
GO:0034599	cellular response to oxidative stress	biological process	40/1574	299/18862	0.00200826	0.0366609	0.0309355	1.60314	NFE2L1/PXN/PPIF/SOD2/VNN1/EPAS1/TNFAIP3/SESN2/KDM6B/IL6/KLF4/TLR4/CPEB2/NOL3/MMP3/MAPK13/ZC3H12A/FOS/TLR6/BNIP3/PYCR1/LONP1/ETV5/SRXN1/ALOX5/VRK2/DHRS2/HSPB1/EZH2/SOD3/PPARGC1A/PCNA/TPM1/SNCA/CCNA2/NR4A2/PLA2R1/MELK/BCL2/DHFR	40
GO:0001773	myeloid dendritic cell activation	biological process	8/1574	29/18862	0.00201808	0.0366609	0.0309355	3.30579	RELB/BATF3/CSF2/DHRS2/ITGB6/DOCK2/CAMK4/TGFBR2	8
GO:0071168	protein localization to chromatin	biological process	8/1574	29/18862	0.00201808	0.0366609	0.0309355	3.30579	ESR1/EZH2/MCM9/MCM8/CDCA5/RAD21/PLK1/ESCO2	8
GO:1900745	positive regulation of p38MAPK cascade	biological process	8/1574	29/18862	0.00201808	0.0366609	0.0309355	3.30579	VEGFA/GADD45A/IL1B/BMP2/MINK1/XDH/ZC3H12A/RELL2	8
GO:0000910	cytokinesis	biological process	26/1574	171/18862	0.00203706	0.0366609	0.0309355	1.82205	E2F7/PRKCE/PLK3/ANLN/AURKA/KIF4A/CCP110/KIF20A/CENPA/STMN1/KIF14/CIT/E2F8/ESPL1/CKAP2/NUSAP1/KIF23/CEP55/KIF20B/ANK3/RACGAP1/PLK1/AURKB/KLHDC8B/PRC1/MAP10	26
GO:0062197	cellular response to chemical stress	biological process	45/1574	347/18862	0.00205383	0.0366609	0.0309355	1.55405	NFE2L1/PXN/TSPO/RELB/PPIF/SOD2/VNN1/EPAS1/ERRFI1/TNFAIP3/SESN2/KDM6B/IL6/KLF4/TLR4/CPEB2/NOL3/MMP3/MAPK13/ZC3H12A/FOS/TLR6/DDIT3/BNIP3/PYCR1/LONP1/ETV5/SRXN1/ALOX5/VRK2/MYLK/DHRS2/HSPB1/EZH2/SOD3/PPARGC1A/PCNA/TPM1/SNCA/CCNA2/NR4A2/PLA2R1/MELK/BCL2/DHFR	45
GO:0038127	ERBB signaling pathway	biological process	23/1574	145/18862	0.00205954	0.0366609	0.0309355	1.90083	MATK/PLAUR/GPRC5A/DUSP3/AREG/HBEGF/ERRFI1/EREG/IFI6/RHBDF2/SPRY2/BCAR3/ZFYVE28/FAM83B/BTC/CBLB/EFEMP1/PLCE1/PIK3R1/NRG1/AFAP1L2/REPS2/ITGA1	23
GO:0071901	negative regulation of protein serine/threonine kinase activity	biological process	23/1574	145/18862	0.00205954	0.0366609	0.0309355	1.90083	PRKAG2/DUSP3/HIPK3/GADD45A/TNFAIP3/DUSP1/DUSP4/CDKN1A/IL1B/SPRY2/DUSP5/DUSP6/DUSP8/PRKAR1B/PRKAR2B/TFAP4/HSPB1/PTPN6/CIT/CDKN2C/DUSP10/PLK1/NR2F2	23
GO:0042110	T cell activation	biological process	58/1574	474/18862	0.00206074	0.0366609	0.0309355	1.46633	MAD1L1/BCL3/RORA/ARG2/ICAM1/XBP1/RELB/MAP3K8/DUSP3/VNN1/BCL6/IL1A/IL18R1/IL1B/TNFSF9/WDFY4/RARA/RSAD2/IL6/IL36B/LMBR1L/NFKBIZ/IL6R/ZC3H12A/NFKBID/CCDC88B/IL7R/CEBPB/IL20RB/CD55/MAFB/MICB/LAT/TMEM98/IL27RA/LFNG/MDK/PTPN6/HES1/CBLB/FOXP1/SDC4/TWSG1/DOCK2/GPNMB/PPP3CA/DUSP10/PIK3R1/GNRH1/CAMK4/CXADR/KIT/PKNOX1/TGFBR2/SYK/BCL2/IFNE/HLA-DMB	58
GO:0036499	PERK-mediated unfolded protein response	biological process	7/1574	23/18862	0.00206373	0.0366609	0.0309355	3.64715	HSPA5/HERPUD1/ASNS/PPP1R15A/IGFBP1/ATF3/DDIT3	7
GO:0060149	negative regulation of posttranscriptional gene silencing	biological process	7/1574	23/18862	0.00206373	0.0366609	0.0309355	3.64715	IL6/ZC3H12A/NCOR2/TNF/ELAVL1/ESR1/PPP3CA	7
GO:0060967	negative regulation of gene silencing by RNA	biological process	7/1574	23/18862	0.00206373	0.0366609	0.0309355	3.64715	IL6/ZC3H12A/NCOR2/TNF/ELAVL1/ESR1/PPP3CA	7
GO:0097066	response to thyroid hormone	biological process	7/1574	23/18862	0.00206373	0.0366609	0.0309355	3.64715	LMO2/CTSS/CTSB/PPARGC1A/RDX/THRB/KIT	7
GO:0045667	regulation of osteoblast differentiation	biological process	21/1574	128/18862	0.00207007	0.0366817	0.030953	1.96604	BAMBI/BMP2/IL6/VEGFC/IL6R/CEBPB/IFITM1/SMOC1/TNF/FGFR2/JAG1/FBXO5/SMAD5/ID3/TWSG1/SMAD6/CRIM1/CTHRC1/NPNT/FFAR4/BMPR2	21
GO:0060337	type I interferon signaling pathway	biological process	17/1574	95/18862	0.00207629	0.0367001	0.0309685	2.14441	OAS1/OAS2/IFI6/XAF1/RSAD2/MX1/IFI27/ISG20/MYD88/IRF7/IFITM1/ISG15/IRF9/PTPN6/WNT5A/TRIM6/GBP2	17
GO:0003281	ventricular septum development	biological process	13/1574	64/18862	0.00211792	0.0372502	0.0314328	2.43414	SLIT2/PDE2A/FGFR2/TGFB2/TRIP11/WNT5A/HES1/CNTRL/SMAD6/TGFBR2/FZD2/SLIT3/BMPR2	13
GO:0042093	T-helper cell differentiation	biological process	13/1574	64/18862	0.00211792	0.0372502	0.0314328	2.43414	BCL3/RORA/RELB/BCL6/IL18R1/RARA/IL6/NFKBIZ/IL6R/ZC3H12A/NFKBID/TMEM98/FOXP1	13
GO:2001236	regulation of extrinsic apoptotic signaling pathway	biological process	24/1574	154/18862	0.00212612	0.0373019	0.0314764	1.86756	TNFRSF12A/ICAM1/UNC5B/IL1A/TNFAIP3/TNFRSF10B/G0S2/IL1B/RBCK1/IFI6/PPP2R1B/NOL3/ITPRIP/DEDD2/ATF3/CSF2/SCG2/TNF/ZMYND11/THBS1/DEPTOR/HMGB2/FEM1B/BCL2	24
GO:0036297	interstrand cross-link repair	biological process	12/1574	57/18862	0.00225687	0.039304	0.0331658	2.52284	UBE2T/NEIL3/RAD51AP1/MCM9/FANCL/DCLRE1B/MCM8/SLX1A/FANCI/EME1/FAN1/FANCG	12
GO:0060113	inner ear receptor cell differentiation	biological process	12/1574	57/18862	0.00225687	0.039304	0.0331658	2.52284	MYCL/MYO7A/MCOLN3/ATP8B1/TRIP11/JAG1/HES1/SDC4/CTHRC1/FZD2/LRTOMT/FAT4	12
GO:2000242	negative regulation of reproductive process	biological process	12/1574	57/18862	0.00225687	0.039304	0.0331658	2.52284	DUSP1/ACVR1C/LIF/NKX3-1/ARHGDIB/FBXO5/TTK/WNT5A/DMRT1/PRKACB/GJA1/FBXO43	12
GO:0019079	viral genome replication	biological process	21/1574	129/18862	0.00228265	0.0396555	0.0334624	1.9508	OAS1/OAS2/SLPI/RSAD2/TARBP2/TNIP1/HMGA2/MX1/IFI16/ZC3H12A/IFI27/ISG20/IFITM1/PPARA/ISG15/TNF/TRIM6/TOP2A/FAM111A/BCL2/APOBEC3B	21
GO:0002504	antigen processing and presentation of peptide or polysaccharide antigen via MHC class II	biological process	18/1574	104/18862	0.00229244	0.0397282	0.0335237	2.07406	CTSS/KLC2/KIF2A/KIF22/KIF4A/SEC23A/KIF18A/AP1M2/CTSV/THBS1/KIF23/KIF11/CENPE/OSBPL1A/KIF2C/RACGAP1/KIF15/HLA-DMB	18
GO:0003018	vascular process in circulatory system	biological process	34/1574	245/18862	0.00230211	0.0397983	0.033583	1.66301	SLC1A3/ICAM1/SLC7A5/SLC1A5/ABCC3/SOD2/VEGFA/ECE1/DOCK4/AKAP12/SLC6A6/SLC38A2/SLIT2/ADM/EDNRA/DDAH1/SLC13A3/MFSD2A/PTAFR/P2RY2/PDE2A/SLC6A9/SLC6A17/SLC5A3/SLC4A8/EDN1/KCNMB4/GJA1/NPR1/HTR1D/OXTR/F2R/BMPR2/ITGA1	34
GO:0071357	cellular response to type I interferon	biological process	17/1574	96/18862	0.00233117	0.0402027	0.0339241	2.12207	OAS1/OAS2/IFI6/XAF1/RSAD2/MX1/IFI27/ISG20/MYD88/IRF7/IFITM1/ISG15/IRF9/PTPN6/WNT5A/TRIM6/GBP2	17
GO:0034644	cellular response to UV	biological process	16/1574	88/18862	0.00234175	0.0402872	0.0339955	2.17881	BAK1/CDKN1A/MYC/MMP3/MAPK13/MMP1/CERS1/BMF/PTN/PCNA/DDB2/PIK3R1/CHEK1/PBK/POLH/AURKB	16
GO:0002931	response to ischemia	biological process	11/1574	50/18862	0.0023515	0.0403569	0.0340543	2.63637	PANX2/PPIF/PANX1/NOL3/HK2/SQSTM1/EIF4EBP1/MAP2K6/PPARGC1A/GJA1/BCL2	11
GO:0022602	ovulation cycle process	biological process	10/1574	43/18862	0.00237194	0.0406094	0.0342674	2.78686	HSPA5/EREG/SLIT2/ADAMTS1/PTX3/ESR1/TGFB2/CASP2/MAP2K6/SLIT3	10
GO:0061351	neural precursor cell proliferation	biological process	22/1574	138/18862	0.00238606	0.0407528	0.0343884	1.91041	RORA/AKNA/VEGFA/KIF1A/TARBP2/VEGFC/C5AR1/TRNP1/FGFR2/PTN/MDK/WNT5A/ID2/ARTN/KIF14/LHX1/NES/DIXDC1/RACGAP1/MELK/RRM1/SHCBP1	22
GO:0043123	positive regulation of I-kappaB kinase/NF-kappaB signaling	biological process	27/1574	182/18862	0.00242404	0.0413019	0.0348517	1.77777	BIRC3/IKBKB/TNFRSF10B/RBCK1/TICAM1/TLR4/SLC20A1/LURAP1L/SHISA5/PRKCE/PLEKHG5/MYD88/TLR6/TRIML2/MIB2/TGM2/TNF/TSPAN6/NEK6/TRIM6/SLC44A2/SECTM1/GJA1/TLR3/CXXC5/F2R/MIER1	27
GO:0070265	necrotic cell death	biological process	13/1574	65/18862	0.00244909	0.0416286	0.0351274	2.3967	BIRC3/TSPO/PPIF/RBCK1/TICAM1/SLC6A6/TLR4/NOL3/MLKL/NUPR1/BNIP3/TNF/TLR3	13
GO:0030856	regulation of epithelial cell differentiation	biological process	24/1574	156/18862	0.00253167	0.0429294	0.036225	1.84361	IKBKB/VEGFA/ERRFI1/MYCL/IL1B/ZFP36/LIF/BTG1/GRHL1/SPRY2/XDH/CEBPB/ETV4/MAFF/TNF/JAG1/EZH2/HES1/LHX1/CTSV/APOLD1/PLCB1/FAT4/S1PR3	24
GO:0007176	regulation of epidermal growth factor-activated receptor activity	biological process	8/1574	30/18862	0.0025534	0.0431792	0.0364358	3.1956	GPRC5A/AREG/HBEGF/ERRFI1/EREG/ZFYVE28/BTC/CBLB	8
GO:0006564	L-serine biosynthetic process	biological process	4/1574	8/18862	0.00257077	0.0431792	0.0364358	5.99174	PHGDH/SHMT2/SERINC5/SRR	4
GO:0034127	regulation of MyD88-independent toll-like receptor signaling pathway	biological process	4/1574	8/18862	0.00257077	0.0431792	0.0364358	5.99174	TICAM1/TLR4/IRF7/TLR3	4
GO:1905097	regulation of guanyl-nucleotide exchange factor activity	biological process	4/1574	8/18862	0.00257077	0.0431792	0.0364358	5.99174	GPSM1/EPHA4/STMN1/CCPG1	4
GO:0035743	CD4-positive, alpha-beta T cell cytokine production	biological process	6/1574	18/18862	0.00257986	0.0432294	0.0364782	3.99449	IL18R1/IL1B/RSAD2/IL6/CD55/DENND1B	6
GO:0046545	development of primary female sexual characteristics	biological process	17/1574	97/18862	0.00261164	0.0435561	0.0367538	2.1002	HSPA5/ICAM1/VEGFA/EREG/SLIT2/LHFPL2/ADAMTS1/PTX3/CEBPB/NUPR1/ESR1/CASP2/GNRH1/KIT/BCL2/SLIT3/FANCG	17
GO:0120162	positive regulation of cold-induced thermogenesis	biological process	17/1574	97/18862	0.00261164	0.0435561	0.0367538	2.1002	SIRT6/VEGFA/EPAS1/CXCR4/G0S2/KDM6B/LCN2/CEBPB/GPR3/YBX2/PPARGC1A/ACADL/GJA1/SYK/UCP2/OXTR/FFAR4	17
GO:0032642	regulation of chemokine production	biological process	16/1574	89/18862	0.00263864	0.0436979	0.0368735	2.15433	ARG2/IL1RL1/IL1B/TICAM1/IL6/KLF4/TLR4/IL6R/MYD88/TNF/C1QTNF3/WNT5A/FOXP1/POSTN/TLR3/SYK	16
GO:0033273	response to vitamin	biological process	16/1574	89/18862	0.00263864	0.0436979	0.0368735	2.15433	TNC/TSPO/PPARD/SOD2/STC2/KYNU/LRAT/STC1/ITGA2/PTN/COL1A1/NNT/TRIM24/POSTN/BRIP1/TYMS	16
GO:0042058	regulation of epidermal growth factor receptor signaling pathway	biological process	16/1574	89/18862	0.00263864	0.0436979	0.0368735	2.15433	PLAUR/GPRC5A/DUSP3/AREG/HBEGF/ERRFI1/EREG/IFI6/RHBDF2/SPRY2/BCAR3/ZFYVE28/BTC/CBLB/AFAP1L2/ITGA1	16
GO:0070997	neuron death	biological process	44/1574	342/18862	0.00266325	0.0440026	0.0371306	1.54173	HSPA5/SSH1/CDC34/UNC5B/SOD2/EGLN3/TLR4/DPYSL4/POU4F1/ITGB2/FOXQ1/EN2/DDIT4/FOS/CEBPB/TLR6/DDIT3/NUPR1/BNIP3/PPARA/C5AR1/TNF/TGFB2/DNAJC5/CASP2/PPARGC1A/MDK/WNT5A/KIF14/APAF1/CIT/NES/GPNMB/TFAP2A/SNCA/THRB/NR4A2/DRAXIN/GRIK2/PCSK9/BCL2/F2R/XRCC2/ITGA1	44
GO:1903900	regulation of viral life cycle	biological process	23/1574	148/18862	0.00269751	0.044465	0.0375208	1.8623	OAS1/OAS2/SLPI/RSAD2/TARBP2/TNIP1/HMGA2/MX1/IFI16/PTX3/ISG20/PC/TRIML2/IFITM1/PPARA/ISG15/TNF/TRIM6/TOP2A/TMPRSS4/FAM111A/BCL2/APOBEC3B	23
GO:1900017	positive regulation of cytokine production involved in inflammatory response	biological process	7/1574	24/18862	0.00270615	0.0445039	0.0375536	3.49518	TICAM1/IL6/TLR4/MYD88/TLR6/GPSM3/TNF	7
GO:0061041	regulation of wound healing	biological process	21/1574	131/18862	0.00276346	0.0453413	0.0382602	1.92102	TNFRSF12A/PLAUR/XBP1/PLAT/ADTRP/HBEGF/TNFAIP3/CXCR4/UBASH3B/CLDN1/PRKCE/C1QTNF1/TNF/ALOX5/MYLK/EDN1/PDGFB/SMOC2/THBS1/GJA1/F2R	21
GO:0045740	positive regulation of DNA replication	biological process	9/1574	37/18862	0.00279033	0.0453621	0.0382778	2.9149	EREG/BCAR3/E2F7/DBF4/CDC7/E2F8/PCNA/DNA2/CDT1	9
GO:0046329	negative regulation of JNK cascade	biological process	9/1574	37/18862	0.00279033	0.0453621	0.0382778	2.9149	DUSP3/HIPK3/PER1/ZMYND11/MECOM/FKTN/KLHL31/DUSP10/DACT1	9
GO:0060412	ventricular septum morphogenesis	biological process	9/1574	37/18862	0.00279033	0.0453621	0.0382778	2.9149	SLIT2/FGFR2/TGFB2/WNT5A/HES1/TGFBR2/FZD2/SLIT3/BMPR2	9
GO:0060969	negative regulation of gene silencing	biological process	9/1574	37/18862	0.00279033	0.0453621	0.0382778	2.9149	IL6/HMGA1/ZC3H12A/NCOR2/TNF/ELAVL1/ESR1/PPP3CA/ATAD2	9
GO:0001885	endothelial cell development	biological process	13/1574	66/18862	0.0028215	0.0454518	0.0383535	2.36038	ICAM1/IKBKB/VEGFA/PDE4D/IL1B/STC1/CLDN1/MYD88/PDE2A/TNF/RDX/PLCB1/S1PR3	13
GO:0002294	CD4-positive, alpha-beta T cell differentiation involved in immune response	biological process	13/1574	66/18862	0.0028215	0.0454518	0.0383535	2.36038	BCL3/RORA/RELB/BCL6/IL18R1/RARA/IL6/NFKBIZ/IL6R/ZC3H12A/NFKBID/TMEM98/FOXP1	13
GO:0045600	positive regulation of fat cell differentiation	biological process	13/1574	66/18862	0.0028215	0.0454518	0.0383535	2.36038	PTGS2/XBP1/PPARD/BMP2/ZFP36/ZNF385A/ZC3H12A/CEBPB/METRNL/CCDC71L/RARRES2/NAPEPLD/FFAR4	13
GO:0070192	chromosome organization involved in meiotic cell cycle	biological process	13/1574	66/18862	0.0028215	0.0454518	0.0383535	2.36038	NCAPD2/CCNE1/SMC4/BRIP1/SMC2/BUB1B/SYCE2/MEIOB/RAD21/BUB1/CCNE2/RNF212/SYCP2	13
GO:0007229	integrin-mediated signaling pathway	biological process	18/1574	106/18862	0.00284392	0.0457091	0.0385706	2.03493	SEMA7A/ADAMTS1/ITGB2/ITGA5/ITGA2/ISG15/LAT/PTN/NEDD9/ITGB6/ITGA4/FN1/VAV3/ITGA9/ITGAD/SYK/EMP2/ITGA1	18
GO:0061640	cytoskeleton-dependent cytokinesis	biological process	17/1574	98/18862	0.00291966	0.0467256	0.0394284	2.07877	ANLN/KIF4A/KIF20A/CENPA/STMN1/CIT/ESPL1/CKAP2/NUSAP1/KIF23/CEP55/KIF20B/ANK3/RACGAP1/PLK1/AURKB/KLHDC8B	17
GO:0031650	regulation of heat generation	biological process	5/1574	13/18862	0.00292694	0.0467256	0.0394284	4.60903	PTGS2/ARRDC3/IL1B/TNF/NMU	5
GO:0051988	regulation of attachment of spindle microtubules to kinetochore	biological process	5/1574	13/18862	0.00292694	0.0467256	0.0394284	4.60903	SPAG5/NEK2/CCNB1/RACGAP1/AURKB	5
GO:0046631	alpha-beta T cell activation	biological process	23/1574	149/18862	0.00294421	0.0468956	0.0395718	1.8498	BCL3/RORA/ARG2/RELB/BCL6/IL18R1/WDFY4/RARA/RSAD2/IL6/NFKBIZ/IL6R/ZC3H12A/NFKBID/CD55/TMEM98/CBLB/FOXP1/TWSG1/DOCK2/TGFBR2/SYK/BCL2	23
GO:0032465	regulation of cytokinesis	biological process	16/1574	90/18862	0.00296608	0.047138	0.0397764	2.1304	E2F7/PRKCE/PLK3/AURKA/CCP110/KIF20A/KIF14/CIT/E2F8/KIF23/KIF20B/RACGAP1/PLK1/AURKB/PRC1/MAP10	16
GO:0003206	cardiac chamber morphogenesis	biological process	19/1574	115/18862	0.00303919	0.0481919	0.0406657	1.97988	BMP2/SLIT2/POU4F1/ADAMTS1/FGFR2/RARB/TGFB2/JAG1/WNT5A/HES1/TNNC1/SMAD6/RBP4/TPM1/NRG1/TGFBR2/FZD2/SLIT3/BMPR2	19
GO:0043542	endothelial cell migration	biological process	37/1574	278/18862	0.00315617	0.049752	0.0419821	1.59492	PRSS3/DCN/MAP2K3/HDAC9/PTGS2/PXN/ANGPT2/RGCC/LPXN/ADTRP/VEGFA/GADD45A/NR4A1/KDR/KLF4/SLIT2/VEGFC/STC1/ITGB2/ZC3H12A/PLEKHG5/SCG2/TNF/EDN1/PDGFB/PTN/HSPB1/SMOC2/WNT5A/FOXP1/PIK3R3/GLUL/THBS1/NR2F2/S100A2/BMPR2/EMP2	37
GO:0097485	neuron projection guidance	biological process	37/1574	278/18862	0.00315617	0.049752	0.0419821	1.59492	LYPLA2/LAMC2/CRMP1/SEMA6A/SCN1B/DVL1/UNC5B/VEGFA/CXCR4/ZSWIM4/TUBB2B/MYPN/SEMA7A/EFNA3/SLIT2/DPYSL4/ROBO3/RAP1GAP/OPHN1/EPHA6/DOK5/WNT5A/EPHA4/ARTN/FLRT3/PALLD/LHX1/CNTN6/PIK3R1/NFIB/GFRA1/KALRN/DRAXIN/NEXN/KIF5C/SLIT3/BMPR2	37
GO:0006275	regulation of DNA replication	biological process	18/1574	107/18862	0.00315863	0.049752	0.0419821	2.01591	BCL6/EREG/BCAR3/E2F7/DBF4/TIPIN/CDC7/FBXO5/ID3/E2F8/PCNA/DSCC1/DNA2/CCNA2/TERF1/RFC4/CDT1/ESCO2	18
GO:0097421	liver regeneration	biological process	8/1574	31/18862	0.00319357	0.0500797	0.0422587	3.09251	IL6/CLDN1/CEBPB/AURKA/EZH2/PCNA/UCP2/TYMS	8
GO:1901976	regulation of cell cycle checkpoint	biological process	8/1574	31/18862	0.00319357	0.0500797	0.0422587	3.09251	DUSP1/NDC80/WDR76/CCNB1/MAD2L1/CDT1/FEM1B/GEN1	8
GO:0015908	fatty acid transport	biological process	23/1574	150/18862	0.00320965	0.0502208	0.0423777	1.83747	SLC1A3/SLC38A7/PRKAG2/PPARD/IL1B/SLC38A2/PNPLA8/PPFIA4/MFSD2A/SLC25A22/PPARA/ACSL5/ACSL4/ACACB/EDN1/APBA1/MAP2K6/SLC27A6/PLA2G12A/THBS1/GJA1/PLA2R1/SYK	23
GO:0002287	alpha-beta T cell activation involved in immune response	biological process	13/1574	67/18862	0.00323887	0.0504552	0.0425755	2.32515	BCL3/RORA/RELB/BCL6/IL18R1/RARA/IL6/NFKBIZ/IL6R/ZC3H12A/NFKBID/TMEM98/FOXP1	13
GO:0002293	alpha-beta T cell differentiation involved in immune response	biological process	13/1574	67/18862	0.00323887	0.0504552	0.0425755	2.32515	BCL3/RORA/RELB/BCL6/IL18R1/RARA/IL6/NFKBIZ/IL6R/ZC3H12A/NFKBID/TMEM98/FOXP1	13
GO:0044262	cellular carbohydrate metabolic process	biological process	38/1574	288/18862	0.00325477	0.050519	0.0426294	1.58115	DGAT2/RORA/GCKR/PCK2/GYS1/PRKAG2/NR1D1/SESN2/ITPKA/SIK1/HK2/MIDN/DDIT4/PTAFR/PFKFB3/PRKCE/PPP1R3B/C1QTNF1/NUPR1/PHLDA2/PPARA/STK40/SLC5A3/MTMR7/PDK4/ACACB/C1QTNF3/PPARGC1A/GPD2/SNCA/PPIP5K2/IGFBP3/B4GALT5/FUT9/MST1/IDH2/POMK/NHLRC1	38
GO:0019886	antigen processing and presentation of exogenous peptide antigen via MHC class II	biological process	17/1574	99/18862	0.00325722	0.050519	0.0426294	2.05777	CTSS/KLC2/KIF2A/KIF22/KIF4A/SEC23A/KIF18A/AP1M2/CTSV/KIF23/KIF11/CENPE/OSBPL1A/KIF2C/RACGAP1/KIF15/HLA-DMB	17
GO:0006979	response to oxidative stress	biological process	54/1574	444/18862	0.00327218	0.0506402	0.0427316	1.45745	BAK1/PTGS2/NFE2L1/PXN/PPIF/SOD2/VNN1/EPAS1/TNFAIP3/DUSP1/CYP2E1/SESN2/C19orf12/KDM6B/IL6/KLF4/TLR4/CPEB2/NOL3/MMP3/MAPK13/ZC3H12A/ACOX2/FOS/PLK3/TLR6/BNIP3/PYCR1/LONP1/MICB/ETV5/SRXN1/ALOX5/VRK2/EDN1/DHRS2/SGK2/HSPB1/EZH2/COL1A1/SOD3/PPARGC1A/CRYAB/TXNIP/PCNA/TPM1/SNCA/CCNA2/NR4A2/PLA2R1/MELK/BCL2/UCP2/DHFR	54
GO:0007517	muscle organ development	biological process	41/1574	317/18862	0.00331289	0.0511586	0.0431691	1.54991	DCN/HDAC9/SIRT6/XBP1/ASB2/HBEGF/LOX/BMP2/LIF/FLNB/MKX/POU4F1/ATF3/FOS/NUPR1/MSC/FOXO4/MAFF/DNER/USP2/MYLK/FGFR2/TGFB2/FKTN/CRYAB/WNT5A/TNNC1/ID3/CENPF/FLOT1/PPP3CA/TPM1/ANKRD1/TAGLN/DISP1/NRG1/BCL2/FZD2/SMTN/NR2F2/DMD	41
GO:0001823	mesonephros development	biological process	16/1574	91/18862	0.00332639	0.0512553	0.0432507	2.10699	ARG2/VEGFA/BMP2/MYC/SLIT2/FGFR2/RARB/SMAD5/HES1/SDC4/LHX1/SMAD6/OSR2/NPNT/BCL2/FAT4	16
GO:1904019	epithelial cell apoptotic process	biological process	19/1574	116/18862	0.00335699	0.0516146	0.0435538	1.96281	ICAM1/RGCC/TNFAIP3/ZFP36/KDR/IL6/ANGPTL4/SCG2/NUPR1/PPARA/TNF/E2F2/PPARGC1A/MDK/ITGA4/THBS1/PLA2R1/TGFBR2/BMPR2	19
GO:0046394	carboxylic acid biosynthetic process	biological process	42/1574	327/18862	0.00338167	0.0516762	0.0436058	1.53916	ASNS/PTGS2/PHGDH/XBP1/TRIB3/FA2H/PRKAG2/ACCS/KYNU/IL1B/NR1D1/CYP2E1/ALOX5AP/PNPLA8/CBS/FGFR4/LIPH/ACOX2/RIMKLA/SHMT2/PYCR1/PDK4/ALOX5/ACACB/EDN1/ERLIN1/ACADL/PTGIS/FADS2/GLUL/ABHD2/OSBPL1A/CYP39A1/HPGD/SERINC5/SYK/LIPC/SRR/GSTM4/DPYD/ELOVL2/DHFR	42
GO:0045601	regulation of endothelial cell differentiation	biological process	10/1574	45/18862	0.00338809	0.0516762	0.0436058	2.663	IKBKB/VEGFA/IL1B/BTG1/XDH/TNF/JAG1/APOLD1/PLCB1/S1PR3	10
GO:0010463	mesenchymal cell proliferation	biological process	9/1574	38/18862	0.00339016	0.0516762	0.0436058	2.83819	VEGFA/BMP2/MYC/FGFR2/PTN/WNT5A/NFIB/TGFBR2/FAT4	9
GO:0071398	cellular response to fatty acid	biological process	9/1574	38/18862	0.00339016	0.0516762	0.0436058	2.83819	DGAT2/CLDN1/ZC3H12A/PTAFR/PDK4/EDN1/PPARGC1A/ID3/CCNB1	9
GO:1901617	organic hydroxy compound biosynthetic process	biological process	34/1574	251/18862	0.00341808	0.05199	0.0438706	1.62326	CTNS/CDH3/ITPKC/PCK2/PRKAG2/HSD17B1/BMP2/NR1D1/ITPKA/FGFR4/MFSD12/CYB5R2/ACOX2/PTAFR/PLCG2/TNF/NFYA/IDI1/ACACB/FDFT1/MOXD1/TGFB2/ERLIN1/SC5D/MVK/WNT5A/ACAT2/SRD5A3/OSBPL1A/SNCA/PPIP5K2/CYP39A1/NR4A2/DHFR	34
GO:1903798	regulation of production of miRNAs involved in gene silencing by miRNA	biological process	7/1574	25/18862	0.00349146	0.052668	0.0444428	3.35537	IL6/TARBP2/ZC3H12A/NCOR2/TNF/ESR1/PPP3CA	7
GO:0003205	cardiac chamber development	biological process	23/1574	151/18862	0.00349494	0.052668	0.0444428	1.8253	BMP2/SLIT2/POU4F1/ADAMTS1/CRELD1/PDE2A/FGFR2/RARB/TGFB2/TRIP11/JAG1/WNT5A/HES1/TNNC1/CNTRL/SMAD6/RBP4/TPM1/NRG1/TGFBR2/FZD2/SLIT3/BMPR2	23
GO:0002685	regulation of leukocyte migration	biological process	29/1574	205/18862	0.00350613	0.052668	0.0444428	1.69522	ICAM1/ADTRP/VEGFA/CCL20/DUSP1/IL6/SLIT2/VEGFC/IL6R/ITGA2/PTAFR/MYD88/FUT4/C5AR1/GPSM3/TNF/EDN1/IL27RA/PTN/RARRES2/MDK/THBS4/WNT5A/ITGA4/MTUS1/THBS1/FUT9/MST1/PLCB1	29
GO:0002544	chronic inflammatory response	biological process	6/1574	19/18862	0.00350724	0.052668	0.0444428	3.78426	VNN1/TNFAIP3/TNF/UNC13D/THBS1/GJA1	6
GO:0009129	pyrimidine nucleoside monophosphate metabolic process	biological process	6/1574	19/18862	0.00350724	0.052668	0.0444428	3.78426	TYMP/UPP1/DUT/UCK2/TYMS/DPYD	6
GO:0034501	protein localization to kinetochore	biological process	6/1574	19/18862	0.00350724	0.052668	0.0444428	3.78426	SPDL1/NDC80/TTK/CDT1/CDK1/AURKB	6
GO:0032722	positive regulation of chemokine production	biological process	12/1574	60/18862	0.00354044	0.0528488	0.0445953	2.3967	IL1RL1/IL1B/TICAM1/IL6/TLR4/IL6R/MYD88/TNF/WNT5A/POSTN/TLR3/SYK	12
GO:0043393	regulation of protein binding	biological process	28/1574	196/18862	0.00354146	0.0528488	0.0445953	1.71193	CRMP1/BAMBI/TRIB3/DVL1/LOX/SLPI/CDKN1A/BMP2/TICAM1/UBASH3B/NKX3-1/RFNG/PHLDA2/PPARA/DDX11/MAP2/AURKA/PDGFB/WNT5A/CBLB/ITGA4/NES/FLOT1/CTHRC1/DACT1/PLK1/PCSK9/AURKB	28
GO:0032680	regulation of tumor necrosis factor production	biological process	24/1574	160/18862	0.00354164	0.0528488	0.0445953	1.79752	BCL3/ARG2/TSPO/IL1A/TNFAIP3/TICAM1/ZFP36/RARA/IL6/TLR4/ZC3H12A/PTAFR/MYD88/IL27RA/HSPB1/PTPN6/WNT5A/FOXP1/FRMD8/SYT11/THBS1/PIK3R1/TLR3/SYK	24
GO:0022412	cellular process involved in reproduction in multicellular organism	biological process	45/1574	357/18862	0.00354968	0.0528574	0.0446026	1.51052	MOV10L1/ANGPT2/PANX1/EREG/PIWIL4/PAQR5/TARBP2/SLIT2/PTX3/BNC1/ETV5/YBX2/FBXW11/GMCL1/AURKA/PTN/MDK/FBXO5/TTK/SMAD5/KIF18A/HSPA2/TOP2A/CCNB1/HOOK1/BRIP1/DMRT1/ABHD2/TTC12/SPEF2/CXADR/KIT/CCNB2/HSF2BP/MEIOB/HMGB2/PLK1/PAQR8/BCL2/DPY19L2/TEX19/SLIT3/MYBL1/SYCP2/FANCG	45
GO:0061448	connective tissue development	biological process	33/1574	243/18862	0.00373349	0.0554747	0.0468111	1.62739	DGAT2/XBP1/PPARD/LOX/ARRDC3/BMP2/HMGA2/STC1/IL6R/SLC39A13/SCIN/RARB/EDN1/AACS/PDGFB/TRIP11/COL1A1/PPARGC1A/MDK/SMAD5/WNT5A/EFEMP1/HOXB3/TGFBI/HOXD3/CHSY1/LUM/NFIB/TGFBR2/OSR2/TYMS/CREB3L2/BMPR2	33
GO:0030098	lymphocyte differentiation	biological process	45/1574	358/18862	0.0037411	0.0554747	0.0468111	1.5063	BAK1/HDAC9/BCL3/RORA/XBP1/RELB/VNN1/BCL6/TUSC2/IL1A/IL18R1/IL1B/TNFSF9/DNAJB9/RARA/RSAD2/IL6/IL36B/LRRC8A/LMBR1L/NFKBIZ/IL6R/ZC3H12A/NFKBID/IL7R/PLCG2/MAFB/TMEM98/TPD52/LFNG/EZH2/MDK/PTPN6/FOXP1/ITGA4/DOCK2/DUSP10/PIK3R1/CAMK4/KIT/PKNOX1/TGFBR2/SYK/BCL2/IFNE	45
GO:0007548	sex differentiation	biological process	35/1574	262/18862	0.00377651	0.0558829	0.0471556	1.60085	MAMLD1/BAK1/HSPA5/ICAM1/BIK/VEGFA/EREG/SLIT2/LHFPL2/ADAMTS1/PTX3/NKX3-1/CEBPB/NUPR1/ESR1/TGFB2/CENPI/CASP2/SMAD5/WNT5A/KIF18A/LHX1/BRIP1/DMRT1/RBP4/GNRH1/KIT/HMGB2/TLR3/RRM1/BCL2/TEX19/SLIT3/SYCP2/FANCG	35
GO:0006865	amino acid transport	biological process	23/1574	152/18862	0.00380119	0.0560354	0.0472842	1.81329	CTNS/SLC6A15/SLC1A3/SLC38A7/SLC7A5/SLC1A5/SLC6A6/SLC38A2/LRRC8A/PPFIA4/SLC43A1/SLC25A45/PDPN/SLC3A2/SLC25A22/SLC6A9/SLC6A17/APBA1/SLC17A5/GJA1/SLC7A7/SFXN2/SLC25A29	23
GO:0043523	regulation of neuron apoptotic process	biological process	28/1574	197/18862	0.00380824	0.0560354	0.0472842	1.70324	CDC34/UNC5B/SOD2/EGLN3/POU4F1/FOXQ1/EN2/CEBPB/DDIT3/NUPR1/C5AR1/TNF/TGFB2/DNAJC5/CASP2/PPARGC1A/MDK/KIF14/NES/TFAP2A/NR4A2/DRAXIN/GRIK2/PCSK9/BCL2/F2R/XRCC2/ITGA1	28
GO:1901185	negative regulation of ERBB signaling pathway	biological process	11/1574	53/18862	0.00381053	0.0560354	0.0472842	2.48714	GPRC5A/DUSP3/AREG/HBEGF/ERRFI1/EREG/SPRY2/ZFYVE28/BTC/CBLB/ITGA1	11
GO:0007369	gastrulation	biological process	26/1574	179/18862	0.00385817	0.0566185	0.0477763	1.74062	MMP15/DVL1/DUSP1/DUSP4/KDM6B/IL1RN/KLF4/DUSP5/HMGA2/ITGB2/ITGA5/ITGA2/SOX7/LAMB3/PHLDB1/FGFR2/LAMB1/WNT5A/ITGA4/FN1/TWSG1/LHX1/COL8A1/GJA1/TGFBR2/BMPR2	26
GO:0032963	collagen metabolic process	biological process	18/1574	109/18862	0.00387518	0.0567506	0.0478877	1.97892	RGCC/MMP15/PPARD/ERRFI1/IL6/MMP3/CTSS/ITGA2/CTSB/MMP10/TNXB/MMP1/COL1A1/MMP24/MMP7/ADAMTS14/COL1A2/F2R	18
GO:0070371	ERK1 and ERK2 cascade	biological process	41/1574	320/18862	0.00391831	0.0572638	0.0483208	1.53538	CCL26/ICAM1/SEMA6A/DUSP3/CCL20/ERRFI1/DUSP1/DUSP4/IL1B/BMP2/KDR/LIF/AKAP12/SPRY2/KLF4/TLR4/MYC/SEMA7A/DUSP6/TNIP1/TPBG/FGFR4/ATF3/C5AR1/TNF/FGFR2/PDGFB/FAM83D/PTPN6/FN1/GPNMB/DUSP10/CNKSR3/SYK/NDRG2/NPNT/OXTR/F2R/TNFAIP8L3/IQGAP3/FFAR4	41
GO:0120033	negative regulation of plasma membrane bounded cell projection assembly	biological process	8/1574	32/18862	0.0039517	0.057633	0.0486323	2.99587	SLIT2/ARHGAP44/RAP1GAP/CCP110/ARHGAP24/TBC1D7/CEP97/LIMK2	8
GO:0006953	acute-phase response	biological process	10/1574	46/18862	0.00401169	0.058149	0.0490677	2.6051	ITIH4/PTGS2/IL1A/IL1B/IL6/IL6R/CEBPB/TNF/FN1/UGT1A1	10
GO:0048146	positive regulation of fibroblast proliferation	biological process	10/1574	46/18862	0.00401169	0.058149	0.0490677	2.6051	CDKN1A/EREG/MYC/BTC/ESR1/PDGFB/WNT5A/FN1/CCNB1/CCNA2	10
GO:0050873	brown fat cell differentiation	biological process	10/1574	46/18862	0.00401169	0.058149	0.0490677	2.6051	PTGS2/CEBPB/BNIP3/METRNL/PPARGC1A/ARL4A/NUDT7/DUSP10/NAPEPLD/FFAR4	10
GO:0002064	epithelial cell development	biological process	29/1574	207/18862	0.00403753	0.0584041	0.049283	1.67885	ICAM1/IKBKB/SIPA1L3/VEGFA/PDE4D/CXCR4/CDKN1A/IL1B/MYO7A/ADAMTSL4/STC1/CLDN1/MYD88/PDE2A/TNF/RARB/ESR1/PDGFB/JAG1/WNT5A/PALLD/DMRT1/RDX/FEM1B/TYMS/PLCB1/LRTOMT/MAGI2/S1PR3	29
GO:0070059	intrinsic apoptotic signaling pathway in response to endoplasmic reticulum stress	biological process	12/1574	61/18862	0.0040799	0.0586377	0.0494801	2.35741	BAK1/HERPUD1/PPP1R15A/XBP1/TRIB3/BBC3/TNFRSF10B/CHAC1/CEBPB/DDIT3/APAF1/BCL2	12
GO:0016572	histone phosphorylation	biological process	9/1574	39/18862	0.00408677	0.0586377	0.0494801	2.76542	IL1B/HMGA2/AURKA/CCNB1/CCNA2/CHEK1/CDK1/MST1/AURKB	9
GO:0032660	regulation of interleukin-17 production	biological process	9/1574	39/18862	0.00408677	0.0586377	0.0494801	2.76542	ARG2/SLC7A5/TUSC2/IL6/IL36RN/TLR4/MYD88/DDIT3/IL27RA	9
GO:2000279	negative regulation of DNA biosynthetic process	biological process	9/1574	39/18862	0.00408677	0.0586377	0.0494801	2.76542	DUSP1/CDKN1A/CERS1/PIF1/TERF1/ANKRD1/GJA1/DCP2/BMPR2	9
GO:0030099	myeloid cell differentiation	biological process	51/1574	419/18862	0.00411141	0.0588721	0.0496779	1.45861	SBNO2/TNRC6C/NFKBIA/RELB/VEGFA/LOX/BCL6/EPAS1/BATF3/ZFP36/LIF/RARA/TLR4/MYC/FLI1/POU4F1/UBASH3B/NBEAL2/ZNF385A/IFI16/CSF2/FOS/OSCAR/CEBPB/IRF7/ISG15/SIGLEC15/MAFB/TNF/SCIN/DHRS2/MYL9/JAG1/PTPN6/SMAD5/FOXP1/ITGB6/GLO1/TSPAN2/THBS1/MEIS1/PIK3R1/NCAPG2/CAMK4/KIT/PKNOX1/GAB3/FLVCR1/TGFBR2/HMGB2/TLR3	51
GO:0043491	protein kinase B signaling	biological process	36/1574	273/18862	0.00414141	0.0591821	0.0499395	1.58024	PPP2R5B/TRIB3/PIK3R2/AREG/ADTRP/HBEGF/LOX/EREG/IL1B/KDR/GDF15/SESN2/SPRY2/KLF4/FGF5/TPBG/PIK3AP1/XDH/FGFR4/NKX3-1/PLK3/C1QTNF1/BTC/DDIT3/PPARA/TNF/FGFR2/ESR1/PDGFB/PIK3R3/THBS1/PIK3R1/NRG1/KIT/TNFAIP8L3/MAGI2	36
GO:0008585	female gonad development	biological process	16/1574	93/18862	0.00415546	0.0592362	0.0499851	2.06167	HSPA5/ICAM1/VEGFA/EREG/SLIT2/ADAMTS1/PTX3/CEBPB/NUPR1/ESR1/CASP2/GNRH1/KIT/BCL2/SLIT3/FANCG	16
GO:0032640	tumor necrosis factor production	biological process	24/1574	162/18862	0.00416191	0.0592362	0.0499851	1.77533	BCL3/ARG2/TSPO/IL1A/TNFAIP3/TICAM1/ZFP36/RARA/IL6/TLR4/ZC3H12A/PTAFR/MYD88/IL27RA/HSPB1/PTPN6/WNT5A/FOXP1/FRMD8/SYT11/THBS1/PIK3R1/TLR3/SYK	24
GO:0045926	negative regulation of growth	biological process	33/1574	245/18862	0.0042424	0.0597883	0.050451	1.6141	JARID2/SEMA6A/PPARD/BCL6/CDKN1A/MT2A/GDF15/SESN2/BTG1/SEMA7A/OSGIN1/SLIT2/MT1B/PPARA/MT1X/MAP2/TGFB2/RBBP7/CRYAB/WNT5A/CDKN2C/PSRC1/TMPRSS4/RBP4/DUSP10/MEIS1/GJA1/DRAXIN/TGFBR2/NPR1/BCL2/SLIT3/BMPR2	33
GO:0002467	germinal center formation	biological process	5/1574	14/18862	0.00424288	0.0597883	0.050451	4.27981	BCL3/NFKB2/BCL6/TNFAIP3/UNC13D	5
GO:0033262	regulation of nuclear cell cycle DNA replication	biological process	5/1574	14/18862	0.00424288	0.0597883	0.050451	4.27981	BCL6/DBF4/TIPIN/CDC7/CDT1	5
GO:0048569	post-embryonic animal organ development	biological process	5/1574	14/18862	0.00424288	0.0597883	0.050451	4.27981	BAK1/VEGFA/KLF4/MYO7A/EFEMP1	5
GO:0060253	negative regulation of glial cell proliferation	biological process	5/1574	14/18862	0.00424288	0.0597883	0.050451	4.27981	TSPO/PTN/HES1/CERS2/IDH2	5
GO:0007144	female meiosis I	biological process	4/1574	9/18862	0.00432288	0.0601976	0.0507964	5.32599	AURKA/FBXO5/CCNB2/MEIOB	4
GO:0009159	deoxyribonucleoside monophosphate catabolic process	biological process	4/1574	9/18862	0.00432288	0.0601976	0.0507964	5.32599	TYMP/XDH/UPP1/DPYD	4
GO:0015803	branched-chain amino acid transport	biological process	4/1574	9/18862	0.00432288	0.0601976	0.0507964	5.32599	SLC38A7/SLC7A5/SLC43A1/SLC3A2	4
GO:0044848	biological phase	biological process	4/1574	9/18862	0.00432288	0.0601976	0.0507964	5.32599	CDH3/TGFB2/WNT5A/SYCP2	4
GO:0045835	negative regulation of meiotic nuclear division	biological process	4/1574	9/18862	0.00432288	0.0601976	0.0507964	5.32599	LIF/FBXO5/DMRT1/FBXO43	4
GO:2000347	positive regulation of hepatocyte proliferation	biological process	4/1574	9/18862	0.00432288	0.0601976	0.0507964	5.32599	XBP1/TNFAIP3/PTN/MDK	4
GO:0000188	inactivation of MAPK activity	biological process	7/1574	26/18862	0.0044388	0.0610917	0.0515509	3.22632	DUSP3/DUSP1/DUSP4/DUSP5/DUSP6/DUSP8/DUSP10	7
GO:0010464	regulation of mesenchymal cell proliferation	biological process	7/1574	26/18862	0.0044388	0.0610917	0.0515509	3.22632	VEGFA/MYC/FGFR2/PTN/WNT5A/NFIB/TGFBR2	7
GO:0021952	central nervous system projection neuron axonogenesis	biological process	7/1574	26/18862	0.0044388	0.0610917	0.0515509	3.22632	SCN1B/SLIT2/EPHA4/DCLK1/NFIB/NR4A2/DRAXIN	7
GO:0050926	regulation of positive chemotaxis	biological process	7/1574	26/18862	0.0044388	0.0610917	0.0515509	3.22632	ANGPT2/VEGFA/KDR/VEGFC/ITGA2/SCG2/ARTN	7
GO:0061082	myeloid leukocyte cytokine production	biological process	7/1574	26/18862	0.0044388	0.0610917	0.0515509	3.22632	BCL6/TICAM1/TLR4/SEMA7A/TGFB2/WNT5A/KIT	7
GO:0070920	regulation of production of small RNA involved in gene silencing by RNA	biological process	7/1574	26/18862	0.0044388	0.0610917	0.0515509	3.22632	IL6/TARBP2/ZC3H12A/NCOR2/TNF/ESR1/PPP3CA	7
GO:0030217	T cell differentiation	biological process	33/1574	246/18862	0.00451812	0.0620629	0.0523704	1.60754	BCL3/RORA/XBP1/RELB/VNN1/BCL6/IL1A/IL18R1/IL1B/TNFSF9/RARA/RSAD2/IL6/IL36B/LMBR1L/NFKBIZ/IL6R/ZC3H12A/NFKBID/IL7R/MAFB/TMEM98/LFNG/MDK/FOXP1/DOCK2/DUSP10/CAMK4/KIT/PKNOX1/TGFBR2/SYK/BCL2	33
GO:0010810	regulation of cell-substrate adhesion	biological process	30/1574	218/18862	0.00454802	0.0622324	0.0525134	1.6491	ANGPT2/ECM2/SPOCK2/DUSP3/VEGFA/BCL6/KDR/MINK1/ITGA5/PDPN/RELL2/PRKCE/UNC13D/PDGFB/JAG1/PTN/COL1A1/MDK/NEDD9/FN1/SDC4/POSTN/THBS1/COL8A1/PIK3R1/FBLN2/EDIL3/NPNT/BCL2/EMP2	30
GO:0097529	myeloid leukocyte migration	biological process	30/1574	218/18862	0.00454802	0.0622324	0.0525134	1.6491	CCL26/CXCL2/VEGFA/CCL20/DUSP1/IL6/SLIT2/VEGFC/ITGB2/IL6R/CXCL3/CXCL1/SCG2/MYD88/C5AR1/EDN1/TGFB2/PDGFB/RARRES2/MDK/THBS4/MTUS1/VAV3/THBS1/CXADR/KIT/SYK/MST1/PLCB1/ITGA1	30
GO:1904035	regulation of epithelial cell apoptotic process	biological process	16/1574	94/18862	0.00462937	0.0632234	0.0533497	2.03974	ICAM1/RGCC/TNFAIP3/ZFP36/KDR/IL6/ANGPTL4/SCG2/NUPR1/PPARA/TNF/PPARGC1A/MDK/ITGA4/THBS1/PLA2R1	16
GO:0044342	type B pancreatic cell proliferation	biological process	6/1574	20/18862	0.00466109	0.0634123	0.0535091	3.59504	ERRFI1/NR4A1/NR1D1/SGPP2/NUPR1/IGFBP3	6
GO:0046697	decidualization	biological process	6/1574	20/18862	0.00466109	0.0634123	0.0535091	3.59504	PPARD/STC2/LIF/STC1/PTN/GJA1	6
GO:0007062	sister chromatid cohesion	biological process	12/1574	62/18862	0.00468338	0.0634719	0.0535593	2.31938	DDX11/SMC1B/KIF22/CDC20/ESPL1/DSCC1/CDCA5/BUB1B/RAD21/PLK1/BUB1/ESCO2	12
GO:0042490	mechanoreceptor differentiation	biological process	12/1574	62/18862	0.00468338	0.0634719	0.0535593	2.31938	MYCL/MYO7A/MCOLN3/ATP8B1/TRIP11/JAG1/HES1/SDC4/CTHRC1/FZD2/LRTOMT/FAT4	12
GO:0022612	gland morphogenesis	biological process	18/1574	111/18862	0.00472097	0.0638592	0.0538862	1.94327	TNC/XBP1/TNFAIP3/IL6/NKX3-1/CEBPB/TGM2/TNF/FGFR2/ESR1/TGFB2/PTN/MDK/WNT5A/TWSG1/TGFBR2/FEM1B/BCL2	18
GO:0051960	regulation of nervous system development	biological process	51/1574	422/18862	0.00473588	0.0639389	0.0539534	1.44824	TYMP/CAMK2B/SEMA6A/TSPO/VEGFA/CXCR4/IL1B/BMP2/NR1D1/LIF/IL6/ITPKA/SEMA7A/HES6/SLIT2/TPBG/VEGFC/POU4F1/LPAR3/IL1RAP/TNF/ETV5/TMEM98/RARB/MAP2/PTN/EZH2/MDK/MAN2A1/WNT5A/HES1/FN1/EPHA4/KIF14/HOXB3/FLRT3/YWHAH/PPP3CA/CERS2/DUSP10/KIT/KALRN/DRAXIN/HMGB2/SLITRK5/OXTR/IDH2/SLITRK2/XRCC2/BMPR2/CUX1	51
GO:0001657	ureteric bud development	biological process	15/1574	86/18862	0.00474992	0.0640066	0.0540105	2.09014	ARG2/VEGFA/BMP2/MYC/SLIT2/FGFR2/RARB/SMAD5/HES1/SDC4/LHX1/SMAD6/NPNT/BCL2/FAT4	15
GO:0045123	cellular extravasation	biological process	13/1574	70/18862	0.00480034	0.0645632	0.0544803	2.2255	ICAM1/SELPLG/ITGB2/PTAFR/FUT4/TNF/IL27RA/MDK/ITGA4/FUT9/PLCB1/GCNT1/ITGA1	13
GO:0051091	positive regulation of DNA-binding transcription factor activity	biological process	35/1574	266/18862	0.00481467	0.0646333	0.0545394	1.57677	PPP2R5B/NFKB2/ICAM1/RGCC/IKBKB/VEGFA/IL18R1/IL1B/RBCK1/TICAM1/IRAK2/IL6/TLR4/ITGB2/ADCY1/NKX3-1/RHEBL1/MYD88/TLR6/DDIT3/TRIML2/IL1RAP/TNF/EDN1/ESR1/PPARGC1A/WNT5A/TRIM6/FLOT1/PPP3CA/KIT/TLR3/FZD2/RTKN2/TFDP1	35
GO:0055094	response to lipoprotein particle	biological process	8/1574	33/18862	0.0048414	0.0646686	0.0545692	2.90509	ADTRP/TICAM1/TLR4/ITGB2/ABCA1/MYD88/TLR6/SYK	8
GO:0061138	morphogenesis of a branching epithelium	biological process	25/1574	173/18862	0.00485909	0.0646686	0.0545692	1.73172	TNC/SIRT6/VEGFA/BMP2/KDR/SPRY2/MYC/SLIT2/ADM/EDNRA/NKX3-1/SOCS3/TGM2/TNF/FGFR2/EDN1/ESR1/MDK/WNT5A/LHX1/TGFBR2/NPNT/FEM1B/BCL2/FAT4	25
GO:1903555	regulation of tumor necrosis factor superfamily cytokine production	biological process	24/1574	164/18862	0.00487053	0.0646686	0.0545692	1.75368	BCL3/ARG2/TSPO/IL1A/TNFAIP3/TICAM1/ZFP36/RARA/IL6/TLR4/ZC3H12A/PTAFR/MYD88/IL27RA/HSPB1/PTPN6/WNT5A/FOXP1/FRMD8/SYT11/THBS1/PIK3R1/TLR3/SYK	24
GO:0051047	positive regulation of secretion	biological process	38/1574	295/18862	0.00488451	0.0646686	0.0545692	1.54363	SYT7/XBP1/PCK2/RGCC/PARD6A/PPARD/IL1A/IL1B/BMP2/TLR4/VEGFC/ITGB2/NKX3-1/PTAFR/PRKCE/C1QTNF1/P2RY2/SCIN/SLC4A8/ACSL4/EDN1/AACS/C1QTNF3/UNC13D/TGFB2/MAP2K6/NMU/SDC4/RBP4/SNCA/ANKRD1/GJA1/PLA2R1/SYK/NPR1/OXTR/LAMP1/FFAR4	38
GO:0009261	ribonucleotide catabolic process	biological process	9/1574	40/18862	0.00489029	0.0646686	0.0545692	2.69628	PDE4D/AMPD3/NT5E/XDH/UPP1/PDE2A/NUDT7/PDE7B/DPYD	9
GO:0009262	deoxyribonucleotide metabolic process	biological process	9/1574	40/18862	0.00489029	0.0646686	0.0545692	2.69628	TYMP/XDH/UPP1/UNG/DUT/RRM1/RRM2/TYMS/DPYD	9
GO:0055090	acylglycerol homeostasis	biological process	9/1574	40/18862	0.00489029	0.0646686	0.0545692	2.69628	DGAT2/RORA/GCKR/XBP1/SESN2/PNPLA8/ANGPTL4/C1QTNF3/LIPC	9
GO:0070328	triglyceride homeostasis	biological process	9/1574	40/18862	0.00489029	0.0646686	0.0545692	2.69628	DGAT2/RORA/GCKR/XBP1/SESN2/PNPLA8/ANGPTL4/C1QTNF3/LIPC	9
GO:0002495	antigen processing and presentation of peptide antigen via MHC class II	biological process	17/1574	103/18862	0.00494641	0.065289	0.0550927	1.97786	CTSS/KLC2/KIF2A/KIF22/KIF4A/SEC23A/KIF18A/AP1M2/CTSV/KIF23/KIF11/CENPE/OSBPL1A/KIF2C/RACGAP1/KIF15/HLA-DMB	17
GO:0008354	germ cell migration	biological process	3/1574	5/18862	0.00510015	0.0657271	0.0554623	7.19009	DMRT1/CXADR/KIT	3
GO:0009169	purine ribonucleoside monophosphate catabolic process	biological process	3/1574	5/18862	0.00510015	0.0657271	0.0554623	7.19009	AMPD3/NT5E/XDH	3
GO:0035470	positive regulation of vascular wound healing	biological process	3/1574	5/18862	0.00510015	0.0657271	0.0554623	7.19009	XBP1/CXCR4/SMOC2	3
GO:0035905	ascending aorta development	biological process	3/1574	5/18862	0.00510015	0.0657271	0.0554623	7.19009	LOX/TGFB2/HES1	3
GO:0038033	positive regulation of endothelial cell chemotaxis by VEGF-activated vascular endothelial growth factor receptor signaling pathway	biological process	3/1574	5/18862	0.00510015	0.0657271	0.0554623	7.19009	VEGFA/KDR/HSPB1	3
GO:0042023	DNA endoreduplication	biological process	3/1574	5/18862	0.00510015	0.0657271	0.0554623	7.19009	E2F7/FBXO5/E2F8	3
GO:0046073	dTMP metabolic process	biological process	3/1574	5/18862	0.00510015	0.0657271	0.0554623	7.19009	TYMP/UPP1/TYMS	3
GO:0060664	epithelial cell proliferation involved in salivary gland morphogenesis	biological process	3/1574	5/18862	0.00510015	0.0657271	0.0554623	7.19009	NKX3-1/TNF/FGFR2	3
GO:0061343	cell adhesion involved in heart morphogenesis	biological process	3/1574	5/18862	0.00510015	0.0657271	0.0554623	7.19009	GATA5/TGFB2/TGFBR2	3
GO:0072708	response to sorbitol	biological process	3/1574	5/18862	0.00510015	0.0657271	0.0554623	7.19009	MAPK13/MAP2K6/CDT1	3
GO:0098713	leucine import across plasma membrane	biological process	3/1574	5/18862	0.00510015	0.0657271	0.0554623	7.19009	SLC7A5/SLC43A1/SLC3A2	3
GO:1903801	L-leucine import across plasma membrane	biological process	3/1574	5/18862	0.00510015	0.0657271	0.0554623	7.19009	SLC7A5/SLC43A1/SLC3A2	3
GO:1904997	regulation of leukocyte adhesion to arterial endothelial cell	biological process	3/1574	5/18862	0.00510015	0.0657271	0.0554623	7.19009	KLF4/TNF/ALOX5	3
GO:0001836	release of cytochrome c from mitochondria	biological process	11/1574	55/18862	0.00513133	0.0660088	0.0557001	2.3967	PLAUR/BAK1/BIK/BBC3/PPIF/SOD2/IFI6/NOL3/BNIP3/BMF/BCL2	11
GO:0032602	chemokine production	biological process	16/1574	95/18862	0.00514645	0.0660834	0.055763	2.01827	ARG2/IL1RL1/IL1B/TICAM1/IL6/KLF4/TLR4/IL6R/MYD88/TNF/C1QTNF3/WNT5A/FOXP1/POSTN/TLR3/SYK	16
GO:0051090	regulation of DNA-binding transcription factor activity	biological process	53/1574	444/18862	0.0051881	0.0664977	0.0561126	1.43046	PPP2R5B/NFKB2/ICAM1/NFKBIA/RGCC/IKBKB/VEGFA/IL18R1/TNFAIP3/IL1B/RBCK1/TICAM1/IRAK2/IL6/KLF4/TLR4/SIK1/HES6/POU4F1/ITGB2/ZC3H12A/ADCY1/NKX3-1/RHEBL1/FOS/MYD88/TLR6/DDIT3/NUPR1/TRIML2/IL1RAP/TNF/EDN1/ESR1/SGK3/EZH2/PPARGC1A/WNT5A/HES1/ID2/ID3/TRIM6/PTGIS/FLOT1/PPP3CA/KIT/TLR3/SYK/FZD2/RTKN2/ANXA4/TFDP1/C8orf44-SGK3	53
GO:0016053	organic acid biosynthetic process	biological process	42/1574	335/18862	0.00520232	0.0665597	0.0561649	1.50241	ASNS/PTGS2/PHGDH/XBP1/TRIB3/FA2H/PRKAG2/ACCS/KYNU/IL1B/NR1D1/CYP2E1/ALOX5AP/PNPLA8/CBS/FGFR4/LIPH/ACOX2/RIMKLA/SHMT2/PYCR1/PDK4/ALOX5/ACACB/EDN1/ERLIN1/ACADL/PTGIS/FADS2/GLUL/ABHD2/OSBPL1A/CYP39A1/HPGD/SERINC5/SYK/LIPC/SRR/GSTM4/DPYD/ELOVL2/DHFR	42
GO:0007411	axon guidance	biological process	36/1574	277/18862	0.00523891	0.066907	0.056458	1.55742	LYPLA2/LAMC2/CRMP1/SEMA6A/SCN1B/DVL1/UNC5B/VEGFA/CXCR4/ZSWIM4/TUBB2B/MYPN/SEMA7A/EFNA3/SLIT2/ROBO3/RAP1GAP/OPHN1/EPHA6/DOK5/WNT5A/EPHA4/ARTN/FLRT3/PALLD/LHX1/CNTN6/PIK3R1/NFIB/GFRA1/KALRN/DRAXIN/NEXN/KIF5C/SLIT3/BMPR2	36
GO:0072163	mesonephric epithelium development	biological process	15/1574	87/18862	0.00530758	0.0675406	0.0569927	2.06612	ARG2/VEGFA/BMP2/MYC/SLIT2/FGFR2/RARB/SMAD5/HES1/SDC4/LHX1/SMAD6/NPNT/BCL2/FAT4	15
GO:0072164	mesonephric tubule development	biological process	15/1574	87/18862	0.00530758	0.0675406	0.0569927	2.06612	ARG2/VEGFA/BMP2/MYC/SLIT2/FGFR2/RARB/SMAD5/HES1/SDC4/LHX1/SMAD6/NPNT/BCL2/FAT4	15
GO:0010811	positive regulation of cell-substrate adhesion	biological process	19/1574	121/18862	0.00538908	0.0684549	0.0577641	1.8817	ECM2/SPOCK2/VEGFA/KDR/ITGA5/RELL2/PRKCE/UNC13D/PDGFB/PTN/MDK/NEDD9/FN1/SDC4/COL8A1/FBLN2/EDIL3/NPNT/EMP2	19
GO:1990830	cellular response to leukemia inhibitory factor	biological process	14/1574	79/18862	0.00541227	0.0686265	0.0579089	2.12365	JARID2/SBNO2/ICAM1/SPOCK2/LRAT/GFPT2/SPRY2/KLF4/VEGFC/HK2/MSC/SOCS3/PARP16/PCOLCE2	14
GO:0042149	cellular response to glucose starvation	biological process	10/1574	48/18862	0.00552866	0.06985	0.0589414	2.49656	HSPA5/ASNS/XBP1/PRKAG2/SESN2/SIK1/IFI16/ZC3H12A/UPP1/BCL2	10
GO:0010971	positive regulation of G2/M transition of mitotic cell cycle	biological process	7/1574	27/18862	0.00556789	0.06985	0.0589414	3.10683	CDC7/FBXO5/HSPA2/CCNB1/DTL/CDC25C/CDK1	7
GO:0034110	regulation of homotypic cell-cell adhesion	biological process	7/1574	27/18862	0.00556789	0.06985	0.0589414	3.10683	PLAUR/UBASH3B/PDPN/C1QTNF1/RDX/ANK3/SYK	7
GO:0045987	positive regulation of smooth muscle contraction	biological process	7/1574	27/18862	0.00556789	0.06985	0.0589414	3.10683	ITGA2/PTAFR/EDN1/NMU/KIT/OXTR/F2R	7
GO:0090200	positive regulation of release of cytochrome c from mitochondria	biological process	7/1574	27/18862	0.00556789	0.06985	0.0589414	3.10683	PLAUR/BAK1/BIK/BBC3/PPIF/BNIP3/BMF	7
GO:0140467	integrated stress response signaling	biological process	7/1574	27/18862	0.00556789	0.06985	0.0589414	3.10683	HSPA5/HERPUD1/ASNS/PPP1R15A/IGFBP1/ATF3/DDIT3	7
GO:0006323	DNA packaging	biological process	32/1574	240/18862	0.00559933	0.0701203	0.0591694	1.5978	SIRT6/HMGA1/HMGA2/NCAPD2/CENPM/RBBP7/CENPI/OIP5/ASF1B/NCAPG/SMC4/CENPA/HELLS/CENPL/NCAPH/HJURP/MIS18BP1/TOP2A/CCNB1/SMC2/NUSAP1/CENPO/CENPC/CDCA5/NCAPG2/HMGB2/CENPN/SMYD3/NAP1L3/CENPP/LIN54/CENPW	32
GO:0002224	toll-like receptor signaling pathway	biological process	23/1574	157/18862	0.00568941	0.0709982	0.0599102	1.75554	BIRC3/NFKBIA/IKBKB/TNFAIP3/NR1D1/TICAM1/IRAK2/RSAD2/TLR4/TNIP1/PIK3AP1/ITGB2/CTSS/CTSB/PRKCE/MYD88/TLR6/IRF7/ESR1/MAP3K1/FLOT1/S100A1/TLR3	23
GO:0003279	cardiac septum development	biological process	16/1574	96/18862	0.0057095	0.0709982	0.0599102	1.99725	SLIT2/CRELD1/PDE2A/FGFR2/RARB/TGFB2/TRIP11/JAG1/WNT5A/HES1/CNTRL/SMAD6/TGFBR2/FZD2/SLIT3/BMPR2	16
GO:0003333	amino acid transmembrane transport	biological process	16/1574	96/18862	0.0057095	0.0709982	0.0599102	1.99725	SLC6A15/SLC1A3/SLC38A7/SLC7A5/SLC1A5/SLC6A6/SLC38A2/LRRC8A/SLC43A1/PDPN/SLC3A2/SLC25A22/SLC6A9/SLC7A7/SFXN2/SLC25A29	16
GO:1901184	regulation of ERBB signaling pathway	biological process	16/1574	96/18862	0.0057095	0.0709982	0.0599102	1.99725	PLAUR/GPRC5A/DUSP3/AREG/HBEGF/ERRFI1/EREG/IFI6/RHBDF2/SPRY2/BCAR3/ZFYVE28/BTC/CBLB/AFAP1L2/ITGA1	16
GO:0048762	mesenchymal cell differentiation	biological process	31/1574	231/18862	0.00575724	0.0714664	0.0603054	1.60817	SEMA6A/BAMBI/RGCC/AKNA/IL1B/BMP2/GATA5/SPRY2/IL6/SEMA7A/HMGA2/EDNRA/PDPN/KBTBD8/PHLDB1/FGFR2/EDN1/TGFB2/JAG1/FAM83D/EZH2/COL1A1/MDK/WNT5A/HES1/FN1/KLHL12/WNT10A/NRG1/TGFBR2/BCL2	31
GO:0010389	regulation of G2/M transition of mitotic cell cycle	biological process	28/1574	203/18862	0.00579012	0.0714672	0.0603061	1.65289	CDKN1A/HMGA2/FOXO4/PRKAR2B/HMMR/AURKA/TPX2/CLSPN/CDC7/CCP110/TUBB4A/FBXO5/CEP70/NEK2/CENPF/KIF14/CNTRL/HSPA2/CCNB1/DTL/CHEK1/HAUS1/CDC25C/RAD21/PLK1/TUBA1A/CDK1/AURKB	28
GO:0060119	inner ear receptor cell development	biological process	9/1574	41/18862	0.00581117	0.0714672	0.0603061	2.63052	MYO7A/ATP8B1/TRIP11/HES1/SDC4/CTHRC1/FZD2/LRTOMT/FAT4	9
GO:0070317	negative regulation of G0 to G1 transition	biological process	9/1574	41/18862	0.00581117	0.0714672	0.0603061	2.63052	PPP2R5B/FOXO4/CDC7/RBBP7/EZH2/APAF1/CHEK1/RRM2/TFDP1	9
GO:0043087	regulation of GTPase activity	biological process	57/1574	487/18862	0.00581991	0.0714672	0.0603061	1.40258	CCL26/ICAM1/RGS17/SBF1/SIPA1L3/BCL6/CCL20/ERRFI1/DOCK4/ARHGAP22/TBC1D4/SPRY2/CPEB2/BCAR3/SLIT2/CDC42EP2/ABR/GPSM1/SRGAP3/TBC1D3H/ARHGAP33/ARHGAP44/DEPDC1/DEPDC1B/EVI5/RAP1GAP/OPHN1/SEC23A/RP2/EZH2/RASAL1/ARHGDIB/NEDD9/WNT5A/CBLB/EPHA4/STMN1/STARD8/VAV3/DOCK2/RDX/ARHGAP24/TBC1D7/KALRN/RACGAP1/AGAP5/ARHGAP1/F2R/PLCB1/IQGAP3/ARHGAP11B/AGAP9/ARHGAP11A/RGL3/DENND1B/ARHGAP19/CCPG1	57
GO:0002691	regulation of cellular extravasation	biological process	8/1574	34/18862	0.00587671	0.0714672	0.0603061	2.81964	ICAM1/PTAFR/FUT4/IL27RA/MDK/ITGA4/FUT9/PLCB1	8
GO:0002756	MyD88-independent toll-like receptor signaling pathway	biological process	8/1574	34/18862	0.00587671	0.0714672	0.0603061	2.81964	BIRC3/IKBKB/TICAM1/TLR4/PRKCE/TLR6/IRF7/TLR3	8
GO:0045777	positive regulation of blood pressure	biological process	8/1574	34/18862	0.00587671	0.0714672	0.0603061	2.81964	PDE4D/RARRES2/NMU/ID2/TPM1/OXTR/NR2F2/ADH5	8
GO:0071402	cellular response to lipoprotein particle stimulus	biological process	8/1574	34/18862	0.00587671	0.0714672	0.0603061	2.81964	ADTRP/TICAM1/TLR4/ITGB2/ABCA1/MYD88/TLR6/SYK	8
GO:0019218	regulation of steroid metabolic process	biological process	19/1574	122/18862	0.00589712	0.0714672	0.0603061	1.86628	DGAT2/RORA/TSPO/BMP2/NR1D1/ADM/FGFR4/TNF/NFYA/IDI1/ACACB/FDFT1/ERLIN1/PPARGC1A/SC5D/MVK/ACADL/KIT/UGT1A1	19
GO:0010883	regulation of lipid storage	biological process	11/1574	56/18862	0.00591503	0.0714672	0.0603061	2.3539	NFKBIA/PLIN3/EHD1/PPARD/HILPDA/IL6/ZC3H12A/ABCA1/PPARA/TNF/ACACB	11
GO:0060135	maternal process involved in female pregnancy	biological process	11/1574	56/18862	0.00591503	0.0714672	0.0603061	2.3539	ANGPT2/PPARD/STC2/LIF/STC1/ESR1/PTN/MMP7/GJA1/NR2F2/BMPR2	11
GO:0014909	smooth muscle cell migration	biological process	15/1574	88/18862	0.005917	0.0714672	0.0603061	2.04264	SSH1/PLAT/PPARD/DOCK4/SLIT2/ADAMTS1/ITGA2/FOXO4/PDGFB/PPARGC1A/MDK/POSTN/TPM1/IGFBP3/BCL2	15
GO:0030397	membrane disassembly	biological process	5/1574	15/18862	0.00593182	0.0714672	0.0603061	3.99449	NEK6/CCNB1/CCNB2/PLK1/CDK1	5
GO:0032328	alanine transport	biological process	5/1574	15/18862	0.00593182	0.0714672	0.0603061	3.99449	SLC38A7/SLC6A6/SLC38A2/SLC3A2/SLC6A17	5
GO:0038065	collagen-activated signaling pathway	biological process	5/1574	15/18862	0.00593182	0.0714672	0.0603061	3.99449	UBASH3B/ITGA2/OSCAR/COL1A1/SYK	5
GO:0051081	nuclear envelope disassembly	biological process	5/1574	15/18862	0.00593182	0.0714672	0.0603061	3.99449	NEK6/CCNB1/CCNB2/PLK1/CDK1	5
GO:1901163	regulation of trophoblast cell migration	biological process	5/1574	15/18862	0.00593182	0.0714672	0.0603061	3.99449	VEGFA/ACVR1C/AGO2/ARHGDIB/GJA1	5
GO:0001894	tissue homeostasis	biological process	34/1574	260/18862	0.0059388	0.0714672	0.0603061	1.56707	CDH3/TP53INP2/CUBN/VEGFA/EPAS1/TNFAIP3/PIWIL4/IL6/TLR4/UBASH3B/CLDN1/MFSD2A/IL20RB/SIGLEC15/PLEKHM1/PDK4/HSPB1/MDM1/ITGB6/NXNL2/LAMC1/RBP4/BARD1/CDHR1/PCDH15/GJA1/CXADR/SYK/BCL2/BBS10/F2R/POTEF/POTEI/DMD	34
GO:0072073	kidney epithelium development	biological process	20/1574	131/18862	0.00602591	0.0723278	0.0610322	1.82954	ARG2/VEGFA/BMP2/LIF/MYC/SLIT2/MTSS1/FGFR2/RARB/JAG1/SMAD5/HES1/EPHA4/SDC4/LHX1/SMAD6/NPNT/BCL2/MAGI2/FAT4	20
GO:1990823	response to leukemia inhibitory factor	biological process	14/1574	80/18862	0.00606904	0.0723278	0.0610322	2.09711	JARID2/SBNO2/ICAM1/SPOCK2/LRAT/GFPT2/SPRY2/KLF4/VEGFC/HK2/MSC/SOCS3/PARP16/PCOLCE2	14
GO:0000002	mitochondrial genome maintenance	biological process	6/1574	21/18862	0.00607154	0.0723278	0.0610322	3.42385	TYMP/SESN2/LONP1/PPARGC1A/DNA2/PIF1	6
GO:0009070	serine family amino acid biosynthetic process	biological process	6/1574	21/18862	0.00607154	0.0723278	0.0610322	3.42385	PHGDH/CBS/SHMT2/SERINC5/SRR/DHFR	6
GO:0072574	hepatocyte proliferation	biological process	6/1574	21/18862	0.00607154	0.0723278	0.0610322	3.42385	XBP1/TNFAIP3/IL6/CEBPB/PTN/MDK	6
GO:0072575	epithelial cell proliferation involved in liver morphogenesis	biological process	6/1574	21/18862	0.00607154	0.0723278	0.0610322	3.42385	XBP1/TNFAIP3/IL6/CEBPB/PTN/MDK	6
GO:0060411	cardiac septum morphogenesis	biological process	12/1574	64/18862	0.00610332	0.0725624	0.0612302	2.2469	SLIT2/FGFR2/RARB/TGFB2/JAG1/WNT5A/HES1/SMAD6/TGFBR2/FZD2/SLIT3/BMPR2	12
GO:0071706	tumor necrosis factor superfamily cytokine production	biological process	24/1574	167/18862	0.00611963	0.0725624	0.0612302	1.72218	BCL3/ARG2/TSPO/IL1A/TNFAIP3/TICAM1/ZFP36/RARA/IL6/TLR4/ZC3H12A/PTAFR/MYD88/IL27RA/HSPB1/PTPN6/WNT5A/FOXP1/FRMD8/SYT11/THBS1/PIK3R1/TLR3/SYK	24
GO:2001233	regulation of apoptotic signaling pathway	biological process	43/1574	348/18862	0.00612194	0.0725624	0.0612302	1.48072	TNFRSF12A/PLAUR/HERPUD1/ICAM1/XBP1/BBC3/UNC5B/PPIF/SOD2/VNN1/IL1A/TNFAIP3/TNFRSF10B/G0S2/IL1B/RBCK1/PLAGL2/IFI6/PPP2R1B/NOL3/ITPRIP/DEDD2/ZNF385A/ATF3/CSF2/NKX3-1/SCG2/DDIT3/NUPR1/TNF/ZMYND11/BMF/CASP2/HSPB1/IVNS1ABP/APAF1/THBS1/NR4A2/DEPTOR/HMGB2/FEM1B/BCL2/RTKN2	43
GO:0033627	cell adhesion mediated by integrin	biological process	13/1574	72/18862	0.00614153	0.0725901	0.0612536	2.16368	ICAM1/PIEZO1/LPXN/LIF/ITGB2/ITGA5/ITGA2/TGFB2/PTPN6/ITGB6/ITGA4/SYK/NPNT	13
GO:0008643	carbohydrate transport	biological process	22/1574	149/18862	0.00614476	0.0725901	0.0612536	1.76937	SLC45A4/TRIB3/PRKAG2/PPARD/IL1B/SESN2/SLC35D2/EDNRA/HK2/MFSD12/MFSD2A/SLC35C1/MFSD2B/TNF/SLC5A3/EDN1/C2CD5/SLC17A5/SLC37A4/PIK3R1/SLC2A12/FFAR4	22
GO:0003231	cardiac ventricle development	biological process	18/1574	114/18862	0.00626877	0.0739318	0.0623857	1.89213	SLIT2/POU4F1/PDE2A/FGFR2/TGFB2/TRIP11/JAG1/WNT5A/HES1/TNNC1/CNTRL/SMAD6/TPM1/NRG1/TGFBR2/FZD2/SLIT3/BMPR2	18
GO:0045005	DNA-dependent DNA replication maintenance of fidelity	biological process	10/1574	49/18862	0.00643833	0.0758054	0.0639667	2.44561	DDX11/TIPIN/MCM9/PCNA/DNA2/MMS22L/EME1/FAM111A/SETMAR/GEN1	10
GO:0051100	negative regulation of binding	biological process	23/1574	159/18862	0.00663544	0.0778741	0.0657123	1.73346	CRMP1/NFKBIA/DVL1/SLPI/CDKN1A/HMGA2/IFI16/NKX3-1/DDIT3/PPARA/DDX11/MAP2/AURKA/TFAP4/PDGFB/ITGA4/NEK2/NES/PPP3CA/ZNF462/DACT1/PCSK9/AURKB	23
GO:0000302	response to reactive oxygen species	biological process	30/1574	224/18862	0.00670939	0.0778741	0.0657123	1.60493	BAK1/PXN/PPIF/SOD2/TNFAIP3/DUSP1/CYP2E1/SESN2/KDM6B/IL6/KLF4/MMP3/MAPK13/FOS/PLK3/BNIP3/PYCR1/EDN1/EZH2/COL1A1/SOD3/PPARGC1A/CRYAB/TXNIP/PCNA/TPM1/CCNA2/BCL2/UCP2/DHFR	30
GO:0016042	lipid catabolic process	biological process	42/1574	340/18862	0.00671806	0.0778741	0.0657123	1.48031	LYPLA2/PNPLA6/PCK2/PLA2G15/ADTRP/PPARD/IL1B/SESN2/ABHD12B/PNPLA8/PLBD2/LIPH/ACOX2/MFSD2A/PRKCE/PPARA/PLCG2/TNF/PLA2G4B/HSD17B6/ACACB/RARRES2/PLCH1/ACADL/ACAT2/PLBD1/ACADS/PLA2G12A/MCEE/SRD5A3/YWHAH/IAH1/SMPD4/PLCE1/ABHD2/NUDT7/NCEH1/CYP39A1/NAPEPLD/LIPC/CRABP1/PLCB1	42
GO:0001660	fever generation	biological process	4/1574	10/18862	0.00673219	0.0778741	0.0657123	4.79339	PTGS2/IL1A/IL1B/TNF	4
GO:0003093	regulation of glomerular filtration	biological process	4/1574	10/18862	0.00673219	0.0778741	0.0657123	4.79339	PDGFB/GJA1/F2R/EMP2	4
GO:0014820	tonic smooth muscle contraction	biological process	4/1574	10/18862	0.00673219	0.0778741	0.0657123	4.79339	EDNRA/MYLK/EDN1/NMU	4
GO:0031652	positive regulation of heat generation	biological process	4/1574	10/18862	0.00673219	0.0778741	0.0657123	4.79339	PTGS2/IL1B/TNF/NMU	4
GO:0032060	bleb assembly	biological process	4/1574	10/18862	0.00673219	0.0778741	0.0657123	4.79339	LPAR3/ANLN/MYLK/EMP2	4
GO:0032329	serine transport	biological process	4/1574	10/18862	0.00673219	0.0778741	0.0657123	4.79339	SLC38A7/SLC1A5/SLC38A2/SFXN2	4
GO:0032754	positive regulation of interleukin-5 production	biological process	4/1574	10/18862	0.00673219	0.0778741	0.0657123	4.79339	PDE4D/IL1RL1/RARA/IL1RAP	4
GO:0048017	inositol lipid-mediated signaling	biological process	27/1574	196/18862	0.00676035	0.0778741	0.0657123	1.65079	DCN/PPP2R5B/PITPNM2/PIK3R2/UNC5B/PPARD/KDR/KLF4/IER3/PIK3AP1/NKX3-1/PTAFR/TNF/EDN1/TGFB2/PDGFB/PTPN6/PLCH1/FN1/CEP55/PLCE1/PIK3R1/KIT/F2R/PLCB1/TNFAIP8L3/MUC5AC	27
GO:0070372	regulation of ERK1 and ERK2 cascade	biological process	38/1574	301/18862	0.0067876	0.0778741	0.0657123	1.51286	CCL26/ICAM1/SEMA6A/DUSP3/CCL20/ERRFI1/DUSP1/DUSP4/IL1B/BMP2/KDR/LIF/AKAP12/SPRY2/KLF4/TLR4/SEMA7A/DUSP6/TNIP1/TPBG/FGFR4/ATF3/C5AR1/TNF/FGFR2/PDGFB/FAM83D/PTPN6/FN1/GPNMB/DUSP10/CNKSR3/SYK/NDRG2/NPNT/F2R/TNFAIP8L3/FFAR4	38
GO:0014910	regulation of smooth muscle cell migration	biological process	14/1574	81/18862	0.00678811	0.0778741	0.0657123	2.07122	SSH1/PPARD/DOCK4/SLIT2/ADAMTS1/ITGA2/FOXO4/PDGFB/PPARGC1A/MDK/POSTN/TPM1/IGFBP3/BCL2	14
GO:0043367	CD4-positive, alpha-beta T cell differentiation	biological process	14/1574	81/18862	0.00678811	0.0778741	0.0657123	2.07122	BCL3/RORA/RELB/BCL6/IL18R1/RARA/RSAD2/IL6/NFKBIZ/IL6R/ZC3H12A/NFKBID/TMEM98/FOXP1	14
GO:0032757	positive regulation of interleukin-8 production	biological process	11/1574	57/18862	0.00678981	0.0778741	0.0657123	2.3126	IL1B/IL6/TLR4/MYD88/DDIT3/TNF/WNT5A/TLR3/SYK/AFAP1L2/F2R	11
GO:0043551	regulation of phosphatidylinositol 3-kinase activity	biological process	11/1574	57/18862	0.00678981	0.0778741	0.0657123	2.3126	PIK3R2/KLF4/SOCS3/PDGFB/WDR91/CISH/PIK3R3/VAV3/PIK3R1/KIT/TNFAIP8L3	11
GO:0002292	T cell differentiation involved in immune response	biological process	13/1574	73/18862	0.00691566	0.0788874	0.0665674	2.13404	BCL3/RORA/RELB/BCL6/IL18R1/RARA/IL6/NFKBIZ/IL6R/ZC3H12A/NFKBID/TMEM98/FOXP1	13
GO:0042246	tissue regeneration	biological process	13/1574	73/18862	0.00691566	0.0788874	0.0665674	2.13404	PPARD/CDKN1A/NINJ1/TARBP2/IGFBP1/PTN/EZH2/MDK/POSTN/CCNB1/PPP3CA/DUSP10/TGFBR2	13
GO:0048644	muscle organ morphogenesis	biological process	13/1574	73/18862	0.00691566	0.0788874	0.0665674	2.13404	SIRT6/BMP2/LIF/POU4F1/MYLK/FGFR2/TGFB2/WNT5A/TNNC1/TPM1/ANKRD1/NRG1/FZD2	13
GO:2000573	positive regulation of DNA biosynthetic process	biological process	12/1574	65/18862	0.00693069	0.0788874	0.0665674	2.21234	RGCC/KLF4/MYC/FGFR4/PARM1/PDGFB/SMOC2/NEK2/PCNA/DSCC1/RFC4/AURKB	12
GO:1903039	positive regulation of leukocyte cell-cell adhesion	biological process	31/1574	234/18862	0.00693381	0.0788874	0.0665674	1.58756	ICAM1/XBP1/MAP3K8/VNN1/BCL6/IL1A/IL1B/TNFSF9/RARA/IL6/IL36B/NFKBIZ/ITGB2/NFKBID/CCDC88B/IL7R/PTAFR/CD55/FUT4/TNF/ALOX5/IL27RA/MDK/PTPN6/HES1/ITGA4/DUSP10/PIK3R1/TGFBR2/SYK/HLA-DMB	31
GO:0071621	granulocyte chemotaxis	biological process	19/1574	124/18862	0.0070307	0.0798615	0.0673894	1.83618	CCL26/CXCL2/CCL20/SLIT2/ITGB2/CXCL3/CXCL1/SCG2/C5AR1/EDN1/TGFB2/RARRES2/MDK/THBS4/VAV3/THBS1/CXADR/SYK/ITGA1	19
GO:0021955	central nervous system neuron axonogenesis	biological process	8/1574	35/18862	0.007072	0.0800741	0.0675687	2.73908	SCN1B/SLIT2/EPHA4/DCLK1/NFIB/NR4A2/B4GALT5/DRAXIN	8
GO:0048009	insulin-like growth factor receptor signaling pathway	biological process	8/1574	35/18862	0.007072	0.0800741	0.0675687	2.73908	CDH3/BMP2/IGFBP1/NKX3-1/PIK3R1/IGFBP3/CRIM1/PLCB1	8
GO:0051048	negative regulation of secretion	biological process	23/1574	160/18862	0.00715483	0.080795	0.0681771	1.72263	ADTRP/IL13RA2/ACVR1C/IL1B/LIF/RHBDF2/RSAD2/MIDN/PIM3/EDN1/NMU/SYT11/PPP3CA/SNCA/GJA1/PLA2R1/NRG1/KALRN/UCP2/OXTR/F2R/IDH2/FFAR4	23
GO:1901214	regulation of neuron death	biological process	38/1574	302/18862	0.00715847	0.080795	0.0681771	1.50786	SSH1/CDC34/UNC5B/SOD2/EGLN3/TLR4/POU4F1/ITGB2/FOXQ1/EN2/DDIT4/FOS/CEBPB/TLR6/DDIT3/NUPR1/PPARA/C5AR1/TNF/TGFB2/DNAJC5/CASP2/PPARGC1A/MDK/WNT5A/KIF14/NES/GPNMB/TFAP2A/SNCA/NR4A2/DRAXIN/GRIK2/PCSK9/BCL2/F2R/XRCC2/ITGA1	38
GO:0006024	glycosaminoglycan biosynthetic process	biological process	17/1574	107/18862	0.00729168	0.0819071	0.0691155	1.90392	HS3ST1/DCN/XYLT2/CHPF/IL1B/SLC35D2/CHST7/B4GALT3/PDGFB/SDC4/CHSY1/GALNT5/LUM/B4GALT5/CHST14/SDC2/GPC6	17
GO:0032649	regulation of interferon-gamma production	biological process	17/1574	107/18862	0.00729168	0.0819071	0.0691155	1.90392	BCL3/SLC7A5/PDE4D/IL1RL1/IL18R1/IL1B/RARA/IL36RN/TLR4/ZC3H12A/IL20RB/DDIT3/ISG15/TNF/IL27RA/WNT5A/TLR3	17
GO:0046632	alpha-beta T cell differentiation	biological process	17/1574	107/18862	0.00729168	0.0819071	0.0691155	1.90392	BCL3/RORA/RELB/BCL6/IL18R1/RARA/RSAD2/IL6/NFKBIZ/IL6R/ZC3H12A/NFKBID/TMEM98/FOXP1/TGFBR2/SYK/BCL2	17
GO:0060541	respiratory system development	biological process	26/1574	188/18862	0.00737889	0.0827556	0.0698315	1.65729	TNC/VEGFA/LOX/EPAS1/ERRFI1/LIF/SPRY2/PDPN/MSC/EIF4EBP1/STK40/TNF/FGFR2/CRISPLD2/PTN/MAN2A1/WNT5A/HES1/ITGB6/RBP4/NFIB/THRB/SPEF2/DISP1/TGFBR2/BMPR2	26
GO:0010038	response to metal ion	biological process	43/1574	352/18862	0.00745714	0.0835011	0.0704606	1.46389	SYT7/HSPA5/ICAM1/TSPO/NDRG1/PPIF/SOD2/IL1A/DUSP1/MT2A/FOSB/ALOX5AP/CLDN1/ADCY1/SLC39A13/MT1B/FOS/BNIP3/MT1X/LONP1/ENTPD6/CDH1/EDN1/SOD3/PPARGC1A/RASAL1/WNT5A/TNNC1/TXNIP/ACO1/PCNA/SYT11/CCNB1/KCNMB4/TFAP2A/THBS1/PPP3CA/SNCA/GNRH1/ANK3/KIT/BCL2/SYT15	43
GO:0006970	response to osmotic stress	biological process	14/1574	82/18862	0.00757349	0.0846702	0.0714471	2.04596	TSPO/RELB/PAPPA2/ERRFI1/LRRC8A/MAPK13/CLDN1/ITGA2/PLK3/TNF/MYLK/HNMT/TSC22D3/TLR3	14
GO:0031663	lipopolysaccharide-mediated signaling pathway	biological process	11/1574	58/18862	0.00776253	0.0858418	0.0724357	2.27273	NFKBIA/TNFAIP3/IL1B/TICAM1/IRAK2/TLR4/PTAFR/PRKCE/MYD88/CD55/TNF	11
GO:0010888	negative regulation of lipid storage	biological process	6/1574	22/18862	0.00776868	0.0858418	0.0724357	3.26822	NFKBIA/PPARD/IL6/ABCA1/PPARA/TNF	6
GO:0032069	regulation of nuclease activity	biological process	6/1574	22/18862	0.00776868	0.0858418	0.0724357	3.26822	OAS1/OAS2/DDX11/PCNA/TERF1/HMGB2	6
GO:0032700	negative regulation of interleukin-17 production	biological process	6/1574	22/18862	0.00776868	0.0858418	0.0724357	3.26822	ARG2/TUSC2/IL36RN/TLR4/DDIT3/IL27RA	6
GO:0035970	peptidyl-threonine dephosphorylation	biological process	6/1574	22/18862	0.00776868	0.0858418	0.0724357	3.26822	DUSP1/DUSP4/DUSP5/DUSP6/DUSP8/DUSP10	6
GO:0072576	liver morphogenesis	biological process	6/1574	22/18862	0.00776868	0.0858418	0.0724357	3.26822	XBP1/TNFAIP3/IL6/CEBPB/PTN/MDK	6
GO:1901522	positive regulation of transcription from RNA polymerase II promoter involved in cellular response to chemical stimulus	biological process	6/1574	22/18862	0.00776868	0.0858418	0.0724357	3.26822	XBP1/VEGFA/BMP2/SESN2/SMAD5/SMAD9	6
GO:0048754	branching morphogenesis of an epithelial tube	biological process	21/1574	143/18862	0.00777518	0.0858418	0.0724357	1.75981	TNC/SIRT6/VEGFA/BMP2/KDR/SPRY2/MYC/SLIT2/EDNRA/NKX3-1/TNF/FGFR2/EDN1/ESR1/MDK/WNT5A/LHX1/TGFBR2/NPNT/BCL2/FAT4	21
GO:0045137	development of primary sexual characteristics	biological process	29/1574	217/18862	0.00782124	0.0861421	0.0726891	1.60148	MAMLD1/HSPA5/ICAM1/BIK/VEGFA/EREG/SLIT2/LHFPL2/ADAMTS1/PTX3/NKX3-1/CEBPB/NUPR1/ESR1/TGFB2/CASP2/WNT5A/KIF18A/BRIP1/DMRT1/GNRH1/KIT/HMGB2/TLR3/RRM1/BCL2/TEX19/SLIT3/FANCG	29
GO:0051052	regulation of DNA metabolic process	biological process	43/1574	353/18862	0.00782668	0.0861421	0.0726891	1.45974	SIRT6/OTUB2/RGCC/BCL6/DUSP1/CDKN1A/IL6/KLF4/MYC/HMGA2/FGFR4/IL7R/PARM1/CERS1/DDX11/FUS/PDGFB/IL27RA/PPARGC1A/FOXM1/RAD51AP1/SMOC2/NEK2/APAF1/HNRNPA2B1/SLX1A/PCNA/DSCC1/PIF1/TERF1/ANKRD1/CHEK1/GJA1/RFC4/CDT1/SETMAR/POLH/DCP2/KLHL15/AURKB/TFDP1/BMPR2/USP51	43
GO:0002285	lymphocyte activation involved in immune response	biological process	26/1574	189/18862	0.00789653	0.0866418	0.0731108	1.64852	BCL3/RORA/ICAM1/XBP1/RELB/BCL6/IL18R1/RARA/IL6/TLR4/NFKBIZ/IL6R/ZC3H12A/NFKBID/PLCG2/TMEM98/UNG/UNC13D/IL27RA/LFNG/MDK/FOXP1/EXO1/IFNE/LAMP1/HLA-DMB	26
GO:0007254	JNK cascade	biological process	26/1574	189/18862	0.00789653	0.0866418	0.0731108	1.64852	DUSP3/HIPK3/GADD45A/IL1B/SH2D3A/IRAK2/TLR4/MINK1/TNIK/MLKL/ADORA2B/MYD88/PER1/TNF/MAP4K3/ZMYND11/MECOM/FKTN/WNT5A/KLHL31/DUSP10/TLR3/GRIK2/SYK/DACT1/PLCB1	26
GO:0030033	microvillus assembly	biological process	5/1574	16/18862	0.00804319	0.087628	0.073943	3.74484	FXYD5/TNIK/RAP1GAP/ATP8B1/ESPN	5
GO:0030540	female genitalia development	biological process	5/1574	16/18862	0.00804319	0.087628	0.073943	3.74484	BAK1/ESR1/WNT5A/LHX1/RBP4	5
GO:0035855	megakaryocyte development	biological process	5/1574	16/18862	0.00804319	0.087628	0.073943	3.74484	FLI1/ZNF385A/PTPN6/MEIS1/KIT	5
GO:0061450	trophoblast cell migration	biological process	5/1574	16/18862	0.00804319	0.087628	0.073943	3.74484	VEGFA/ACVR1C/AGO2/ARHGDIB/GJA1	5
GO:0032620	interleukin-17 production	biological process	9/1574	43/18862	0.00804823	0.087628	0.073943	2.50817	ARG2/SLC7A5/TUSC2/IL6/IL36RN/TLR4/MYD88/DDIT3/IL27RA	9
GO:0044409	entry into host	biological process	22/1574	153/18862	0.00836991	0.0909906	0.0767804	1.72311	ICAM1/SLC1A5/SELPLG/CXCR4/ITGA5/CLDN1/PTX3/ITGA2/ANPEP/TRIML2/SLC52A2/IFITM1/CD55/KRT6A/CDH1/ITGB6/TRIM6/ZNF639/TMPRSS4/CXADR/CDK1/LAMP1	22
GO:0010675	regulation of cellular carbohydrate metabolic process	biological process	21/1574	144/18862	0.00840758	0.0911813	0.0769414	1.74759	DGAT2/RORA/GCKR/SESN2/SIK1/MIDN/DDIT4/PTAFR/PRKCE/PPP1R3B/C1QTNF1/NUPR1/PHLDA2/PPARA/PDK4/ACACB/C1QTNF3/PPARGC1A/SNCA/IGFBP3/MST1	21
GO:0014014	negative regulation of gliogenesis	biological process	8/1574	36/18862	0.00844184	0.0911813	0.0769414	2.663	TSPO/NR1D1/TMEM98/PTN/HES1/CERS2/DUSP10/IDH2	8
GO:0031572	G2 DNA damage checkpoint	biological process	8/1574	36/18862	0.00844184	0.0911813	0.0769414	2.663	CDKN1A/HMGA2/FOXO4/CLSPN/DTL/CHEK1/PLK1/CDK1	8
GO:0042092	type 2 immune response	biological process	8/1574	36/18862	0.00844184	0.0911813	0.0769414	2.663	BCL3/ARG2/BCL6/RARA/RSAD2/IL6/IL27RA/DENND1B	8
GO:1903579	negative regulation of ATP metabolic process	biological process	7/1574	29/18862	0.00845177	0.0911813	0.0769414	2.89256	TSPO/PPIF/DDIT4/NUPR1/PPARA/PPARGC1A/SNCA	7
GO:0034329	cell junction assembly	biological process	50/1574	425/18862	0.00850783	0.0916466	0.077334	1.40982	LAMC2/COL17A1/PARD6A/IKBKB/DVL1/SPOCK2/CNTNAP1/DUSP3/VEGFA/IL1B/KDR/TPBG/MPP7/POU4F1/CLDN14/ITGA5/SHANK2/CLDN1/ITGA2/DNER/IL1RAP/LAMB3/TNF/CDH1/OPHN1/PCDHB4/MDGA1/PCDHB3/PCDHB5/CDH6/CLDN16/WNT5A/FN1/SDC4/FLRT3/LAMC1/FLOT1/THBS1/CDH24/SNCA/CDH8/GJA1/SLITRK5/BCL2/OXTR/GPC6/SLITRK2/KRT5/PCDHB16/DNM3	50
GO:1902893	regulation of pri-miRNA transcription by RNA polymerase II	biological process	10/1574	51/18862	0.00860243	0.0925251	0.0780752	2.3497	PPARD/BMP2/KLF4/FOS/PPARA/TNF/TGFB2/PDGFB/SMAD6/NFIB	10
GO:0034976	response to endoplasmic reticulum stress	biological process	37/1574	296/18862	0.00873023	0.0937574	0.0791151	1.49794	BAK1/HSPA5/HERPUD1/PPP2R5B/WIPI1/ASNS/PPP1R15A/XBP1/TRIB3/BBC3/PIK3R2/RASGRF2/FBXO2/TNFRSF10B/DNAJB9/CHAC1/SESN2/IGFBP1/CLGN/ATF3/CEBPB/DDIT3/NUPR1/PLA2G4B/ALOX5/DDX11/USP14/ERLIN1/THBS4/APAF1/FLOT1/THBS1/PARP16/PIK3R1/BCL2/CREB3L2/NHLRC1	37
GO:0045669	positive regulation of osteoblast differentiation	biological process	12/1574	67/18862	0.00884857	0.0944922	0.0797352	2.1463	BMP2/IL6/IL6R/CEBPB/IFITM1/JAG1/FBXO5/SMAD5/CTHRC1/NPNT/FFAR4/BMPR2	12
GO:0050918	positive chemotaxis	biological process	12/1574	67/18862	0.00884857	0.0944922	0.0797352	2.1463	ANGPT2/VEGFA/KDR/VEGFC/ROBO3/ITGA2/SCG2/PDGFB/WNT5A/ARTN/GPNMB/HMGB2	12
GO:0060415	muscle tissue morphogenesis	biological process	12/1574	67/18862	0.00884857	0.0944922	0.0797352	2.1463	SIRT6/BMP2/POU4F1/MYLK/FGFR2/TGFB2/WNT5A/TNNC1/TPM1/ANKRD1/NRG1/FZD2	12
GO:1902749	regulation of cell cycle G2/M phase transition	biological process	29/1574	219/18862	0.00885198	0.0944922	0.0797352	1.58685	CDKN1A/HMGA2/FOXO4/PRKAR2B/HMMR/GTSE1/AURKA/TPX2/CLSPN/CDC7/CCP110/TUBB4A/FBXO5/CEP70/NEK2/CENPF/KIF14/CNTRL/HSPA2/CCNB1/DTL/CHEK1/HAUS1/CDC25C/RAD21/PLK1/TUBA1A/CDK1/AURKB	29
GO:0030324	lung development	biological process	23/1574	163/18862	0.0089162	0.0950346	0.0801929	1.69092	TNC/VEGFA/LOX/EPAS1/ERRFI1/LIF/SPRY2/PDPN/EIF4EBP1/STK40/TNF/FGFR2/CRISPLD2/PTN/MAN2A1/WNT5A/HES1/ITGB6/RBP4/NFIB/THRB/TGFBR2/BMPR2	23
GO:0030316	osteoclast differentiation	biological process	15/1574	92/18862	0.00894066	0.0951012	0.0802491	1.95383	SBNO2/TLR4/POU4F1/UBASH3B/FOS/OSCAR/CEBPB/SIGLEC15/MAFB/TNF/FOXP1/GLO1/PIK3R1/CAMK4/TLR3	15
GO:0051101	regulation of DNA binding	biological process	18/1574	118/18862	0.00894928	0.0951012	0.0802491	1.82799	PLAUR/BCL3/NFKBIA/LIF/KLF4/HMGA2/POU4F1/IFI16/ITGA2/DDIT3/TFAP4/HES1/NEK2/TRIM6/HJURP/ZNF462/HMGB2/CDT1	18
GO:1905039	carboxylic acid transmembrane transport	biological process	22/1574	154/18862	0.009018	0.0956766	0.0807346	1.71193	SLC6A15/SLC1A3/SLC38A7/SLC7A5/SLC1A5/PRKAG2/SLC6A6/SLC38A2/LRRC8A/SLC16A3/SLC43A1/SLC13A3/PDPN/SLC3A2/SLC25A22/SLC6A9/ACSL5/ACACB/THBS1/SLC7A7/SFXN2/SLC25A29	22
GO:0015711	organic anion transport	biological process	45/1574	376/18862	0.00903043	0.0956766	0.0807346	1.43419	CTNS/SLC6A15/SLC1A3/SLC35C2/SLCO4A1/SLC38A7/SLC7A5/SLC1A5/ABCC3/MFSD10/IL1B/SLC6A8/SLC35D2/SLC6A6/SLC38A2/PNPLA8/LRRC8A/GLTP/SLC16A3/PPFIA4/SLC43A1/SLC13A3/CYB5R2/SLC3A2/MFSD2A/SLC25A22/CA13/SLC52A2/SLC6A9/SLC6A17/SLC4A8/CA12/EDN1/ATP8B1/APBA1/MAP2K6/SLC17A5/PLA2G12A/GJA1/PLA2R1/SLC7A7/SFXN2/SYK/SLC16A9/SLC25A29	45
GO:0014812	muscle cell migration	biological process	16/1574	101/18862	0.0093183	0.0973067	0.0821101	1.89837	SSH1/PLAT/PPARD/DOCK4/SLIT2/ADAMTS1/ITGA2/FOXO4/PDGFB/PPARGC1A/MDK/THBS4/POSTN/TPM1/IGFBP3/BCL2	16
GO:0002718	regulation of cytokine production involved in immune response	biological process	14/1574	84/18862	0.00935979	0.0973067	0.0821101	1.99725	SLC7A5/BCL6/IL18R1/IL1B/TICAM1/RSAD2/IL6/TLR4/SEMA7A/TNF/TGFB2/WNT5A/TRIM6/TLR3	14
GO:0010822	positive regulation of mitochondrion organization	biological process	14/1574	84/18862	0.00935979	0.0973067	0.0821101	1.99725	PLAUR/DCN/BAK1/BIK/BBC3/PPIF/KDR/BNIP3/ZDHHC6/BMF/PPARGC1A/YWHAH/BCL2/TFDP1	14
GO:0010677	negative regulation of cellular carbohydrate metabolic process	biological process	9/1574	44/18862	0.00938646	0.0973067	0.0821101	2.45117	GCKR/SIK1/MIDN/DDIT4/NUPR1/PPARA/C1QTNF3/PPARGC1A/MST1	9
GO:0035987	endodermal cell differentiation	biological process	9/1574	44/18862	0.00938646	0.0973067	0.0821101	2.45117	MMP15/HMGA2/ITGB2/ITGA5/LAMB3/LAMB1/ITGA4/FN1/COL8A1	9
GO:0042771	intrinsic apoptotic signaling pathway in response to DNA damage by p53 class mediator	biological process	9/1574	44/18862	0.00938646	0.0973067	0.0821101	2.45117	BCL3/CDKN1A/ZNF385A/IFI16/SHISA5/DDIT4/NUPR1/AEN/BCL2	9
GO:0150076	neuroinflammatory response	biological process	9/1574	44/18862	0.00938646	0.0973067	0.0821101	2.45117	PTGS2/IL1B/NR1D1/IL6/MMP3/ADCY1/NUPR1/TNF/SYT11	9
GO:0030900	forebrain development	biological process	43/1574	357/18862	0.00946169	0.0973067	0.0821101	1.44339	AKNA/CXCR4/BMP2/KIF1A/KDM6B/SLC38A2/SEMA7A/SLIT2/POU4F1/MFSD2A/BNIP3/TACC3/CDH1/FGFR2/WDR62/RARB/OPHN1/LAMB1/PTN/EZH2/PPARGC1A/WNT5A/HES1/KIF14/APAF1/STIL/TWSG1/LHX1/BTBD3/DCLK1/NFIB/DIXDC1/NR4A2/NRGN/DRAXIN/SLITRK5/RRM1/OXTR/PLCB1/PCDH9/NR2F2/ARHGAP11B/FAT4	43
GO:0002232	leukocyte chemotaxis involved in inflammatory response	biological process	3/1574	6/18862	0.00956868	0.0973067	0.0821101	5.99174	ALOX5/PTN/MDK	3
GO:0006269	DNA replication, synthesis of RNA primer	biological process	3/1574	6/18862	0.00956868	0.0973067	0.0821101	5.99174	POLA1/PRIM2/PRIM1	3
GO:0009131	pyrimidine nucleoside monophosphate catabolic process	biological process	3/1574	6/18862	0.00956868	0.0973067	0.0821101	5.99174	TYMP/UPP1/DPYD	3
GO:0009178	pyrimidine deoxyribonucleoside monophosphate catabolic process	biological process	3/1574	6/18862	0.00956868	0.0973067	0.0821101	5.99174	TYMP/UPP1/DPYD	3
GO:0009597	detection of virus	biological process	3/1574	6/18862	0.00956868	0.0973067	0.0821101	5.99174	ZCCHC3/SERINC5/TLR3	3
GO:0010032	meiotic chromosome condensation	biological process	3/1574	6/18862	0.00956868	0.0973067	0.0821101	5.99174	NCAPD2/SMC4/SMC2	3
GO:0010754	negative regulation of cGMP-mediated signaling	biological process	3/1574	6/18862	0.00956868	0.0973067	0.0821101	5.99174	PDE2A/PDE11A/THBS1	3
GO:0021957	corticospinal tract morphogenesis	biological process	3/1574	6/18862	0.00956868	0.0973067	0.0821101	5.99174	SCN1B/SLIT2/EPHA4	3
GO:0031077	post-embryonic camera-type eye development	biological process	3/1574	6/18862	0.00956868	0.0973067	0.0821101	5.99174	BAK1/VEGFA/KLF4	3
GO:0035234	ectopic germ cell programmed cell death	biological process	3/1574	6/18862	0.00956868	0.0973067	0.0821101	5.99174	IL1A/CASP2/KIT	3
GO:0043313	regulation of neutrophil degranulation	biological process	3/1574	6/18862	0.00956868	0.0973067	0.0821101	5.99174	ITGB2/PTAFR/SYK	3
GO:0061757	leukocyte adhesion to arterial endothelial cell	biological process	3/1574	6/18862	0.00956868	0.0973067	0.0821101	5.99174	KLF4/TNF/ALOX5	3
GO:0070427	nucleotide-binding oligomerization domain containing 1 signaling pathway	biological process	3/1574	6/18862	0.00956868	0.0973067	0.0821101	5.99174	NFKBIA/TNFAIP3/TLR4	3
GO:0072201	negative regulation of mesenchymal cell proliferation	biological process	3/1574	6/18862	0.00956868	0.0973067	0.0821101	5.99174	PTN/WNT5A/NFIB	3
GO:0090306	spindle assembly involved in meiosis	biological process	3/1574	6/18862	0.00956868	0.0973067	0.0821101	5.99174	AURKA/FBXO5/CCNB2	3
GO:1902292	cell cycle DNA replication initiation	biological process	3/1574	6/18862	0.00956868	0.0973067	0.0821101	5.99174	POLA1/MCM3/MCMDC2	3
GO:1902315	nuclear cell cycle DNA replication initiation	biological process	3/1574	6/18862	0.00956868	0.0973067	0.0821101	5.99174	POLA1/MCM3/MCMDC2	3
GO:1902975	mitotic DNA replication initiation	biological process	3/1574	6/18862	0.00956868	0.0973067	0.0821101	5.99174	POLA1/MCM3/MCMDC2	3
GO:1904304	regulation of gastro-intestinal system smooth muscle contraction	biological process	3/1574	6/18862	0.00956868	0.0973067	0.0821101	5.99174	PTAFR/NMU/KIT	3
GO:1904306	positive regulation of gastro-intestinal system smooth muscle contraction	biological process	3/1574	6/18862	0.00956868	0.0973067	0.0821101	5.99174	PTAFR/NMU/KIT	3
GO:0048015	phosphatidylinositol-mediated signaling	biological process	26/1574	192/18862	0.00963103	0.0978005	0.0825268	1.62276	DCN/PPP2R5B/PITPNM2/PIK3R2/UNC5B/PPARD/KDR/KLF4/IER3/PIK3AP1/NKX3-1/PTAFR/TNF/EDN1/TGFB2/PDGFB/PTPN6/PLCH1/FN1/CEP55/PLCE1/PIK3R1/KIT/F2R/PLCB1/MUC5AC	26
GO:1903825	organic acid transmembrane transport	biological process	22/1574	155/18862	0.00970617	0.0980789	0.0827617	1.70088	SLC6A15/SLC1A3/SLC38A7/SLC7A5/SLC1A5/PRKAG2/SLC6A6/SLC38A2/LRRC8A/SLC16A3/SLC43A1/SLC13A3/PDPN/SLC3A2/SLC25A22/SLC6A9/ACSL5/ACACB/THBS1/SLC7A7/SFXN2/SLC25A29	22
GO:0002792	negative regulation of peptide secretion	biological process	13/1574	76/18862	0.00970951	0.0980789	0.0827617	2.04981	ADTRP/ACVR1C/IL1B/RHBDF2/RSAD2/MIDN/PIM3/PPP3CA/KALRN/UCP2/F2R/IDH2/FFAR4	13
GO:0003181	atrioventricular valve morphogenesis	biological process	6/1574	23/18862	0.0097822	0.0980789	0.0827617	3.12613	BMP2/TGFB2/SMAD6/TGFBR2/SLIT3/BMPR2	6
GO:0009219	pyrimidine deoxyribonucleotide metabolic process	biological process	6/1574	23/18862	0.0097822	0.0980789	0.0827617	3.12613	TYMP/UPP1/UNG/DUT/TYMS/DPYD	6
GO:0009411	response to UV	biological process	21/1574	146/18862	0.00979746	0.0980789	0.0827617	1.72365	BAK1/BCL3/CDKN1A/MYC/MMP3/MAPK13/MMP1/CERS1/MAP4K3/TIPIN/BMF/PTN/PCNA/DDB2/DTL/PIK3R1/CHEK1/PBK/POLH/BCL2/AURKB	21
GO:0061614	pri-miRNA transcription by RNA polymerase II	biological process	10/1574	52/18862	0.00987429	0.0980789	0.0827617	2.30452	PPARD/BMP2/KLF4/FOS/PPARA/TNF/TGFB2/PDGFB/SMAD6/NFIB	10
GO:0008655	pyrimidine-containing compound salvage	biological process	4/1574	11/18862	0.00988742	0.0980789	0.0827617	4.35763	TYMP/UPP1/UCK2/TK1	4
GO:0010623	programmed cell death involved in cell development	biological process	4/1574	11/18862	0.00988742	0.0980789	0.0827617	4.35763	IL1A/CASP2/KIT/BCL2	4
GO:0043097	pyrimidine nucleoside salvage	biological process	4/1574	11/18862	0.00988742	0.0980789	0.0827617	4.35763	TYMP/UPP1/UCK2/TK1	4
GO:0043589	skin morphogenesis	biological process	4/1574	11/18862	0.00988742	0.0980789	0.0827617	4.35763	ERRFI1/ITGA2/COL1A1/COL1A2	4
GO:0045602	negative regulation of endothelial cell differentiation	biological process	4/1574	11/18862	0.00988742	0.0980789	0.0827617	4.35763	VEGFA/XDH/JAG1/S1PR3	4
GO:0070673	response to interleukin-18	biological process	4/1574	11/18862	0.00988742	0.0980789	0.0827617	4.35763	IL18R1/CLDN1/ALOX5/PDGFB	4
GO:0070778	L-aspartate transmembrane transport	biological process	4/1574	11/18862	0.00988742	0.0980789	0.0827617	4.35763	SLC1A3/SLC38A7/SLC1A5/SLC25A22	4
GO:1904181	positive regulation of membrane depolarization	biological process	4/1574	11/18862	0.00988742	0.0980789	0.0827617	4.35763	DCN/TSPO/KDR/ANK3	4
GO:1990440	positive regulation of transcription from RNA polymerase II promoter in response to endoplasmic reticulum stress	biological process	4/1574	11/18862	0.00988742	0.0980789	0.0827617	4.35763	HSPA5/ATF3/CEBPB/DDIT3	4
GO:2000049	positive regulation of cell-cell adhesion mediated by cadherin	biological process	4/1574	11/18862	0.00988742	0.0980789	0.0827617	4.35763	PTPRU/ADAM19/WNT5A/FLOT1	4
GO:0019058	viral life cycle	biological process	42/1574	348/18862	0.00990752	0.0980789	0.0827617	1.44628	OAS1/ICAM1/SLC1A5/SELPLG/OAS2/CXCR4/SLPI/RSAD2/TARBP2/TNIP1/HMGA2/MX1/ITGA5/CLDN1/IFI16/PTX3/ZC3H12A/ITGA2/IFI27/ANPEP/ISG20/RAB43/PC/VPS37D/TRIML2/SLC52A2/IFITM1/PPARA/ISG15/CD55/TNF/ITGB6/TRIM6/ZNF639/TOP2A/TMPRSS4/CXADR/FAM111A/CDK1/BCL2/APOBEC3B/LAMP1	42
GO:0050767	regulation of neurogenesis	biological process	42/1574	348/18862	0.00990752	0.0980789	0.0827617	1.44628	CAMK2B/SEMA6A/TSPO/VEGFA/CXCR4/IL1B/BMP2/NR1D1/LIF/IL6/ITPKA/SEMA7A/HES6/SLIT2/VEGFC/POU4F1/LPAR3/TNF/ETV5/TMEM98/MAP2/PTN/EZH2/MDK/MAN2A1/WNT5A/HES1/FN1/EPHA4/HOXB3/YWHAH/PPP3CA/CERS2/DUSP10/KIT/KALRN/DRAXIN/HMGB2/IDH2/XRCC2/BMPR2/CUX1	42
GO:0045685	regulation of glial cell differentiation	biological process	12/1574	68/18862	0.00995075	0.0983694	0.0830069	2.11473	CXCR4/BMP2/NR1D1/LIF/IL6/TMEM98/PTN/MDK/HES1/EPHA4/DUSP10/CDK1	12
GO:0043583	ear development	biological process	27/1574	202/18862	0.00999358	0.0986552	0.0832481	1.60175	DVL1/MYCL/ECE1/BMP2/SPRY2/MYO7A/MAFB/MCOLN3/FGFR2/EDN1/ATP8B1/TGFB2/TRIP11/JAG1/WNT5A/HES1/EPHA4/SDC4/TFAP2A/CCNA2/PCDH15/OSR2/CTHRC1/BCL2/FZD2/LRTOMT/FAT4	27
GO:0045143	homologous chromosome segregation	biological process	11/1574	60/18862	0.0100299	0.0987393	0.083319	2.19697	CCNE1/ESPL1/BRIP1/CENPC/SYCE2/MEIOB/RAD21/PLK1/CCNE2/RNF212/SYCP2	11
GO:0046888	negative regulation of hormone secretion	biological process	11/1574	60/18862	0.0100299	0.0987393	0.083319	2.19697	ACVR1C/IL1B/LIF/MIDN/PIM3/EDN1/PPP3CA/GJA1/KALRN/UCP2/FFAR4	11
GO:0019318	hexose metabolic process	biological process	32/1574	250/18862	0.0100879	0.0991722	0.0836843	1.53389	DGAT2/RORA/GCKR/OAS1/PCK2/ENO2/PPARD/SESN2/SIK1/HK2/ATF3/MIDN/PFKFB3/PPP1R3B/PC/C1QTNF1/PHLDA2/PPARA/FUT4/TNF/PDK4/ACACB/C1QTNF3/PPARGC1A/MAN2A1/SLC37A4/RBP4/GALM/IGFBP3/FUT9/MST1/FPGT	32
GO:0035666	TRIF-dependent toll-like receptor signaling pathway	biological process	7/1574	30/18862	0.0102469	0.100067	0.0844392	2.79615	BIRC3/IKBKB/TICAM1/TLR4/TLR6/IRF7/TLR3	7
GO:0042402	cellular biogenic amine catabolic process	biological process	7/1574	30/18862	0.0102469	0.100067	0.0844392	2.79615	SMOX/KYNU/MOXD1/AADAT/HNMT/ALDH7A1/LRTOMT	7
GO:0050901	leukocyte tethering or rolling	biological process	7/1574	30/18862	0.0102469	0.100067	0.0844392	2.79615	SELPLG/PTAFR/FUT4/TNF/ITGA4/FUT9/GCNT1	7
GO:1902751	positive regulation of cell cycle G2/M phase transition	biological process	7/1574	30/18862	0.0102469	0.100067	0.0844392	2.79615	CDC7/FBXO5/HSPA2/CCNB1/DTL/CDC25C/CDK1	7
GO:0060562	epithelial tube morphogenesis	biological process	38/1574	309/18862	0.0102579	0.100067	0.0844392	1.4737	RALA/TNC/SIRT6/DVL1/VEGFA/CXCR4/BMP2/KDR/SPRY2/MYC/SLIT2/ADM/EDNRA/NKX3-1/MTSS1/TNF/FGFR2/EDN1/ESR1/TGFB2/MDK/WNT5A/HES1/FOXP1/EPHA4/APAF1/STIL/SDC4/LHX1/KIF20B/PRKACB/TGFBR2/IFT122/CTHRC1/NPNT/BCL2/FZD2/FAT4	38
GO:0007409	axonogenesis	biological process	53/1574	460/18862	0.0102636	0.100067	0.0844392	1.38071	LYPLA2/LAMC2/CRMP1/SEMA6A/SCN1B/DVL1/UNC5B/VEGFA/CXCR4/ZSWIM4/TUBB2B/MYPN/SEMA7A/EFNA3/SLIT2/POU4F1/ROBO3/ADCY1/LPAR3/FGFR2/RAP1GAP/MAP2/OPHN1/EPHA6/DOK5/WNT5A/ITGA4/FN1/EPHA4/ARTN/STMN1/FLRT3/PALLD/LHX1/DCLK1/CNTN6/FLOT1/PIK3R1/NFIB/ANK3/GFRA1/NR4A2/B4GALT5/KALRN/DRAXIN/NEXN/NTNG1/SLITRK5/KIF5C/BCL2/SLIT3/SLITRK2/BMPR2	53
GO:0008406	gonad development	biological process	28/1574	212/18862	0.0103176	0.100455	0.0847664	1.58272	MAMLD1/HSPA5/ICAM1/BIK/VEGFA/EREG/SLIT2/ADAMTS1/PTX3/NKX3-1/CEBPB/NUPR1/ESR1/TGFB2/CASP2/WNT5A/KIF18A/BRIP1/DMRT1/GNRH1/KIT/HMGB2/TLR3/RRM1/BCL2/TEX19/SLIT3/FANCG	28
GO:0008202	steroid metabolic process	biological process	40/1574	329/18862	0.0103493	0.100543	0.0848407	1.45696	DGAT2/RORA/NFE2L1/TSPO/PRKAG2/CUBN/HSD17B1/PPARD/BMP2/NR1D1/SULT4A1/CYP2E1/ADM/FGFR4/FDXR/ABCA1/CYB5R2/ACOX2/TNF/NFYA/HSD17B6/IDI1/ACACB/FDFT1/ATP8B1/ESR1/DHRS2/ERLIN1/PPARGC1A/SC5D/MVK/ACADL/ACAT2/SRD5A3/YWHAH/OSBPL1A/CYP39A1/KIT/PCSK9/UGT1A1	40
GO:0019915	lipid storage	biological process	14/1574	85/18862	0.0103692	0.100543	0.0848407	1.97375	DGAT2/NFKBIA/PLIN3/EHD1/PPARD/ACVR1C/IL1B/HILPDA/IL6/ZC3H12A/ABCA1/PPARA/TNF/ACACB	14
GO:0048477	oogenesis	biological process	14/1574	85/18862	0.0103692	0.100543	0.0848407	1.97375	PANX1/EREG/PAQR5/PTX3/BNC1/YBX2/AURKA/PTN/MDK/FBXO5/CCNB1/DMRT1/PAQR8/BCL2	14
GO:0002286	T cell activation involved in immune response	biological process	17/1574	111/18862	0.0104598	0.101251	0.085438	1.83531	BCL3/RORA/ICAM1/RELB/BCL6/IL18R1/RARA/IL6/NFKBIZ/IL6R/ZC3H12A/NFKBID/TMEM98/MDK/FOXP1/IFNE/HLA-DMB	17
GO:0065004	protein-DNA complex assembly	biological process	31/1574	241/18862	0.0104707	0.101251	0.085438	1.54144	MCM6/ESR1/CDC45/CENPM/MCM5/RBBP7/CENPI/OIP5/ASF1B/MCM3/CENPA/CENPF/HELLS/CENPL/HJURP/DLGAP5/MIS18BP1/DDB2/CENPO/CENPE/CENPC/TERF1/HMGB2/CENPN/MCM7/CDT1/MCMDC2/SMYD3/NAP1L3/CENPP/CENPW	31
GO:0000076	DNA replication checkpoint	biological process	5/1574	17/18862	0.010624	0.102019	0.0860863	3.52455	TIPIN/CLSPN/CDC45/DNA2/CDT1	5
GO:0051782	negative regulation of cell division	biological process	5/1574	17/18862	0.010624	0.102019	0.0860863	3.52455	MYC/E2F7/TXNIP/E2F8/AURKB	5
GO:0060602	branch elongation of an epithelium	biological process	5/1574	17/18862	0.010624	0.102019	0.0860863	3.52455	TNC/SPRY2/FGFR2/ESR1/WNT5A	5
GO:0070206	protein trimerization	biological process	5/1574	17/18862	0.010624	0.102019	0.0860863	3.52455	SLC1A5/ALOX5AP/MLKL/DISP1/COL1A2	5
GO:0070593	dendrite self-avoidance	biological process	5/1574	17/18862	0.010624	0.102019	0.0860863	3.52455	MYPN/ROBO3/PALLD/CNTN6/NEXN	5
GO:0007098	centrosome cycle	biological process	19/1574	129/18862	0.010651	0.102019	0.0860863	1.76501	PARD6A/GADD45A/C10orf90/WDR62/NDC80/AURKA/CCP110/MDM1/SSX2IP/NEK2/STIL/KIF11/CHEK1/HAUS1/CCNF/PLK1/CDK1/GEN1/XRCC2	19
GO:0046328	regulation of JNK cascade	biological process	19/1574	129/18862	0.010651	0.102019	0.0860863	1.76501	DUSP3/HIPK3/GADD45A/IL1B/TLR4/MINK1/MYD88/PER1/TNF/ZMYND11/MECOM/FKTN/WNT5A/KLHL31/DUSP10/TLR3/GRIK2/DACT1/PLCB1	19
GO:0048771	tissue remodeling	biological process	24/1574	175/18862	0.0107895	0.103206	0.0870882	1.64345	SYT7/BAK1/IL1A/EPAS1/TNFAIP3/LIF/IL6/NOL3/UBASH3B/SIGLEC15/TGM2/PLEKHM1/PDK4/JAG1/PTN/MDK/THBS4/GPNMB/PPP3CA/GJA1/CTHRC1/SYK/F2R/BMPR2	24
GO:0032481	positive regulation of type I interferon production	biological process	13/1574	77/18862	0.0108144	0.103305	0.0871718	2.02319	NFKB2/TICAM1/TLR4/POLR3A/IFI16/MYD88/ZCCHC3/IRF7/PLCG2/FLOT1/HMGB2/TLR3/SYK	13
GO:0014911	positive regulation of smooth muscle cell migration	biological process	9/1574	45/18862	0.0108861	0.10385	0.0876313	2.3967	SSH1/DOCK4/ADAMTS1/ITGA2/FOXO4/PDGFB/MDK/POSTN/BCL2	9
GO:0044282	small molecule catabolic process	biological process	50/1574	431/18862	0.0109663	0.104475	0.0881586	1.3902	TYMP/ARG2/GCAT/PCK2/PLA2G15/CRYM/IL4I1/ENO2/ADTRP/PPARD/KYNU/SESN2/NT5E/DDAH1/XDH/HK2/CBS/BDH1/ACOX2/MFSD2A/SHMT2/UPP1/PPARA/FUT4/ENTPD6/MTMR7/HSD17B6/ACACB/QPRT/AADAT/GNPDA1/GPD2/ACADL/ACAT2/ACADS/MCEE/SRD5A3/GLUL/ALDH1L2/ABHD2/NUDT7/GALM/CYP39A1/HNMT/ALDH7A1/CRABP1/FUT9/APOBEC3B/DPYD/ADH5	50
GO:0071824	protein-DNA complex subunit organization	biological process	35/1574	281/18862	0.0110939	0.105548	0.0890644	1.4926	MYC/HMGA1/MCM6/ESR1/CDC45/CENPM/MCM5/RBBP7/CENPI/OIP5/ASF1B/MCM3/CENPA/CENPF/HELLS/CENPL/HJURP/DLGAP5/MIS18BP1/DDB2/CENPO/CENPE/ANP32E/CENPC/TERF1/HMGB2/CENPN/MCM7/CDT1/MCMDC2/SMYD3/NAP1L3/CENPP/LIN54/CENPW	35
GO:0030593	neutrophil chemotaxis	biological process	16/1574	103/18862	0.0111905	0.106182	0.0895997	1.86151	CCL26/CXCL2/CCL20/SLIT2/ITGB2/CXCL3/CXCL1/C5AR1/EDN1/TGFB2/MDK/THBS4/VAV3/CXADR/SYK/ITGA1	16
GO:2001237	negative regulation of extrinsic apoptotic signaling pathway	biological process	16/1574	103/18862	0.0111905	0.106182	0.0895997	1.86151	ICAM1/UNC5B/IL1A/TNFAIP3/TNFRSF10B/IL1B/IFI6/NOL3/ITPRIP/CSF2/SCG2/TNF/ZMYND11/THBS1/HMGB2/BCL2	16
GO:0001541	ovarian follicle development	biological process	10/1574	53/18862	0.0112845	0.106788	0.0901108	2.26103	ICAM1/VEGFA/EREG/PTX3/CEBPB/ESR1/GNRH1/KIT/BCL2/FANCG	10
GO:0002720	positive regulation of cytokine production involved in immune response	biological process	10/1574	53/18862	0.0112845	0.106788	0.0901108	2.26103	SLC7A5/IL18R1/IL1B/TICAM1/RSAD2/IL6/TLR4/SEMA7A/WNT5A/TRIM6	10
GO:0019229	regulation of vasoconstriction	biological process	11/1574	61/18862	0.011339	0.107018	0.0903048	2.16096	ICAM1/ECE1/DOCK4/ADM/PTAFR/EDN1/KCNMB4/GJA1/OXTR/F2R/BMPR2	11
GO:0070542	response to fatty acid	biological process	11/1574	61/18862	0.011339	0.107018	0.0903048	2.16096	DGAT2/CLDN1/ZC3H12A/PTAFR/PDK4/EDN1/AACS/PPARGC1A/ID3/CCNB1/UCP2	11
GO:0032609	interferon-gamma production	biological process	17/1574	112/18862	0.0114015	0.107465	0.0906823	1.81892	BCL3/SLC7A5/PDE4D/IL1RL1/IL18R1/IL1B/RARA/IL36RN/TLR4/ZC3H12A/IL20RB/DDIT3/ISG15/TNF/IL27RA/WNT5A/TLR3	17
GO:0005996	monosaccharide metabolic process	biological process	34/1574	272/18862	0.0115693	0.108902	0.0918945	1.49794	DGAT2/RORA/GCKR/OAS1/PCK2/ENO2/PPARD/SESN2/SIK1/HK2/ATF3/MIDN/PFKFB3/PPP1R3B/PC/C1QTNF1/PHLDA2/PPARA/FUT4/TNF/PDK4/GSTO2/ACACB/C1QTNF3/PPARGC1A/MAN2A1/SLC37A4/RBP4/GALM/IGFBP3/RPIA/FUT9/MST1/FPGT	34
GO:0046395	carboxylic acid catabolic process	biological process	31/1574	243/18862	0.0117163	0.110139	0.0929386	1.52876	ARG2/GCAT/PCK2/PLA2G15/CRYM/IL4I1/ADTRP/PPARD/KYNU/SESN2/DDAH1/CBS/ACOX2/MFSD2A/SHMT2/PPARA/ACACB/QPRT/AADAT/GNPDA1/ACADL/ACAT2/ACADS/MCEE/GLUL/ALDH1L2/ABHD2/NUDT7/HNMT/ALDH7A1/CRABP1	31
GO:0006631	fatty acid metabolic process	biological process	46/1574	392/18862	0.0117479	0.11029	0.0930662	1.40622	LYPLA2/DGAT2/PTGS2/XBP1/PCK2/TRIB3/PLA2G15/FA2H/PRKAG2/ADTRP/PPARD/IL1B/CYP2E1/SESN2/ALOX5AP/PNPLA8/LIPH/ACOX2/MFSD2A/PPARA/ACSL5/PLA2G4B/PDK4/PRKAR2B/ALOX5/ACSL4/ACACB/EDN1/AACS/ERLIN1/PPARGC1A/SLC27A6/ACADL/ACAT2/ACADS/PTGIS/MCEE/FADS2/ABHD2/NUDT7/HPGD/LIPC/CYP2S1/GSTM4/ADH5/ELOVL2	46
GO:0030323	respiratory tube development	biological process	23/1574	167/18862	0.0117965	0.1106	0.0933275	1.65042	TNC/VEGFA/LOX/EPAS1/ERRFI1/LIF/SPRY2/PDPN/EIF4EBP1/STK40/TNF/FGFR2/CRISPLD2/PTN/MAN2A1/WNT5A/HES1/ITGB6/RBP4/NFIB/THRB/TGFBR2/BMPR2	23
GO:0018212	peptidyl-tyrosine modification	biological process	44/1574	372/18862	0.0118566	0.111016	0.0936787	1.4174	MATK/GPRC5A/MAP2K3/PPP2R5B/ICAM1/AREG/HIPK3/VEGFA/HBEGF/ERRFI1/EREG/KDR/LIF/IL6/ZFYVE28/ITGB2/IL6R/FGFR4/ITGA5/CSF2/PRKCE/BTC/SOCS3/TNF/FGFR2/EPHA6/PDGFB/MAP2K6/PTPN6/NEDD9/TTK/THBS4/HES1/CBLB/EFEMP1/EPHA4/NCAPG2/NRG1/KIT/SYK/MELK/WEE1/AFAP1L2/TPST1	44
GO:0001763	morphogenesis of a branching structure	biological process	25/1574	186/18862	0.0120007	0.11207	0.0945676	1.61068	TNC/SIRT6/VEGFA/BMP2/KDR/SPRY2/MYC/SLIT2/ADM/EDNRA/NKX3-1/SOCS3/TGM2/TNF/FGFR2/EDN1/ESR1/MDK/WNT5A/LHX1/TGFBR2/NPNT/FEM1B/BCL2/FAT4	25
GO:0050792	regulation of viral process	biological process	25/1574	186/18862	0.0120007	0.11207	0.0945676	1.61068	OAS1/OAS2/CXCR4/SLPI/ZFP36/RSAD2/TARBP2/TNIP1/HMGA2/MX1/IFI16/PTX3/ISG20/PC/TRIML2/IFITM1/PPARA/ISG15/TNF/TRIM6/TOP2A/TMPRSS4/FAM111A/BCL2/APOBEC3B	25
GO:0015740	C4-dicarboxylate transport	biological process	6/1574	24/18862	0.0121409	0.112932	0.0952956	2.99587	SLC1A3/SLC38A7/SLC1A5/LRRC8A/SLC13A3/SLC25A22	6
GO:0036003	positive regulation of transcription from RNA polymerase II promoter in response to stress	biological process	6/1574	24/18862	0.0121409	0.112932	0.0952956	2.99587	HSPA5/VEGFA/SESN2/ATF3/CEBPB/DDIT3	6
GO:0048710	regulation of astrocyte differentiation	biological process	6/1574	24/18862	0.0121409	0.112932	0.0952956	2.99587	BMP2/NR1D1/LIF/IL6/HES1/EPHA4	6
GO:0060284	regulation of cell development	biological process	55/1574	485/18862	0.0122356	0.113664	0.0959132	1.35895	HDAC9/CAMK2B/SEMA6A/TSPO/IKBKB/VEGFA/CXCR4/IL1B/BMP2/NR1D1/LIF/IL6/ITPKA/SEMA7A/HES6/SLIT2/VEGFC/POU4F1/BNC1/LPAR3/SIGLEC15/TNF/ETV5/TMEM98/MAP2/AURKA/UNC13D/PTN/EZH2/MDK/NEDD9/MAN2A1/WNT5A/HES1/FN1/EPHA4/KIF14/HOXB3/YWHAH/POSTN/PPP3CA/CERS2/DUSP10/THRB/KIT/KALRN/DRAXIN/HMGB2/BCL2/IDH2/PLCB1/XRCC2/BMPR2/S1PR3/CUX1	55
GO:0031023	microtubule organizing center organization	biological process	20/1574	140/18862	0.0123715	0.114626	0.0967248	1.71193	PARD6A/GADD45A/C10orf90/FBXW11/WDR62/NDC80/AURKA/CCP110/MDM1/SSX2IP/NEK2/STIL/KIF11/CHEK1/HAUS1/CCNF/PLK1/CDK1/GEN1/XRCC2	20
GO:0046718	viral entry into host cell	biological process	20/1574	140/18862	0.0123715	0.114626	0.0967248	1.71193	ICAM1/SLC1A5/SELPLG/CXCR4/ITGA5/CLDN1/PTX3/ITGA2/ANPEP/TRIML2/SLC52A2/IFITM1/CD55/ITGB6/TRIM6/ZNF639/TMPRSS4/CXADR/CDK1/LAMP1	20
GO:0070316	regulation of G0 to G1 transition	biological process	9/1574	46/18862	0.0125582	0.116204	0.0980564	2.34459	PPP2R5B/FOXO4/CDC7/RBBP7/EZH2/APAF1/CHEK1/RRM2/TFDP1	9
GO:0002028	regulation of sodium ion transport	biological process	14/1574	87/18862	0.0126421	0.116828	0.0985826	1.92838	NKAIN1/FXYD5/SCN1B/SIK1/PRKCE/GLRX/PER1/KLHL24/YWHAH/ANK3/CNKSR3/PCSK9/NETO2/DMD	14
GO:0019933	cAMP-mediated signaling	biological process	11/1574	62/18862	0.0127745	0.117744	0.0993561	2.1261	CDC34/PDE4D/ADCY1/PDE2A/PRKAR1B/PRKAR2B/RAPGEF4/CAP2/PDE11A/PDE7B/FFAR4	11
GO:0032835	glomerulus development	biological process	11/1574	62/18862	0.0127745	0.117744	0.0993561	2.1261	COL4A4/ANGPT2/IL6R/MTSS1/PDGFB/JAG1/HES1/LHX1/PLCE1/BCL2/MAGI2	11
GO:0043525	positive regulation of neuron apoptotic process	biological process	10/1574	54/18862	0.0128418	0.117905	0.0994919	2.21916	CDC34/DDIT3/NUPR1/TNF/TGFB2/CASP2/TFAP2A/GRIK2/PCSK9/ITGA1	10
GO:0072698	protein localization to microtubule cytoskeleton	biological process	10/1574	54/18862	0.0128418	0.117905	0.0994919	2.21916	PARD6A/DVL1/SPAG5/AURKA/FAM83D/MID1/TTK/STIL/KIF20B/CCDC14	10
GO:2000649	regulation of sodium ion transmembrane transporter activity	biological process	10/1574	54/18862	0.0128418	0.117905	0.0994919	2.21916	FXYD5/SCN1B/PRKCE/GLRX/KLHL24/YWHAH/ANK3/PCSK9/NETO2/DMD	10
GO:0046942	carboxylic acid transport	biological process	35/1574	284/18862	0.0129332	0.118591	0.10007	1.47684	CTNS/SLC6A15/SLC1A3/SLC38A7/SLC7A5/SLC1A5/ABCC3/IL1B/SLC6A8/SLC35D2/SLC6A6/SLC38A2/PNPLA8/LRRC8A/SLC16A3/PPFIA4/SLC43A1/SLC13A3/SLC3A2/SLC25A22/SLC6A9/SLC6A17/EDN1/ATP8B1/APBA1/MAP2K6/SLC17A5/PLA2G12A/GJA1/PLA2R1/SLC7A7/SFXN2/SYK/SLC16A9/SLC25A29	35
GO:0032091	negative regulation of protein binding	biological process	15/1574	96/18862	0.0130753	0.119739	0.101039	1.87242	CRMP1/DVL1/SLPI/CDKN1A/NKX3-1/PPARA/DDX11/MAP2/AURKA/PDGFB/ITGA4/NES/DACT1/PCSK9/AURKB	15
GO:0043903	regulation of biological process involved in symbiotic interaction	biological process	26/1574	197/18862	0.0132023	0.120746	0.101889	1.58158	OAS1/OAS2/CXCR4/SLPI/ZFP36/RSAD2/TARBP2/TNIP1/HMGA2/MX1/IFI16/PTX3/ISG20/PC/TRIML2/IFITM1/PPARA/ISG15/KRT6A/TNF/TRIM6/TOP2A/TMPRSS4/FAM111A/BCL2/APOBEC3B	26
GO:0043254	regulation of protein-containing complex assembly	biological process	51/1574	446/18862	0.0133045	0.121306	0.102362	1.37031	CCL26/BAK1/HSPA5/NAV3/PPP2R5B/SSH1/ICAM1/BIK/PIEZO1/VEGFA/TICAM1/TLR4/SLIT2/CDC42EP2/MMP3/MPP7/ZDHHC1/CSF2/ABCA1/PRKCE/TLR6/EIF4EBP1/C15orf62/MMP1/TNF/SCIN/TENM1/MAP2/PLEKHG2/ESR1/BMF/TUBB4A/CRYAB/STMN1/KIF14/HJURP/PMEPA1/DUT/PSRC1/DDB2/RDX/SMAD6/SNCA/TERF1/NRG1/TMSB15A/TMSB15B/SYK/DACT1/CDT1/BBS10	51
GO:0001892	embryonic placenta development	biological process	13/1574	79/18862	0.0133149	0.121306	0.102362	1.97197	EPAS1/LIF/ADM/CSF2/E2F7/CEBPB/PHLDA2/SOCS3/FGFR2/PDGFB/HES1/E2F8/NR2F2	13
GO:0042310	vasoconstriction	biological process	13/1574	79/18862	0.0133149	0.121306	0.102362	1.97197	ICAM1/ECE1/DOCK4/ADM/EDNRA/PTAFR/EDN1/KCNMB4/GJA1/HTR1D/OXTR/F2R/BMPR2	13
GO:0006023	aminoglycan biosynthetic process	biological process	17/1574	114/18862	0.013485	0.122698	0.103536	1.78701	HS3ST1/DCN/XYLT2/CHPF/IL1B/SLC35D2/CHST7/B4GALT3/PDGFB/SDC4/CHSY1/GALNT5/LUM/B4GALT5/CHST14/SDC2/GPC6	17
GO:0042476	odontogenesis	biological process	18/1574	123/18862	0.0135138	0.122802	0.103624	1.75368	TNC/BMP2/ADM/PPARA/FGFR2/EDN1/LAMB1/TGFB2/COL1A1/ITGB6/ID3/WNT10A/TFAP2A/TUFT1/ADAMTS5/CNNM4/COL1A2/OSR2	18
GO:0009223	pyrimidine deoxyribonucleotide catabolic process	biological process	5/1574	18/18862	0.0137179	0.123924	0.104571	3.32874	TYMP/UPP1/UNG/DUT/DPYD	5
GO:0031935	regulation of chromatin silencing	biological process	5/1574	18/18862	0.0137179	0.123924	0.104571	3.32874	SIRT6/HMGA1/CDC45/ATAD2/MIER1	5
GO:0060065	uterus development	biological process	5/1574	18/18862	0.0137179	0.123924	0.104571	3.32874	ESR1/TGFB2/WNT5A/LHX1/RBP4	5
GO:0060252	positive regulation of glial cell proliferation	biological process	5/1574	18/18862	0.0137179	0.123924	0.104571	3.32874	TSPO/IL1B/IL6/TNF/ETV5	5
GO:0000212	meiotic spindle organization	biological process	4/1574	12/18862	0.0138645	0.123924	0.104571	3.99449	AURKA/FBXO5/ESPL1/CCNB2	4
GO:0014831	gastro-intestinal system smooth muscle contraction	biological process	4/1574	12/18862	0.0138645	0.123924	0.104571	3.99449	PTAFR/NMU/KIT/HTR1D	4
GO:0035739	CD4-positive, alpha-beta T cell proliferation	biological process	4/1574	12/18862	0.0138645	0.123924	0.104571	3.99449	ARG2/CD55/TWSG1/TGFBR2	4
GO:0046322	negative regulation of fatty acid oxidation	biological process	4/1574	12/18862	0.0138645	0.123924	0.104571	3.99449	DGAT2/MFSD2A/ACACB/ACADL	4
GO:0048266	behavioral response to pain	biological process	4/1574	12/18862	0.0138645	0.123924	0.104571	3.99449	TSPO/SCN9A/THBS4/THBS1	4
GO:0060442	branching involved in prostate gland morphogenesis	biological process	4/1574	12/18862	0.0138645	0.123924	0.104571	3.99449	NKX3-1/FGFR2/ESR1/FEM1B	4
GO:0090177	establishment of planar polarity involved in neural tube closure	biological process	4/1574	12/18862	0.0138645	0.123924	0.104571	3.99449	DVL1/WNT5A/CTHRC1/FZD2	4
GO:1904424	regulation of GTP binding	biological process	4/1574	12/18862	0.0138645	0.123924	0.104571	3.99449	GPSM1/EPHA4/STMN1/CCPG1	4
GO:2000561	regulation of CD4-positive, alpha-beta T cell proliferation	biological process	4/1574	12/18862	0.0138645	0.123924	0.104571	3.99449	ARG2/CD55/TWSG1/TGFBR2	4
GO:0032677	regulation of interleukin-8 production	biological process	15/1574	97/18862	0.0143108	0.126915	0.107094	1.85312	BCL3/IL1B/IL6/KLF4/TLR4/MYD88/TLR6/DDIT3/TNF/WNT5A/TLR3/SYK/AFAP1L2/F2R/ANXA4	15
GO:0050773	regulation of dendrite development	biological process	15/1574	97/18862	0.0143108	0.126915	0.107094	1.85312	CAMK2B/CHRNA3/ITPKA/TNIK/MFSD2A/LZTS1/PTN/EZH2/EPHA4/CDC20/YWHAH/PPP3CA/KALRN/SDC2/CUX1	15
GO:0014015	positive regulation of gliogenesis	biological process	11/1574	63/18862	0.0143438	0.126915	0.107094	2.09235	TSPO/CXCR4/IL1B/BMP2/LIF/IL6/TNF/ETV5/PTN/MDK/HES1	11
GO:0035690	cellular response to drug	biological process	11/1574	63/18862	0.0143438	0.126915	0.107094	2.09235	HSPA5/CXCR4/IL1B/MYC/HMGA2/NKX3-1/CERS1/EDN1/RBM22/ANKRD1/TLR3	11
GO:2000378	negative regulation of reactive oxygen species metabolic process	biological process	11/1574	63/18862	0.0143438	0.126915	0.107094	2.09235	CTNS/TSPO/MMP3/HK2/ZC3H12A/BNIP3/PPARA/CRYAB/PTGIS/TFAP2A/BCL2	11
GO:0002221	pattern recognition receptor signaling pathway	biological process	27/1574	208/18862	0.0143883	0.126915	0.107094	1.55555	BIRC3/NFKBIA/IKBKB/TNFAIP3/NR1D1/TICAM1/IRAK2/RSAD2/TLR4/TNIP1/PIK3AP1/ITGB2/CTSS/CTSB/PRKCE/MYD88/TLR6/ZCCHC3/LACC1/IRF7/TSPAN6/ESR1/MAP3K1/MAP2K6/FLOT1/S100A1/TLR3	27
GO:0001774	microglial cell activation	biological process	9/1574	47/18862	0.014414	0.126915	0.107094	2.29471	NR1D1/IL6/ITGB2/TLR6/C5AR1/TNF/SYT11/SNCA/TLR3	9
GO:0009409	response to cold	biological process	9/1574	47/18862	0.014414	0.126915	0.107094	2.29471	NFKBIA/SOD2/ADM/FOS/METRNL/PPARGC1A/HSPA2/CDH8/UCP2	9
GO:0030574	collagen catabolic process	biological process	9/1574	47/18862	0.014414	0.126915	0.107094	2.29471	MMP15/MMP3/CTSS/CTSB/MMP10/MMP1/MMP24/MMP7/ADAMTS14	9
GO:0045023	G0 to G1 transition	biological process	9/1574	47/18862	0.014414	0.126915	0.107094	2.29471	PPP2R5B/FOXO4/CDC7/RBBP7/EZH2/APAF1/CHEK1/RRM2/TFDP1	9
GO:0051972	regulation of telomerase activity	biological process	9/1574	47/18862	0.014414	0.126915	0.107094	2.29471	KLF4/MYC/PARM1/CERS1/NEK2/HNRNPA2B1/PIF1/TERF1/AURKB	9
GO:0070169	positive regulation of biomineral tissue development	biological process	9/1574	47/18862	0.014414	0.126915	0.107094	2.29471	BMP2/CEBPB/ISG15/ALOX5/PTN/FBXO5/TFAP2A/OSR2/BMPR2	9
GO:0002687	positive regulation of leukocyte migration	biological process	19/1574	133/18862	0.014507	0.127348	0.10746	1.71193	ICAM1/VEGFA/CCL20/IL6/VEGFC/IL6R/ITGA2/PTAFR/C5AR1/GPSM3/TNF/EDN1/PTN/RARRES2/MDK/THBS4/WNT5A/ITGA4/THBS1	19
GO:0018958	phenol-containing compound metabolic process	biological process	16/1574	106/18862	0.0145401	0.127348	0.10746	1.80883	CTNS/CDH3/CRYM/EPAS1/CYP2E1/AOC2/ITGB2/MFSD12/MOXD1/TGFB2/WNT5A/SNCA/NR4A2/NPR1/BCL2/LRTOMT	16
GO:0071385	cellular response to glucocorticoid stimulus	biological process	10/1574	55/18862	0.0145553	0.127348	0.10746	2.17881	ICAM1/PCK2/ERRFI1/ZFP36/STC1/DDIT4/EDN1/TFAP4/SMYD3/UGT1A1	10
GO:0009310	amine catabolic process	biological process	7/1574	32/18862	0.0146428	0.127348	0.10746	2.62139	SMOX/KYNU/MOXD1/AADAT/HNMT/ALDH7A1/LRTOMT	7
GO:0035767	endothelial cell chemotaxis	biological process	7/1574	32/18862	0.0146428	0.127348	0.10746	2.62139	VEGFA/NR4A1/KDR/PLEKHG5/HSPB1/SMOC2/THBS1	7
GO:0046475	glycerophospholipid catabolic process	biological process	7/1574	32/18862	0.0146428	0.127348	0.10746	2.62139	PNPLA6/PLA2G15/ABHD12B/PNPLA8/PLA2G4B/SMPD4/LIPC	7
GO:0098751	bone cell development	biological process	7/1574	32/18862	0.0146428	0.127348	0.10746	2.62139	FLI1/ZNF385A/SIGLEC15/PTPN6/FOXP1/MEIS1/KIT	7
GO:0098801	regulation of renal system process	biological process	7/1574	32/18862	0.0146428	0.127348	0.10746	2.62139	STC1/EDN1/PDGFB/GJA1/NPR1/F2R/EMP2	7
GO:1901099	negative regulation of signal transduction in absence of ligand	biological process	7/1574	32/18862	0.0146428	0.127348	0.10746	2.62139	UNC5B/IL1A/IL1B/IFI6/CSF2/TNF/BCL2	7
GO:2001240	negative regulation of extrinsic apoptotic signaling pathway in absence of ligand	biological process	7/1574	32/18862	0.0146428	0.127348	0.10746	2.62139	UNC5B/IL1A/IL1B/IFI6/CSF2/TNF/BCL2	7
GO:2000243	positive regulation of reproductive process	biological process	13/1574	80/18862	0.0147209	0.127869	0.1079	1.94732	VEGFA/AGO2/LHFPL2/PTAFR/BNC1/AURKA/RAD51AP1/WNT5A/DMRT1/CDC25C/PLB1/OXTR/PLCB1	13
GO:0003148	outflow tract septum morphogenesis	biological process	6/1574	25/18862	0.0148723	0.128086	0.108082	2.87604	FGFR2/RARB/TGFB2/SMAD6/TGFBR2/BMPR2	6
GO:0003171	atrioventricular valve development	biological process	6/1574	25/18862	0.0148723	0.128086	0.108082	2.87604	BMP2/TGFB2/SMAD6/TGFBR2/SLIT3/BMPR2	6
GO:0021846	cell proliferation in forebrain	biological process	6/1574	25/18862	0.0148723	0.128086	0.108082	2.87604	AKNA/KIF1A/FGFR2/KIF14/DIXDC1/RRM1	6
GO:0050927	positive regulation of positive chemotaxis	biological process	6/1574	25/18862	0.0148723	0.128086	0.108082	2.87604	VEGFA/KDR/VEGFC/ITGA2/SCG2/ARTN	6
GO:0051307	meiotic chromosome separation	biological process	6/1574	25/18862	0.0148723	0.128086	0.108082	2.87604	TTK/TOP2A/ESPL1/EME1/MEIOB/RMI1	6
GO:0060740	prostate gland epithelium morphogenesis	biological process	6/1574	25/18862	0.0148723	0.128086	0.108082	2.87604	TNC/NKX3-1/FGFR2/ESR1/WNT5A/FEM1B	6
GO:0099560	synaptic membrane adhesion	biological process	6/1574	25/18862	0.0148723	0.128086	0.108082	2.87604	IL1RAP/MDGA1/FLRT3/NTNG1/GPC6/SLITRK2	6
GO:0016049	cell growth	biological process	53/1574	470/18862	0.0151702	0.130414	0.110047	1.35133	SIRT6/SEMA6A/DVL1/PPARD/VEGFA/HBEGF/BCL6/PAPPA2/CXCR4/CDKN1A/SESN2/BTG1/SEMA7A/OSGIN1/SLIT2/IGFBP1/CXCL16/MFSD2A/LPAR3/EXOSC4/PPARA/MAP2/EDN1/AURKA/TGFB2/SGK2/RBBP7/SGK3/TMEM97/CRYAB/RASAL1/WNT5A/CISH/ITGA4/FN1/KIF14/ZNF639/CDKN2C/FLRT3/DCLK1/POSTN/PSRC1/PLCE1/IGFBP3/GJA1/SORBS2/DRAXIN/TGFBR2/NPR1/BCL2/SLIT3/BMPR2/C8orf44-SGK3	53
GO:0043044	ATP-dependent chromatin remodeling	biological process	14/1574	89/18862	0.0152832	0.130414	0.110047	1.88504	CENPM/RBBP7/CENPI/OIP5/CENPA/CENPL/HJURP/MIS18BP1/CENPO/ANP32E/CENPC/CENPN/CENPP/CENPW	14
GO:0006720	isoprenoid metabolic process	biological process	20/1574	143/18862	0.0153929	0.130414	0.110047	1.67601	DGAT2/PPARD/LRAT/CYP2E1/DHRS13/IDI1/FDFT1/RARRES2/MVK/SDC4/SRD5A3/RBP4/NAPEPLD/PLB1/CRABP1/CYP2S1/SDC2/GPC6/ADH5/UGT1A1	20
GO:0033135	regulation of peptidyl-serine phosphorylation	biological process	20/1574	143/18862	0.0153929	0.130414	0.110047	1.67601	BAK1/VEGFA/PDE4D/GADD45A/SH2D3A/LIF/SPRY2/IL6/BCAR3/DDIT4/TNF/TENM1/WNT5A/TRIM6/SNCA/CNKSR3/BCL2/IFNE/SMYD3/DMD	20
GO:0042440	pigment metabolic process	biological process	12/1574	72/18862	0.015454	0.130414	0.110047	1.99725	CTNS/CDH3/NFE2L1/TSPO/MFSD12/SHMT2/SLC6A9/PPARGC1A/WNT5A/BCL2/UGT1A1/HMBS	12
GO:0055123	digestive system development	biological process	19/1574	134/18862	0.0156242	0.130414	0.110047	1.69915	CDKN1A/GATA5/TNF/FGFR2/RARB/TGFB2/RARRES2/WNT5A/HES1/ID2/BARX1/CCNB1/KIT/TGFBR2/DACT1/BCL2/TYMS/OXTR/FAT4	19
GO:0001547	antral ovarian follicle growth	biological process	3/1574	7/18862	0.015713	0.130414	0.110047	5.13578	EREG/PTX3/ESR1	3
GO:0009128	purine nucleoside monophosphate catabolic process	biological process	3/1574	7/18862	0.015713	0.130414	0.110047	5.13578	AMPD3/NT5E/XDH	3
GO:0015825	L-serine transport	biological process	3/1574	7/18862	0.015713	0.130414	0.110047	5.13578	SLC38A7/SLC1A5/SLC38A2	3
GO:0031622	positive regulation of fever generation	biological process	3/1574	7/18862	0.015713	0.130414	0.110047	5.13578	PTGS2/IL1B/TNF	3
GO:0032466	negative regulation of cytokinesis	biological process	3/1574	7/18862	0.015713	0.130414	0.110047	5.13578	E2F7/E2F8/AURKB	3
GO:0032627	interleukin-23 production	biological process	3/1574	7/18862	0.015713	0.130414	0.110047	5.13578	TLR4/CSF2/MYD88	3
GO:0032667	regulation of interleukin-23 production	biological process	3/1574	7/18862	0.015713	0.130414	0.110047	5.13578	TLR4/CSF2/MYD88	3
GO:0034128	negative regulation of MyD88-independent toll-like receptor signaling pathway	biological process	3/1574	7/18862	0.015713	0.130414	0.110047	5.13578	TICAM1/TLR4/TLR3	3
GO:0035356	cellular triglyceride homeostasis	biological process	3/1574	7/18862	0.015713	0.130414	0.110047	5.13578	DGAT2/XBP1/C1QTNF3	3
GO:0035795	negative regulation of mitochondrial membrane permeability	biological process	3/1574	7/18862	0.015713	0.130414	0.110047	5.13578	NOL3/HK2/BNIP3	3
GO:0036018	cellular response to erythropoietin	biological process	3/1574	7/18862	0.015713	0.130414	0.110047	5.13578	MT2A/MT1X/KIT	3
GO:0044806	G-quadruplex DNA unwinding	biological process	3/1574	7/18862	0.015713	0.130414	0.110047	5.13578	DDX11/HNRNPA2B1/DNA2	3
GO:0044851	hair cycle phase	biological process	3/1574	7/18862	0.015713	0.130414	0.110047	5.13578	CDH3/TGFB2/WNT5A	3
GO:0045906	negative regulation of vasoconstriction	biological process	3/1574	7/18862	0.015713	0.130414	0.110047	5.13578	DOCK4/ADM/BMPR2	3
GO:0048563	post-embryonic animal organ morphogenesis	biological process	3/1574	7/18862	0.015713	0.130414	0.110047	5.13578	BAK1/MYO7A/EFEMP1	3
GO:0048819	regulation of hair follicle maturation	biological process	3/1574	7/18862	0.015713	0.130414	0.110047	5.13578	CDH3/TGFB2/WNT5A	3
GO:0050957	equilibrioception	biological process	3/1574	7/18862	0.015713	0.130414	0.110047	5.13578	MYO7A/POU4F1/PCDH15	3
GO:0060462	lung lobe development	biological process	3/1574	7/18862	0.015713	0.130414	0.110047	5.13578	LIF/FGFR2/TGFBR2	3
GO:0060463	lung lobe morphogenesis	biological process	3/1574	7/18862	0.015713	0.130414	0.110047	5.13578	LIF/FGFR2/TGFBR2	3
GO:0071362	cellular response to ether	biological process	3/1574	7/18862	0.015713	0.130414	0.110047	5.13578	ZC3H12A/PTAFR/PPARGC1A	3
GO:0086100	endothelin receptor signaling pathway	biological process	3/1574	7/18862	0.015713	0.130414	0.110047	5.13578	BCAR3/EDNRA/EDN1	3
GO:0090232	positive regulation of spindle checkpoint	biological process	3/1574	7/18862	0.015713	0.130414	0.110047	5.13578	NDC80/MAD2L1/GEN1	3
GO:0090267	positive regulation of mitotic cell cycle spindle assembly checkpoint	biological process	3/1574	7/18862	0.015713	0.130414	0.110047	5.13578	NDC80/MAD2L1/GEN1	3
GO:1905446	regulation of mitochondrial ATP synthesis coupled electron transport	biological process	3/1574	7/18862	0.015713	0.130414	0.110047	5.13578	CCNB1/SNCA/CDK1	3
GO:2001301	lipoxin biosynthetic process	biological process	3/1574	7/18862	0.015713	0.130414	0.110047	5.13578	ALOX5AP/ALOX5/HPGD	3
GO:0048565	digestive tract development	biological process	18/1574	125/18862	0.0157846	0.130855	0.110419	1.72562	CDKN1A/GATA5/TNF/FGFR2/RARB/TGFB2/RARRES2/WNT5A/HES1/ID2/CCNB1/KIT/TGFBR2/DACT1/BCL2/TYMS/OXTR/FAT4	18
GO:0006730	one-carbon metabolic process	biological process	8/1574	40/18862	0.0159585	0.131528	0.110987	2.3967	MTHFD2/SHMT2/CA13/CA12/ALDH1L2/FPGS/TYMS/DHFR	8
GO:0031297	replication fork processing	biological process	8/1574	40/18862	0.0159585	0.131528	0.110987	2.3967	DDX11/PCNA/DNA2/MMS22L/EME1/FAM111A/SETMAR/GEN1	8
GO:0032467	positive regulation of cytokinesis	biological process	8/1574	40/18862	0.0159585	0.131528	0.110987	2.3967	PRKCE/KIF14/CIT/KIF23/KIF20B/RACGAP1/AURKB/MAP10	8
GO:0072529	pyrimidine-containing compound catabolic process	biological process	8/1574	40/18862	0.0159585	0.131528	0.110987	2.3967	TYMP/NT5E/UPP1/TET3/UNG/DUT/APOBEC3B/DPYD	8
GO:0150077	regulation of neuroinflammatory response	biological process	8/1574	40/18862	0.0159585	0.131528	0.110987	2.3967	PTGS2/IL1B/NR1D1/IL6/MMP3/NUPR1/TNF/SYT11	8
GO:0032507	maintenance of protein location in cell	biological process	11/1574	64/18862	0.016054	0.132161	0.111522	2.05966	HSPA5/BCL3/TSPO/HK2/SCIN/BARD1/ANK3/GJA1/TMSB15A/TMSB15B/MORC3	11
GO:0018108	peptidyl-tyrosine phosphorylation	biological process	43/1574	369/18862	0.016146	0.132699	0.111975	1.39645	MATK/GPRC5A/MAP2K3/PPP2R5B/ICAM1/AREG/HIPK3/VEGFA/HBEGF/ERRFI1/EREG/KDR/LIF/IL6/ZFYVE28/ITGB2/IL6R/FGFR4/ITGA5/CSF2/PRKCE/BTC/SOCS3/TNF/FGFR2/EPHA6/PDGFB/MAP2K6/PTPN6/NEDD9/TTK/THBS4/HES1/CBLB/EFEMP1/EPHA4/NCAPG2/NRG1/KIT/SYK/MELK/WEE1/AFAP1L2	43
GO:0006006	glucose metabolic process	biological process	27/1574	210/18862	0.0161568	0.132699	0.111975	1.54073	DGAT2/RORA/GCKR/OAS1/PCK2/ENO2/PPARD/SESN2/SIK1/HK2/ATF3/MIDN/PPP1R3B/PC/C1QTNF1/PHLDA2/PPARA/TNF/PDK4/ACACB/C1QTNF3/PPARGC1A/SLC37A4/RBP4/GALM/IGFBP3/MST1	27
GO:0001837	epithelial to mesenchymal transition	biological process	21/1574	153/18862	0.0161775	0.132715	0.111989	1.64479	BAMBI/RGCC/AKNA/IL1B/BMP2/SPRY2/IL6/HMGA2/PDPN/KBTBD8/PHLDB1/FGFR2/TGFB2/JAG1/FAM83D/EZH2/COL1A1/MDK/WNT5A/KLHL12/TGFBR2	21
GO:0022617	extracellular matrix disassembly	biological process	13/1574	81/18862	0.0162374	0.133053	0.112274	1.92327	MMP15/IL6/MMP3/FGFR4/PDPN/CTSS/MMP10/MMP1/LAMC1/CTSV/FLOT1/MMP7/ADAMTS5	13
GO:0031050	dsRNA processing	biological process	10/1574	56/18862	0.0164336	0.133984	0.11306	2.13991	AGO2/IL6/TARBP2/ZC3H12A/NCOR2/TNF/ESR1/TSNAX/HNRNPA2B1/PPP3CA	10
GO:0070918	production of small RNA involved in gene silencing by RNA	biological process	10/1574	56/18862	0.0164336	0.133984	0.11306	2.13991	AGO2/IL6/TARBP2/ZC3H12A/NCOR2/TNF/ESR1/TSNAX/HNRNPA2B1/PPP3CA	10
GO:0014009	glial cell proliferation	biological process	9/1574	48/18862	0.0164645	0.133984	0.11306	2.2469	TSPO/IL1B/IL6/TNF/ETV5/PTN/HES1/CERS2/IDH2	9
GO:0038084	vascular endothelial growth factor signaling pathway	biological process	9/1574	48/18862	0.0164645	0.133984	0.11306	2.2469	DCN/SEMA6A/VEGFA/KDR/SPRY2/VEGFC/XDH/HSPB1/SMOC2	9
GO:0045778	positive regulation of ossification	biological process	9/1574	48/18862	0.0164645	0.133984	0.11306	2.2469	BMP2/ISG15/ALOX5/TGFB2/PTN/WNT5A/TFAP2A/OSR2/BMPR2	9
GO:0110151	positive regulation of biomineralization	biological process	9/1574	48/18862	0.0164645	0.133984	0.11306	2.2469	BMP2/CEBPB/ISG15/ALOX5/PTN/FBXO5/TFAP2A/OSR2/BMPR2	9
GO:0044242	cellular lipid catabolic process	biological process	29/1574	230/18862	0.0166951	0.135705	0.114512	1.51096	LYPLA2/PNPLA6/PCK2/PLA2G15/ADTRP/PPARD/SESN2/ABHD12B/PNPLA8/PLBD2/LIPH/ACOX2/MFSD2A/PPARA/PLCG2/PLA2G4B/ACACB/ACADL/ACAT2/PLBD1/ACADS/MCEE/SRD5A3/SMPD4/ABHD2/NUDT7/NAPEPLD/LIPC/CRABP1	29
GO:0014068	positive regulation of phosphatidylinositol 3-kinase signaling	biological process	14/1574	90/18862	0.0167529	0.135863	0.114645	1.8641	DCN/UNC5B/PPARD/KDR/PIK3AP1/NKX3-1/TNF/TGFB2/PDGFB/PTPN6/FN1/PIK3R1/KIT/F2R	14
GO:1903035	negative regulation of response to wounding	biological process	14/1574	90/18862	0.0167529	0.135863	0.114645	1.8641	PLAUR/PLAT/ADTRP/UBASH3B/C1QTNF1/TNF/ALOX5/EDN1/PDGFB/MDK/EPHA4/THBS1/CERS2/GJA1	14
GO:0001503	ossification	biological process	46/1574	401/18862	0.0170947	0.138477	0.116851	1.37466	TNC/SBNO2/TP53INP2/BAMBI/ATP6V0A4/FBXL15/LOX/BMP2/IL6/SEMA7A/VEGFC/STC1/IL6R/CEBPB/IFITM1/ISG15/SMOC1/TNF/ALOX5/FGFR2/TGFB2/JAG1/PTN/COL1A1/MDK/FBXO5/SMAD5/WNT5A/ID3/TWSG1/CHSY1/TFAP2A/SMAD6/NAB1/TUFT1/IGFBP3/RBMX/CRIM1/COL1A2/OSR2/CTHRC1/NPNT/BCL2/FFAR4/FAT4/BMPR2	46
GO:0009166	nucleotide catabolic process	biological process	12/1574	73/18862	0.0171336	0.138634	0.116983	1.96989	TYMP/PDE4D/AMPD3/NT5E/XDH/UPP1/PDE2A/UNG/DUT/NUDT7/PDE7B/DPYD	12
GO:0008593	regulation of Notch signaling pathway	biological process	16/1574	108/18862	0.0171737	0.138641	0.11699	1.77533	SLC35C2/NFKBIA/BCL6/CHAC1/GATA5/RFNG/SLC35C1/TGFB2/TSPAN15/JAG1/LFNG/HES1/POSTN/CNTN6/BEND6/KIT	16
GO:0032611	interleukin-1 beta production	biological process	16/1574	108/18862	0.0171737	0.138641	0.11699	1.77533	ARG2/PANX1/ERRFI1/TNFAIP3/IL6/TLR4/IFI16/ZC3H12A/TLR6/TNF/HSPB1/WNT5A/FOXP1/F2R/FFAR4/S1PR3	16
GO:0032728	positive regulation of interferon-beta production	biological process	7/1574	33/18862	0.0172817	0.139038	0.117324	2.54195	TICAM1/TLR4/POLR3A/IRF7/FLOT1/HMGB2/TLR3	7
GO:0035633	maintenance of blood-brain barrier	biological process	7/1574	33/18862	0.0172817	0.139038	0.117324	2.54195	VEGFA/IL6/CLDN1/MFSD2A/LAMC1/GJA1/DMD	7
GO:0072538	T-helper 17 type immune response	biological process	7/1574	33/18862	0.0172817	0.139038	0.117324	2.54195	RORA/IL6/NFKBIZ/IL6R/ZC3H12A/NFKBID/IL27RA	7
GO:0032303	regulation of icosanoid secretion	biological process	5/1574	19/18862	0.0173645	0.139073	0.117354	3.15355	IL1B/EDN1/MAP2K6/PLA2R1/SYK	5
GO:0046653	tetrahydrofolate metabolic process	biological process	5/1574	19/18862	0.0173645	0.139073	0.117354	3.15355	MTHFD2/SHMT2/ALDH1L2/TYMS/DHFR	5
GO:0051900	regulation of mitochondrial depolarization	biological process	5/1574	19/18862	0.0173645	0.139073	0.117354	3.15355	DCN/TSPO/IFI6/KDR/BCL2	5
GO:0060044	negative regulation of cardiac muscle cell proliferation	biological process	5/1574	19/18862	0.0173645	0.139073	0.117354	3.15355	JARID2/RBP4/MEIS1/GJA1/TGFBR2	5
GO:0050670	regulation of lymphocyte proliferation	biological process	28/1574	221/18862	0.017387	0.139096	0.117373	1.51827	MAD1L1/ARG2/BCL6/IL1A/CDKN1A/IL1B/TNFSF9/TICAM1/IL6/TLR4/CCDC88B/CEBPB/MYD88/IL20RB/CD55/IL27RA/PTPN6/HES1/CBLB/SDC4/TWSG1/VAV3/GPNMB/GNRH1/TGFBR2/SYK/BCL2/HLA-DMB	28
GO:0060537	muscle tissue development	biological process	43/1574	371/18862	0.0175644	0.140357	0.118437	1.38892	JARID2/DCN/HDAC9/SIRT6/ASB2/VEGFA/LOX/BMP2/GATA5/KDM6B/SIK1/POU4F1/ATF3/FOS/NUPR1/MSC/MAFF/PPARA/DNER/MYLK/FGFR2/RARB/NEBL/EDN1/TGFB2/PPARGC1A/WNT5A/TNNC1/CENPF/CCNB1/FLOT1/RBP4/PPP3CA/TPM1/MEIS1/ANKRD1/GJA1/SORBS2/CXADR/NRG1/TGFBR2/BCL2/NR2F2	43
GO:0050808	synapse organization	biological process	47/1574	412/18862	0.0176052	0.140525	0.118579	1.36705	TNC/CAMK2B/SSH1/NDRG1/DVL1/SPOCK2/ARHGAP22/KIF1A/ITPKA/PPFIA4/TPBG/POU4F1/SHANK2/DNER/IL1RAP/C5AR1/PRRT1/TNF/ARHGAP33/ARHGAP44/CDH1/CTTNBP2/OPHN1/PCDHB4/DRP2/PTN/MDGA1/PCDHB3/PCDHB5/WNT5A/EPHA4/CDC20/FLRT3/C1QL1/SNCA/CDH8/ANK3/KALRN/NTNG1/SLITRK5/TUBA1A/OXTR/F2R/GPC6/SLITRK2/PCDHB16/DNM3	47
GO:0014706	striated muscle tissue development	biological process	41/1574	351/18862	0.0178221	0.142096	0.119904	1.39978	JARID2/DCN/HDAC9/SIRT6/ASB2/VEGFA/LOX/BMP2/GATA5/KDM6B/SIK1/POU4F1/ATF3/FOS/NUPR1/MSC/MAFF/PPARA/DNER/FGFR2/RARB/NEBL/EDN1/TGFB2/WNT5A/TNNC1/CENPF/CCNB1/FLOT1/RBP4/PPP3CA/TPM1/MEIS1/ANKRD1/GJA1/SORBS2/CXADR/NRG1/TGFBR2/BCL2/NR2F2	41
GO:0001843	neural tube closure	biological process	13/1574	82/18862	0.0178697	0.142315	0.12009	1.89982	RALA/DVL1/ADM/TGFB2/WNT5A/APAF1/STIL/SDC4/KIF20B/PRKACB/IFT122/CTHRC1/FZD2	13
GO:0048814	regulation of dendrite morphogenesis	biological process	11/1574	65/18862	0.0179125	0.142496	0.120242	2.02797	CAMK2B/CHRNA3/ITPKA/TNIK/LZTS1/EPHA4/YWHAH/PPP3CA/KALRN/SDC2/CUX1	11
GO:0001945	lymph vessel development	biological process	6/1574	26/18862	0.0180023	0.14257	0.120305	2.76542	VEGFA/VEGFC/PDPN/SYK/NR2F2/BMPR2	6
GO:0009264	deoxyribonucleotide catabolic process	biological process	6/1574	26/18862	0.0180023	0.14257	0.120305	2.76542	TYMP/XDH/UPP1/UNG/DUT/DPYD	6
GO:0033598	mammary gland epithelial cell proliferation	biological process	6/1574	26/18862	0.0180023	0.14257	0.120305	2.76542	CEBPB/ESR1/WNT5A/ID2/MST1/IQGAP3	6
GO:0042634	regulation of hair cycle	biological process	6/1574	26/18862	0.0180023	0.14257	0.120305	2.76542	CDH3/FA2H/PER1/TNF/TGFB2/WNT5A	6
GO:0034754	cellular hormone metabolic process	biological process	19/1574	136/18862	0.0180598	0.142866	0.120554	1.67416	DGAT2/TSPO/HSD17B1/ECE1/LRAT/BMP2/ADM/FDXR/DHRS13/HSD17B6/ESR1/DHRS2/PPARGC1A/SRD5A3/RBP4/PLB1/CRABP1/CYP2S1/UGT1A1	19
GO:1903532	positive regulation of secretion by cell	biological process	33/1574	271/18862	0.0181406	0.143345	0.120959	1.45924	SYT7/PCK2/RGCC/PARD6A/PPARD/IL1A/IL1B/BMP2/TLR4/VEGFC/ITGB2/NKX3-1/PTAFR/PRKCE/C1QTNF1/SLC4A8/ACSL4/EDN1/AACS/C1QTNF3/UNC13D/TGFB2/MAP2K6/NMU/SDC4/RBP4/SNCA/ANKRD1/GJA1/SYK/OXTR/LAMP1/FFAR4	33
GO:0050810	regulation of steroid biosynthetic process	biological process	14/1574	91/18862	0.018328	0.144294	0.12176	1.84361	TSPO/BMP2/NR1D1/ADM/FGFR4/TNF/NFYA/IDI1/ACACB/FDFT1/ERLIN1/PPARGC1A/SC5D/MVK	14
GO:0014066	regulation of phosphatidylinositol 3-kinase signaling	biological process	18/1574	127/18862	0.0183421	0.144294	0.12176	1.69845	DCN/PPP2R5B/UNC5B/PPARD/KDR/KLF4/IER3/PIK3AP1/NKX3-1/TNF/TGFB2/PDGFB/PTPN6/FN1/CEP55/PIK3R1/KIT/F2R	18
GO:0030968	endoplasmic reticulum unfolded protein response	biological process	18/1574	127/18862	0.0183421	0.144294	0.12176	1.69845	BAK1/HSPA5/HERPUD1/PPP2R5B/WIPI1/ASNS/PPP1R15A/XBP1/DNAJB9/IGFBP1/CLGN/ATF3/DDIT3/PLA2G4B/DDX11/PARP16/PIK3R1/CREB3L2	18
GO:1905477	positive regulation of protein localization to membrane	biological process	18/1574	127/18862	0.0183421	0.144294	0.12176	1.69845	SSH1/BBC3/ITGB2/SQSTM1/PRKCE/TNF/SLC5A3/PTN/C2CD5/YWHAH/PIK3R1/ANK3/CNPY4/BCL2/PDZK1/AKAP5/TFDP1/EFCAB7	18
GO:0010939	regulation of necrotic cell death	biological process	8/1574	41/18862	0.0184185	0.144391	0.121842	2.33824	BIRC3/TSPO/PPIF/RBCK1/SLC6A6/NOL3/NUPR1/BNIP3	8
GO:0042088	T-helper 1 type immune response	biological process	8/1574	41/18862	0.0184185	0.144391	0.121842	2.33824	BCL3/RELB/IL1RL1/IL18R1/IL1B/TLR4/TMEM98/IL27RA	8
GO:1905314	semi-lunar valve development	biological process	8/1574	41/18862	0.0184185	0.144391	0.121842	2.33824	BMP2/GATA5/SLIT2/TGFB2/JAG1/SMAD6/SLIT3/BMPR2	8
GO:0060348	bone development	biological process	25/1574	193/18862	0.018436	0.144391	0.121842	1.55226	LOX/PAPPA2/BMP2/FLI1/STC1/ZNF385A/SIGLEC15/FGFR2/RARB/TRIP11/COL1A1/PTPN6/SMAD5/FOXP1/ITGB6/CHSY1/TFAP2A/NAB1/MEIS1/GJA1/KIT/TGFBR2/OSR2/FAT4/BMPR2	25
GO:0055008	cardiac muscle tissue morphogenesis	biological process	10/1574	57/18862	0.0184855	0.144619	0.122034	2.10237	SIRT6/BMP2/POU4F1/FGFR2/TGFB2/WNT5A/TNNC1/TPM1/ANKRD1/NRG1	10
GO:0043124	negative regulation of I-kappaB kinase/NF-kappaB signaling	biological process	9/1574	49/18862	0.0187204	0.145057	0.122404	2.20105	RORA/TNFAIP3/NR1D1/TNIP1/ZC3H12A/PER1/ZMYND11/ESR1/TRIM59	9
GO:0002371	dendritic cell cytokine production	biological process	4/1574	13/18862	0.0187257	0.145057	0.122404	3.68723	TICAM1/TLR4/KIT/TLR3	4
GO:0015697	quaternary ammonium group transport	biological process	4/1574	13/18862	0.0187257	0.145057	0.122404	3.68723	SLC38A2/SLC25A45/PDZK1/SLC25A29	4
GO:0015801	aromatic amino acid transport	biological process	4/1574	13/18862	0.0187257	0.145057	0.122404	3.68723	SLC38A7/SLC7A5/SLC3A2/SLC25A29	4
GO:0031115	negative regulation of microtubule polymerization	biological process	4/1574	13/18862	0.0187257	0.145057	0.122404	3.68723	MAP2/TUBB4A/STMN1/SNCA	4
GO:0032042	mitochondrial DNA metabolic process	biological process	4/1574	13/18862	0.0187257	0.145057	0.122404	3.68723	SESN2/LONP1/PPARGC1A/DNA2	4
GO:0045741	positive regulation of epidermal growth factor-activated receptor activity	biological process	4/1574	13/18862	0.0187257	0.145057	0.122404	3.68723	AREG/HBEGF/EREG/BTC	4
GO:0045837	negative regulation of membrane potential	biological process	4/1574	13/18862	0.0187257	0.145057	0.122404	3.68723	BNIP3L/BNIP3/PTN/PIP5KL1	4
GO:1903236	regulation of leukocyte tethering or rolling	biological process	4/1574	13/18862	0.0187257	0.145057	0.122404	3.68723	PTAFR/FUT4/ITGA4/FUT9	4
GO:0046890	regulation of lipid biosynthetic process	biological process	26/1574	203/18862	0.0188138	0.145581	0.122846	1.53483	DGAT2/PTGS2/TSPO/TRIB3/PRKAG2/IL1B/BMP2/NR1D1/SIK1/ADM/FGFR4/MFSD2A/ZBTB20/PPARA/TNF/NFYA/PDK4/IDI1/ACACB/FDFT1/PDGFB/ERLIN1/PPARGC1A/SC5D/MVK/ACADL	26
GO:0006066	alcohol metabolic process	biological process	43/1574	373/18862	0.0190817	0.147493	0.124459	1.38147	DGAT2/NFE2L1/ITPKC/PCK2/CUBN/PPARD/LRAT/BMP2/ITPKA/FDXR/SGPP2/ABCA1/DHRS13/PTAFR/PLCG2/SLC5A3/NFYA/MTMR7/IDI1/ACACB/FDFT1/MOXD1/ERLIN1/SC5D/MVK/PLCH1/GPD2/ACADL/ACAT2/SRD5A3/PLCE1/RBP4/OSBPL1A/SNCA/PPIP5K2/CYP39A1/NAPEPLD/PLB1/PCSK9/IDH2/PLCB1/ADH5/DHFR	43
GO:0007584	response to nutrient	biological process	22/1574	165/18862	0.0191849	0.148129	0.124995	1.5978	TNC/XBP1/TSPO/PPARD/SOD2/STC2/KYNU/LRAT/STC1/ITGA2/ACSL4/AACS/PTN/COL1A1/NNT/APAF1/TRIM24/POSTN/BRIP1/TGFBR2/TYMS/UGT1A1	22
GO:0030183	B cell differentiation	biological process	19/1574	137/18862	0.0193831	0.149208	0.125906	1.66194	BAK1/HDAC9/BCL3/XBP1/BCL6/DNAJB9/IL6/LRRC8A/PLCG2/TPD52/LFNG/EZH2/PTPN6/ITGA4/PIK3R1/KIT/SYK/BCL2/IFNE	19
GO:0001649	osteoblast differentiation	biological process	28/1574	223/18862	0.0193878	0.149208	0.125906	1.50465	TNC/TP53INP2/BAMBI/LOX/BMP2/IL6/SEMA7A/VEGFC/IL6R/CEBPB/IFITM1/SMOC1/TNF/FGFR2/JAG1/COL1A1/FBXO5/SMAD5/ID3/TWSG1/SMAD6/IGFBP3/RBMX/CRIM1/CTHRC1/NPNT/FFAR4/BMPR2	28
GO:0032944	regulation of mononuclear cell proliferation	biological process	28/1574	223/18862	0.0193878	0.149208	0.125906	1.50465	MAD1L1/ARG2/BCL6/IL1A/CDKN1A/IL1B/TNFSF9/TICAM1/IL6/TLR4/CCDC88B/CEBPB/MYD88/IL20RB/CD55/IL27RA/PTPN6/HES1/CBLB/SDC4/TWSG1/VAV3/GPNMB/GNRH1/TGFBR2/SYK/BCL2/HLA-DMB	28
GO:0032102	negative regulation of response to external stimulus	biological process	45/1574	394/18862	0.0194773	0.149734	0.12635	1.36867	PLAUR/RORA/ARG2/ANGPT2/SEMA6A/PLAT/DVL1/DUSP3/ADTRP/PPARD/FNDC4/TNFAIP3/DUSP1/NR1D1/NT5E/KLF4/SEMA7A/TARBP2/SLIT2/UBASH3B/IFI16/C1QTNF1/IL20RB/METRNL/SOCS3/PPARA/MICB/TNF/TSPAN6/ALOX5/EDN1/C1QTNF3/PDGFB/MDK/MVK/WNT5A/EPHA4/PTGIS/SYT11/THBS1/CERS2/DUSP10/GJA1/PBK/FFAR4	45
GO:0060606	tube closure	biological process	13/1574	83/18862	0.019623	0.150528	0.127019	1.87693	RALA/DVL1/ADM/TGFB2/WNT5A/APAF1/STIL/SDC4/KIF20B/PRKACB/IFT122/CTHRC1/FZD2	13
GO:1901292	nucleoside phosphate catabolic process	biological process	13/1574	83/18862	0.019623	0.150528	0.127019	1.87693	TYMP/PDE4D/AMPD3/NT5E/XDH/UPP1/PDE2A/ENTPD6/UNG/DUT/NUDT7/PDE7B/DPYD	13
GO:0052126	movement in host environment	biological process	23/1574	175/18862	0.0197751	0.151531	0.127866	1.57497	ICAM1/SLC1A5/SELPLG/CXCR4/ITGA5/CLDN1/PTX3/ITGA2/ANPEP/PC/TRIML2/SLC52A2/IFITM1/CD55/KRT6A/CDH1/ITGB6/TRIM6/ZNF639/TMPRSS4/CXADR/CDK1/LAMP1	23
GO:0015807	L-amino acid transport	biological process	11/1574	66/18862	0.0199262	0.152359	0.128565	1.99725	CTNS/SLC1A3/SLC38A7/SLC7A5/SLC1A5/SLC38A2/SLC43A1/SLC3A2/SLC25A22/SLC7A7/SLC25A29	11
GO:2000272	negative regulation of signaling receptor activity	biological process	11/1574	66/18862	0.0199262	0.152359	0.128565	1.99725	GPRC5A/ERRFI1/ZFYVE28/PPARA/SLC6A9/TNF/PPARGC1A/CBLB/DUT/PCSK9/LYPD6	11
GO:0051962	positive regulation of nervous system development	biological process	32/1574	263/18862	0.0199485	0.152365	0.12857	1.45807	CAMK2B/TSPO/VEGFA/CXCR4/IL1B/BMP2/LIF/IL6/ITPKA/SEMA7A/SLIT2/TPBG/VEGFC/LPAR3/IL1RAP/TNF/ETV5/PTN/MDK/MAN2A1/HES1/FN1/EPHA4/FLRT3/KIT/KALRN/SLITRK5/OXTR/SLITRK2/XRCC2/BMPR2/CUX1	32
GO:0002688	regulation of leukocyte chemotaxis	biological process	17/1574	119/18862	0.0200025	0.152613	0.128779	1.71193	VEGFA/DUSP1/IL6/SLIT2/VEGFC/IL6R/C5AR1/GPSM3/EDN1/PTN/RARRES2/MDK/THBS4/WNT5A/MTUS1/THBS1/MST1	17
GO:0001569	branching involved in blood vessel morphogenesis	biological process	7/1574	34/18862	0.0202385	0.154248	0.130159	2.46719	SIRT6/VEGFA/KDR/EDNRA/EDN1/MDK/TGFBR2	7
GO:0006986	response to unfolded protein	biological process	24/1574	185/18862	0.0202782	0.154385	0.130274	1.55461	BAK1/HSPA5/HERPUD1/PPP2R5B/WIPI1/ASNS/PPP1R15A/XBP1/DNAJB9/CHAC1/IGFBP1/CLGN/ATF3/DDIT3/PLA2G4B/DDX11/HSPB1/THBS4/HSPA2/DNAJB5/THBS1/PARP16/PIK3R1/CREB3L2	24
GO:0072330	monocarboxylic acid biosynthetic process	biological process	28/1574	224/18862	0.0204541	0.155557	0.131263	1.49794	PTGS2/XBP1/TRIB3/FA2H/PRKAG2/IL1B/NR1D1/CYP2E1/PNPLA8/FGFR4/LIPH/ACOX2/PDK4/ALOX5/ACACB/EDN1/ERLIN1/ACADL/PTGIS/FADS2/ABHD2/OSBPL1A/CYP39A1/HPGD/LIPC/SRR/GSTM4/ELOVL2	28
GO:0016358	dendrite development	biological process	29/1574	234/18862	0.0206447	0.156838	0.132344	1.48513	LAMC2/CAMK2B/CHRNA3/DVL1/KIF1A/ITPKA/MINK1/TPBG/TNIK/SHANK2/MFSD2A/ARHGAP33/ARHGAP44/LZTS1/ACSL4/MAP2/PTN/EZH2/EPHA4/CDC20/YWHAH/BTBD3/DCLK1/PPP3CA/KALRN/SLITRK5/SDC2/DNM3/CUX1	29
GO:0044380	protein localization to cytoskeleton	biological process	10/1574	58/18862	0.0207194	0.157237	0.132681	2.06612	PARD6A/DVL1/SPAG5/AURKA/FAM83D/MID1/TTK/STIL/KIF20B/CCDC14	10
GO:0031334	positive regulation of protein-containing complex assembly	biological process	31/1574	254/18862	0.0208866	0.158097	0.133407	1.46255	CCL26/BAK1/NAV3/PPP2R5B/ICAM1/BIK/PIEZO1/VEGFA/TLR4/CDC42EP2/MMP3/MPP7/ZDHHC1/CSF2/ABCA1/PRKCE/TLR6/C15orf62/MMP1/TNF/SCIN/TENM1/ESR1/BMF/PSRC1/DDB2/SNCA/TERF1/NRG1/SYK/CDT1	31
GO:0000422	autophagy of mitochondrion	biological process	12/1574	75/18862	0.0208997	0.158097	0.133407	1.91736	WIPI1/TSPO/BNIP3L/ATG2A/GABARAPL1/MAP1LC3B/HK2/SQSTM1/BNIP3/WDR45/PPARGC1A/USP30	12
GO:0061726	mitochondrion disassembly	biological process	12/1574	75/18862	0.0208997	0.158097	0.133407	1.91736	WIPI1/TSPO/BNIP3L/ATG2A/GABARAPL1/MAP1LC3B/HK2/SQSTM1/BNIP3/WDR45/PPARGC1A/USP30	12
GO:0030522	intracellular receptor signaling pathway	biological process	33/1574	274/18862	0.0209707	0.158465	0.133717	1.44327	CALCOCO1/BIRC3/RORA/NFKBIA/PPARD/TNFAIP3/NR4A1/NR1D1/RARA/WBP2/IRAK2/TLR4/NKX3-1/ZCCHC3/PER1/LACC1/IRF7/PPARA/NCOR2/TSPAN6/RARB/ESR1/EZH2/MAP2K6/FOXP1/TRIM24/PTGIS/PMEPA1/YWHAH/THRB/NR4A2/HNF4G/NR2F2	33
GO:0048839	inner ear development	biological process	23/1574	176/18862	0.0210138	0.158583	0.133817	1.56602	DVL1/MYCL/BMP2/SPRY2/MYO7A/MAFB/MCOLN3/FGFR2/ATP8B1/TGFB2/TRIP11/JAG1/WNT5A/HES1/EPHA4/SDC4/TFAP2A/CCNA2/PCDH15/CTHRC1/FZD2/LRTOMT/FAT4	23
GO:0031396	regulation of protein ubiquitination	biological process	26/1574	205/18862	0.0210534	0.158583	0.133817	1.51986	BIRC3/HSPA5/HERPUD1/OTUB2/TSPO/TRIB3/ARRDC3/FBXO2/TNFAIP3/TICAM1/SPRY2/RASSF5/SQSTM1/PRKCE/ISG15/FBXO5/CBLB/IVNS1ABP/CDC20/FANCI/TBC1D7/MAD2L1/PLK1/NXN/UBE2C/NHLRC1	26
GO:0043281	regulation of cysteine-type endopeptidase activity involved in apoptotic process	biological process	26/1574	205/18862	0.0210534	0.158583	0.133817	1.51986	PLAUR/BAK1/HERPUD1/BBC3/DNAJB6/VEGFA/TNFRSF10B/ACVR1C/IFI6/EGLN3/KLF4/MYC/NOL3/XDH/NKX3-1/SOX7/TNFSF15/TNF/TFAP4/CASP2/CRYAB/APAF1/THBS1/SNCA/SYK/F2R	26
GO:0014075	response to amine	biological process	8/1574	42/18862	0.0211381	0.158883	0.13407	2.28257	HDAC9/ICAM1/RGS17/ITGA2/PPP3CA/HNMT/NR4A2/OXTR	8
GO:2001239	regulation of extrinsic apoptotic signaling pathway in absence of ligand	biological process	8/1574	42/18862	0.0211381	0.158883	0.13407	2.28257	UNC5B/IL1A/IL1B/IFI6/PPP2R1B/CSF2/TNF/BCL2	8
GO:0045912	negative regulation of carbohydrate metabolic process	biological process	9/1574	50/18862	0.0211921	0.158907	0.13409	2.15703	GCKR/SIK1/MIDN/DDIT4/NUPR1/PPARA/C1QTNF3/PPARGC1A/MST1	9
GO:0099172	presynapse organization	biological process	9/1574	50/18862	0.0211921	0.158907	0.13409	2.15703	DVL1/IL1RAP/C5AR1/MDGA1/WNT5A/SNCA/SLITRK5/GPC6/SLITRK2	9
GO:0032606	type I interferon production	biological process	18/1574	129/18862	0.0212085	0.158907	0.13409	1.67211	NFKB2/RELB/TNFAIP3/TICAM1/TLR4/POLR3A/IFI16/MYD88/ZCCHC3/IRF7/ISG15/PLCG2/POLA1/FLOT1/G3BP1/HMGB2/TLR3/SYK	18
GO:0003401	axis elongation	biological process	6/1574	27/18862	0.021555	0.159806	0.134848	2.663	TNC/SPRY2/FGFR2/ESR1/WNT5A/MAGI2	6
GO:0006760	folic acid-containing compound metabolic process	biological process	6/1574	27/18862	0.021555	0.159806	0.134848	2.663	MTHFD2/SHMT2/ALDH1L2/FPGS/TYMS/DHFR	6
GO:0010758	regulation of macrophage chemotaxis	biological process	6/1574	27/18862	0.021555	0.159806	0.134848	2.663	C5AR1/RARRES2/MDK/MTUS1/THBS1/MST1	6
GO:0015949	nucleobase-containing small molecule interconversion	biological process	6/1574	27/18862	0.021555	0.159806	0.134848	2.663	AK4/GLRX/DUT/RRM1/RRM2/TYMS	6
GO:0032958	inositol phosphate biosynthetic process	biological process	6/1574	27/18862	0.021555	0.159806	0.134848	2.663	ITPKC/ITPKA/PTAFR/PLCG2/SNCA/PPIP5K2	6
GO:0046386	deoxyribose phosphate catabolic process	biological process	6/1574	27/18862	0.021555	0.159806	0.134848	2.663	TYMP/XDH/UPP1/UNG/DUT/DPYD	6
GO:0060512	prostate gland morphogenesis	biological process	6/1574	27/18862	0.021555	0.159806	0.134848	2.663	TNC/NKX3-1/FGFR2/ESR1/WNT5A/FEM1B	6
GO:0006244	pyrimidine nucleotide catabolic process	biological process	5/1574	20/18862	0.021599	0.159806	0.134848	2.99587	TYMP/UPP1/UNG/DUT/DPYD	5
GO:0010310	regulation of hydrogen peroxide metabolic process	biological process	5/1574	20/18862	0.021599	0.159806	0.134848	2.99587	CTNS/SOD2/MMP3/NNT/SNCA	5
GO:0046655	folic acid metabolic process	biological process	5/1574	20/18862	0.021599	0.159806	0.134848	2.99587	MTHFD2/SHMT2/ALDH1L2/FPGS/DHFR	5
GO:0051767	nitric-oxide synthase biosynthetic process	biological process	5/1574	20/18862	0.021599	0.159806	0.134848	2.99587	KDR/AKAP12/TLR4/EDN1/MAP2K6	5
GO:0051769	regulation of nitric-oxide synthase biosynthetic process	biological process	5/1574	20/18862	0.021599	0.159806	0.134848	2.99587	KDR/AKAP12/TLR4/EDN1/MAP2K6	5
GO:0097530	granulocyte migration	biological process	20/1574	148/18862	0.0216838	0.160266	0.135237	1.61939	CCL26/CXCL2/CCL20/SLIT2/ITGB2/CXCL3/CXCL1/SCG2/MYD88/C5AR1/EDN1/TGFB2/RARRES2/MDK/THBS4/VAV3/THBS1/CXADR/SYK/ITGA1	20
GO:1903829	positive regulation of cellular protein localization	biological process	35/1574	295/18862	0.0219035	0.161721	0.136465	1.42177	SSH1/PARD6A/BBC3/PIK3R2/LIF/SESN2/ZDHHC1/ITGB2/SQSTM1/ZC3H12A/PRKCE/TNF/SLC5A3/CDH1/GTSE1/EPB41L2/NDC80/RBM22/PTN/C2CD5/YWHAH/SYT11/RDX/PIK3R1/ANK3/PLK1/CNPY4/CDT1/CDK1/BCL2/PDZK1/AKAP5/LIMK2/TFDP1/EFCAB7	35
GO:0032922	circadian regulation of gene expression	biological process	11/1574	67/18862	0.0221022	0.162679	0.137274	1.96744	RORA/RELB/NR1D1/PER1/PPARA/USP2/PER3/PPARGC1A/ID2/ID3/ID4	11
GO:0038034	signal transduction in absence of ligand	biological process	11/1574	67/18862	0.0221022	0.162679	0.137274	1.96744	BAK1/MKNK2/UNC5B/IL1A/IL1B/IFI6/PPP2R1B/CSF2/TNF/CASP2/BCL2	11
GO:0097192	extrinsic apoptotic signaling pathway in absence of ligand	biological process	11/1574	67/18862	0.0221022	0.162679	0.137274	1.96744	BAK1/MKNK2/UNC5B/IL1A/IL1B/IFI6/PPP2R1B/CSF2/TNF/CASP2/BCL2	11
GO:1903531	negative regulation of secretion by cell	biological process	19/1574	139/18862	0.0222531	0.16362	0.138067	1.63803	ADTRP/IL13RA2/ACVR1C/IL1B/LIF/RHBDF2/RSAD2/MIDN/PIM3/EDN1/SYT11/PPP3CA/SNCA/GJA1/KALRN/UCP2/F2R/IDH2/FFAR4	19
GO:1901796	regulation of signal transduction by p53 class mediator	biological process	23/1574	177/18862	0.0223119	0.163883	0.138289	1.55718	PRKAG2/POU4F1/ZNF385A/PLK3/AURKA/TPX2/RBBP7/TRIM24/TTC5/BRIP1/DNA2/BARD1/ANKRD1/TAF5/SSRP1/CHEK1/PLA2R1/RFC4/BCL2/EXO1/RMI1/AURKB/TAF13	23
GO:0071241	cellular response to inorganic substance	biological process	27/1574	216/18862	0.0225169	0.165217	0.139415	1.49794	SYT7/HSPA5/TSPO/PPIF/MT2A/FOSB/ALOX5AP/MMP3/CLDN1/ADCY1/MT1B/FOS/BNIP3/MT1X/DDX11/CDH1/EDN1/PPARGC1A/RASAL1/WNT5A/SYT11/CCNB1/TFAP2A/SNCA/CCNA2/ANK3/SYT15	27
GO:0046777	protein autophosphorylation	biological process	28/1574	226/18862	0.0227246	0.166569	0.140555	1.48468	CAMK2B/PPP2R5B/MKNK2/VEGFA/ERRFI1/KDR/MINK1/SIK1/VEGFC/TNIK/FGFR4/PIM3/GRK5/VRK2/FGFR2/AURKA/PDGFB/TTK/EPHA4/NEK2/NEK6/TRIM24/STK33/GPNMB/CAMK4/KIT/MELK/AURKB	28
GO:0060395	SMAD protein signal transduction	biological process	12/1574	76/18862	0.0229979	0.167937	0.14171	1.89213	BMP2/GDF15/INHBE/BTBD11/FOS/TGFB2/SMAD5/ITGB6/SMAD9/SMAD6/MAGI2/VEPH1	12
GO:0006633	fatty acid biosynthetic process	biological process	22/1574	168/18862	0.0231179	0.167937	0.14171	1.56927	PTGS2/XBP1/TRIB3/FA2H/PRKAG2/IL1B/CYP2E1/PNPLA8/LIPH/PDK4/ALOX5/ACACB/EDN1/ERLIN1/ACADL/PTGIS/FADS2/ABHD2/HPGD/LIPC/GSTM4/ELOVL2	22
GO:0006940	regulation of smooth muscle contraction	biological process	10/1574	59/18862	0.0231438	0.167937	0.14171	2.0311	CHRNA3/DOCK4/ITGA2/PTAFR/EDN1/NMU/PLCE1/KIT/OXTR/F2R	10
GO:0043030	regulation of macrophage activation	biological process	10/1574	59/18862	0.0231438	0.167937	0.14171	2.0311	RORA/IL1RL1/NR1D1/IL6/TLR4/ZC3H12A/TLR6/WNT5A/SYT11/THBS1	10
GO:0034341	response to interferon-gamma	biological process	25/1574	197/18862	0.0231798	0.167937	0.14171	1.52075	CCL26/CAMK2B/OAS1/ICAM1/OAS2/CCL20/KYNU/MT2A/TLR4/RAB20/CDC42EP2/CXCL16/CLDN1/PTAFR/RAB43/SOCS3/IRF7/IFITM1/IRF9/EDN1/MID1/WNT5A/SNCA/GBP2/TLR3	25
GO:0034109	homotypic cell-cell adhesion	biological process	13/1574	85/18862	0.0235122	0.167937	0.14171	1.83277	PLAUR/PTPRU/UBASH3B/PDPN/C1QTNF1/MYL9/HSPB1/PTPN6/FN1/RDX/ANK3/CXADR/SYK	13
GO:0002755	MyD88-dependent toll-like receptor signaling pathway	biological process	7/1574	35/18862	0.0235302	0.167937	0.14171	2.3967	IRAK2/TLR4/TNIP1/MYD88/TLR6/IRF7/MAP3K1	7
GO:0009154	purine ribonucleotide catabolic process	biological process	7/1574	35/18862	0.0235302	0.167937	0.14171	2.3967	PDE4D/AMPD3/NT5E/XDH/PDE2A/NUDT7/PDE7B	7
GO:0003330	regulation of extracellular matrix constituent secretion	biological process	3/1574	8/18862	0.0235984	0.167937	0.14171	4.49381	RGCC/ADTRP/BMP2	3
GO:0009157	deoxyribonucleoside monophosphate biosynthetic process	biological process	3/1574	8/18862	0.0235984	0.167937	0.14171	4.49381	DUT/TK1/TYMS	3
GO:0010692	regulation of alkaline phosphatase activity	biological process	3/1574	8/18862	0.0235984	0.167937	0.14171	4.49381	ITGA2/TNF/TGFB2	3
GO:0010726	positive regulation of hydrogen peroxide metabolic process	biological process	3/1574	8/18862	0.0235984	0.167937	0.14171	4.49381	SOD2/NNT/SNCA	3
GO:0016185	synaptic vesicle budding from presynaptic endocytic zone membrane	biological process	3/1574	8/18862	0.0235984	0.167937	0.14171	4.49381	SNAP91/MX1/DNM3	3
GO:0032075	positive regulation of nuclease activity	biological process	3/1574	8/18862	0.0235984	0.167937	0.14171	4.49381	DDX11/PCNA/HMGB2	3
GO:0035655	interleukin-18-mediated signaling pathway	biological process	3/1574	8/18862	0.0235984	0.167937	0.14171	4.49381	IL18R1/ALOX5/PDGFB	3
GO:0036017	response to erythropoietin	biological process	3/1574	8/18862	0.0235984	0.167937	0.14171	4.49381	MT2A/MT1X/KIT	3
GO:0038089	positive regulation of cell migration by vascular endothelial growth factor signaling pathway	biological process	3/1574	8/18862	0.0235984	0.167937	0.14171	4.49381	VEGFA/KDR/HSPB1	3
GO:0046476	glycosylceramide biosynthetic process	biological process	3/1574	8/18862	0.0235984	0.167937	0.14171	4.49381	FA2H/UGCG/B4GALT3	3
GO:0060836	lymphatic endothelial cell differentiation	biological process	3/1574	8/18862	0.0235984	0.167937	0.14171	4.49381	PDPN/NR2F2/BMPR2	3
GO:0061626	pharyngeal arch artery morphogenesis	biological process	3/1574	8/18862	0.0235984	0.167937	0.14171	4.49381	TGFB2/HES1/BMPR2	3
GO:0062043	positive regulation of cardiac epithelial to mesenchymal transition	biological process	3/1574	8/18862	0.0235984	0.167937	0.14171	4.49381	TGFB2/JAG1/TGFBR2	3
GO:0071351	cellular response to interleukin-18	biological process	3/1574	8/18862	0.0235984	0.167937	0.14171	4.49381	IL18R1/ALOX5/PDGFB	3
GO:0090235	regulation of metaphase plate congression	biological process	3/1574	8/18862	0.0235984	0.167937	0.14171	4.49381	MAD1L1/SPAG5/AURKB	3
GO:0097527	necroptotic signaling pathway	biological process	3/1574	8/18862	0.0235984	0.167937	0.14171	4.49381	MLKL/TNF/TLR3	3
GO:0098693	regulation of synaptic vesicle cycle	biological process	3/1574	8/18862	0.0235984	0.167937	0.14171	4.49381	PRKAR1B/RAPGEF4/DNAJC5	3
GO:1901164	negative regulation of trophoblast cell migration	biological process	3/1574	8/18862	0.0235984	0.167937	0.14171	4.49381	ACVR1C/ARHGDIB/GJA1	3
GO:1901724	positive regulation of cell proliferation involved in kidney development	biological process	3/1574	8/18862	0.0235984	0.167937	0.14171	4.49381	MYC/IL6R/PDGFB	3
GO:1903238	positive regulation of leukocyte tethering or rolling	biological process	3/1574	8/18862	0.0235984	0.167937	0.14171	4.49381	PTAFR/FUT4/ITGA4	3
GO:2001300	lipoxin metabolic process	biological process	3/1574	8/18862	0.0235984	0.167937	0.14171	4.49381	ALOX5AP/ALOX5/HPGD	3
GO:0006576	cellular biogenic amine metabolic process	biological process	15/1574	103/18862	0.0237165	0.168196	0.141928	1.74517	SMOX/KYNU/EPAS1/AOC2/ITGB2/MOXD1/TGFB2/AADAT/SNCA/HNMT/NR4A2/NAPEPLD/ALDH7A1/NPR1/LRTOMT	15
GO:0032637	interleukin-8 production	biological process	15/1574	103/18862	0.0237165	0.168196	0.141928	1.74517	BCL3/IL1B/IL6/KLF4/TLR4/MYD88/TLR6/DDIT3/TNF/WNT5A/TLR3/SYK/AFAP1L2/F2R/ANXA4	15
GO:0032651	regulation of interleukin-1 beta production	biological process	15/1574	103/18862	0.0237165	0.168196	0.141928	1.74517	ARG2/PANX1/ERRFI1/TNFAIP3/IL6/TLR4/IFI16/ZC3H12A/TNF/HSPB1/WNT5A/FOXP1/F2R/FFAR4/S1PR3	15
GO:0061097	regulation of protein tyrosine kinase activity	biological process	14/1574	94/18862	0.0237296	0.168196	0.141928	1.78477	GPRC5A/AREG/HBEGF/ERRFI1/EREG/ZFYVE28/BTC/PDGFB/NEDD9/CBLB/EPHA4/NCAPG2/NRG1/AFAP1L2	14
GO:0046850	regulation of bone remodeling	biological process	9/1574	51/18862	0.0238899	0.168994	0.142602	2.11473	SYT7/TNFAIP3/IL6/UBASH3B/SIGLEC15/PLEKHM1/PDK4/MDK/SYK	9
GO:0097300	programmed necrotic cell death	biological process	9/1574	51/18862	0.0238899	0.168994	0.142602	2.11473	BIRC3/PPIF/RBCK1/TICAM1/TLR4/MLKL/NUPR1/TNF/TLR3	9
GO:0051092	positive regulation of NF-kappaB transcription factor activity	biological process	21/1574	159/18862	0.0239146	0.169	0.142607	1.58272	NFKB2/ICAM1/IKBKB/IL18R1/IL1B/RBCK1/TICAM1/IRAK2/TLR4/ITGB2/RHEBL1/MYD88/TLR6/TRIML2/IL1RAP/TNF/WNT5A/TRIM6/FLOT1/TLR3/RTKN2	21
GO:1903320	regulation of protein modification by small protein conjugation or removal	biological process	29/1574	237/18862	0.0240628	0.169509	0.143036	1.46633	BIRC3/HSPA5/HERPUD1/OTUB2/TSPO/TRIB3/ARRDC3/EPAS1/FBXO2/TNFAIP3/TICAM1/SPRY2/RASSF5/TNIP1/SQSTM1/ZC3H12A/PRKCE/ISG15/FBXO5/CBLB/IVNS1ABP/CDC20/FANCI/TBC1D7/MAD2L1/PLK1/NXN/UBE2C/NHLRC1	29
GO:0060485	mesenchyme development	biological process	34/1574	287/18862	0.0240676	0.169509	0.143036	1.41965	SEMA6A/BAMBI/RGCC/AKNA/IL1B/BMP2/GATA5/SPRY2/IL6/MYC/SEMA7A/HMGA2/EDNRA/PDPN/KBTBD8/CRELD1/PHLDB1/FGFR2/EDN1/TGFB2/JAG1/FAM83D/EZH2/COL1A1/MDK/WNT5A/HES1/FN1/KLHL12/WNT10A/NRG1/TGFBR2/BCL2/BMPR2	34
GO:0016339	calcium-dependent cell-cell adhesion via plasma membrane cell adhesion molecules	biological process	8/1574	43/18862	0.0241301	0.169509	0.143036	2.22948	FXYD5/PCDHB4/PCDHB3/PCDHB5/CDH6/CDH24/CDH8/PCDHB16	8
GO:0046189	phenol-containing compound biosynthetic process	biological process	8/1574	43/18862	0.0241301	0.169509	0.143036	2.22948	CTNS/CDH3/MFSD12/MOXD1/TGFB2/WNT5A/SNCA/NR4A2	8
GO:0048599	oocyte development	biological process	8/1574	43/18862	0.0241301	0.169509	0.143036	2.22948	EREG/BNC1/YBX2/AURKA/FBXO5/CCNB1/DMRT1/BCL2	8
GO:0070266	necroptotic process	biological process	8/1574	43/18862	0.0241301	0.169509	0.143036	2.22948	BIRC3/PPIF/RBCK1/TICAM1/TLR4/MLKL/TNF/TLR3	8
GO:1900015	regulation of cytokine production involved in inflammatory response	biological process	11/1574	68/18862	0.0244472	0.16955	0.143071	1.9385	TICAM1/IL6/TLR4/ZC3H12A/MYD88/TLR6/PER1/PPARA/GPSM3/TNF/ALOX5	11
GO:0006575	cellular modified amino acid metabolic process	biological process	25/1574	198/18862	0.024502	0.16955	0.143071	1.51307	CTNS/MTHFD2/PLA2G15/CRYM/VNN1/CHAC1/SLC6A8/ABHD12B/MFSD2A/SHMT2/PLA2G4B/GSTO2/GDAP1/ACADL/PLA2G12A/GLO1/ALDH1L2/FPGS/SERINC5/ALDH7A1/GSTM4/GSTA4/MBOAT1/TYMS/DHFR	25
GO:0007100	mitotic centrosome separation	biological process	4/1574	14/18862	0.0245188	0.16955	0.143071	3.42385	AURKA/NEK2/KIF11/CHEK1	4
GO:0007175	negative regulation of epidermal growth factor-activated receptor activity	biological process	4/1574	14/18862	0.0245188	0.16955	0.143071	3.42385	GPRC5A/ERRFI1/ZFYVE28/CBLB	4
GO:0009130	pyrimidine nucleoside monophosphate biosynthetic process	biological process	4/1574	14/18862	0.0245188	0.16955	0.143071	3.42385	UPP1/DUT/UCK2/TYMS	4
GO:0010752	regulation of cGMP-mediated signaling	biological process	4/1574	14/18862	0.0245188	0.16955	0.143071	3.42385	PDE2A/PDE11A/THBS1/NPR1	4
GO:0010935	regulation of macrophage cytokine production	biological process	4/1574	14/18862	0.0245188	0.16955	0.143071	3.42385	TLR4/SEMA7A/TGFB2/WNT5A	4
GO:0042249	establishment of planar polarity of embryonic epithelium	biological process	4/1574	14/18862	0.0245188	0.16955	0.143071	3.42385	DVL1/WNT5A/CTHRC1/FZD2	4
GO:0043951	negative regulation of cAMP-mediated signaling	biological process	4/1574	14/18862	0.0245188	0.16955	0.143071	3.42385	CDC34/PDE4D/PDE2A/PDE11A	4
GO:0045820	negative regulation of glycolytic process	biological process	4/1574	14/18862	0.0245188	0.16955	0.143071	3.42385	DDIT4/NUPR1/PPARA/PPARGC1A	4
GO:0045842	positive regulation of mitotic metaphase/anaphase transition	biological process	4/1574	14/18862	0.0245188	0.16955	0.143071	3.42385	DLGAP5/CDC16/ESPL1/CDT1	4
GO:0050930	induction of positive chemotaxis	biological process	4/1574	14/18862	0.0245188	0.16955	0.143071	3.42385	VEGFA/VEGFC/SCG2/ARTN	4
GO:0099170	postsynaptic modulation of chemical synaptic transmission	biological process	4/1574	14/18862	0.0245188	0.16955	0.143071	3.42385	CDH1/PPP3CA/NRGN/PLCB1	4
GO:1901970	positive regulation of mitotic sister chromatid separation	biological process	4/1574	14/18862	0.0245188	0.16955	0.143071	3.42385	DLGAP5/CDC16/ESPL1/CDT1	4
GO:1902667	regulation of axon guidance	biological process	4/1574	14/18862	0.0245188	0.16955	0.143071	3.42385	VEGFA/ZSWIM4/TUBB2B/SLIT2	4
GO:1902894	negative regulation of pri-miRNA transcription by RNA polymerase II	biological process	4/1574	14/18862	0.0245188	0.16955	0.143071	3.42385	PPARD/PPARA/PDGFB/NFIB	4
GO:0048738	cardiac muscle tissue development	biological process	26/1574	208/18862	0.0247974	0.17131	0.144556	1.49794	JARID2/SIRT6/VEGFA/BMP2/GATA5/KDM6B/SIK1/POU4F1/PPARA/FGFR2/RARB/NEBL/EDN1/TGFB2/WNT5A/TNNC1/CCNB1/RBP4/TPM1/MEIS1/ANKRD1/GJA1/SORBS2/CXADR/NRG1/TGFBR2	26
GO:0043547	positive regulation of GTPase activity	biological process	46/1574	411/18862	0.0251885	0.173843	0.146693	1.34122	CCL26/ICAM1/RGS17/SIPA1L3/CCL20/ERRFI1/DOCK4/ARHGAP22/TBC1D4/BCAR3/CDC42EP2/ABR/SRGAP3/TBC1D3H/ARHGAP33/ARHGAP44/DEPDC1/DEPDC1B/EVI5/RAP1GAP/OPHN1/SEC23A/RP2/EZH2/RASAL1/ARHGDIB/NEDD9/WNT5A/STARD8/VAV3/DOCK2/ARHGAP24/TBC1D7/KALRN/RACGAP1/AGAP5/ARHGAP1/F2R/PLCB1/IQGAP3/ARHGAP11B/AGAP9/ARHGAP11A/RGL3/DENND1B/ARHGAP19	46
GO:0008652	cellular amino acid biosynthetic process	biological process	12/1574	77/18862	0.0252471	0.174077	0.146891	1.86756	ASNS/PHGDH/ACCS/CBS/RIMKLA/SHMT2/PYCR1/GLUL/SERINC5/SRR/DPYD/DHFR	12
GO:0016054	organic acid catabolic process	biological process	31/1574	258/18862	0.0253658	0.174726	0.147439	1.43988	ARG2/GCAT/PCK2/PLA2G15/CRYM/IL4I1/ADTRP/PPARD/KYNU/SESN2/DDAH1/CBS/ACOX2/MFSD2A/SHMT2/PPARA/ACACB/QPRT/AADAT/GNPDA1/ACADL/ACAT2/ACADS/MCEE/GLUL/ALDH1L2/ABHD2/NUDT7/HNMT/ALDH7A1/CRABP1	31
GO:0031214	biomineral tissue development	biological process	21/1574	160/18862	0.0254412	0.175075	0.147733	1.57283	SBNO2/FBXL15/LOX/BMP2/SLC20A1/CEBPB/PPARA/ISG15/ALOX5/FGFR2/PTN/COL1A1/FBXO5/ITGB6/TFAP2A/TUFT1/CNNM4/COL1A2/OSR2/WDR72/BMPR2	21
GO:0071248	cellular response to metal ion	biological process	24/1574	189/18862	0.0255313	0.175158	0.147803	1.52171	SYT7/HSPA5/TSPO/PPIF/MT2A/FOSB/ALOX5AP/CLDN1/ADCY1/MT1B/FOS/BNIP3/MT1X/CDH1/EDN1/PPARGC1A/RASAL1/WNT5A/SYT11/CCNB1/TFAP2A/SNCA/ANK3/SYT15	24
GO:0010575	positive regulation of vascular endothelial growth factor production	biological process	6/1574	28/18862	0.0255521	0.175158	0.147803	2.56789	RORA/PTGS2/IL1A/IL1B/IL6/C5AR1	6
GO:0090383	phagosome acidification	biological process	6/1574	28/18862	0.0255521	0.175158	0.147803	2.56789	ATP6V0A4/ATP6V0B/RAB20/ATP6V1A/ATP6V1B2/ATP6V0E2	6
GO:0140058	neuron projection arborization	biological process	6/1574	28/18862	0.0255521	0.175158	0.147803	2.56789	DVL1/TPBG/MFSD2A/PTN/WNT5A/NTNG1	6
GO:0034113	heterotypic cell-cell adhesion	biological process	10/1574	60/18862	0.0257665	0.175947	0.148469	1.99725	IL1B/IL1RN/KLF4/ITGB2/ITGA5/TNF/ITGA4/FLOT1/CXADR/ITGAD	10
GO:0060997	dendritic spine morphogenesis	biological process	10/1574	60/18862	0.0257665	0.175947	0.148469	1.99725	CAMK2B/DVL1/KIF1A/ITPKA/SHANK2/ARHGAP33/ARHGAP44/EPHA4/KALRN/DNM3	10
GO:0061098	positive regulation of protein tyrosine kinase activity	biological process	10/1574	60/18862	0.0257665	0.175947	0.148469	1.99725	AREG/HBEGF/EREG/BTC/PDGFB/NEDD9/EPHA4/NCAPG2/NRG1/AFAP1L2	10
GO:0071384	cellular response to corticosteroid stimulus	biological process	10/1574	60/18862	0.0257665	0.175947	0.148469	1.99725	ICAM1/PCK2/ERRFI1/ZFP36/STC1/DDIT4/EDN1/TFAP4/SMYD3/UGT1A1	10
GO:0051235	maintenance of location	biological process	37/1574	319/18862	0.0258068	0.176053	0.148558	1.38993	HSPA5/DGAT2/BCL3/TSPO/NFKBIA/PLIN3/EHD1/PPARD/PDE4D/ACVR1C/IL1B/HILPDA/IL6/NOL3/LCN2/UBASH3B/HK2/ZC3H12A/ABCA1/PRKCE/DDIT3/PPARA/PLCG2/TNF/SCIN/MCOLN3/ACACB/PTPN6/BARD1/SNCA/ANK3/GJA1/TMSB15A/TMSB15B/MORC3/F2R/DMD	37
GO:1901653	cellular response to peptide	biological process	44/1574	391/18862	0.0258918	0.176462	0.148904	1.34852	HDAC9/PXN/ICAM1/XBP1/PCK2/TRIB3/PIK3R2/ATP6V0A4/ERRFI1/ATP6V0B/NR4A1/IL1B/GDF15/TBC1D4/KLF4/TLR4/CPEB2/BCAR3/IGFBP1/ADCY1/TLR6/FOXO4/SOCS3/PRKAR1B/PDK4/PRKAR2B/DDX11/EDN1/RARRES2/C2CD5/ATP6V1A/ITGA4/EPHA4/PIK3R3/BRIP1/PRKACB/CCNA2/PIK3R1/ATP6V1B2/GJA1/NR4A2/PCSK9/ATP6V0E2/UCP2	44
GO:0051099	positive regulation of binding	biological process	22/1574	170/18862	0.0260664	0.177482	0.149764	1.5508	PLAUR/BAMBI/TRIB3/BMP2/TICAM1/RARA/KLF4/POU4F1/GPSM1/ITGA2/RFNG/DDX11/WNT5A/HES1/EPHA4/STMN1/TRIM6/FLOT1/HMGB2/CTHRC1/DACT1/CDT1	22
GO:0030879	mammary gland development	biological process	18/1574	132/18862	0.0261348	0.177653	0.149908	1.63411	XBP1/OAS2/VEGFA/XDH/HK2/ITGA2/CEBPB/NCOR2/FGFR2/ESR1/WNT5A/ID2/NRG1/KALRN/TGFBR2/MST1/OXTR/IQGAP3	18
GO:0048568	embryonic organ development	biological process	46/1574	412/18862	0.0261416	0.177653	0.149908	1.33796	DVL1/VEGFA/EPAS1/KDR/LIF/SPRY2/TUBB2B/MYO7A/ADM/CSF2/EN2/E2F7/CEBPB/PHLDA2/SOCS3/MAFB/TNF/FGFR2/RARB/EDN1/TGFB2/PDGFB/RARRES2/HOXB6/WNT5A/HES1/EFEMP1/ID2/ID3/HOXB5/HOXB3/STIL/HOXD3/E2F8/LHX1/NES/TFAP2A/RBP4/KIT/FLVCR1/TGFBR2/IFT122/OSR2/CTHRC1/FZD2/NR2F2	46
GO:0010821	regulation of mitochondrion organization	biological process	20/1574	151/18862	0.0263105	0.178629	0.150732	1.58722	PLAUR/DCN/BAK1/BIK/TSPO/BNIP3L/BBC3/PPIF/KDR/NOL3/SQSTM1/BNIP3/PDE2A/ZDHHC6/BMF/PPARGC1A/YWHAH/USP30/BCL2/TFDP1	20
GO:0002053	positive regulation of mesenchymal cell proliferation	biological process	5/1574	21/18862	0.0264513	0.178732	0.150819	2.85321	VEGFA/MYC/FGFR2/WNT5A/TGFBR2	5
GO:0003177	pulmonary valve development	biological process	5/1574	21/18862	0.0264513	0.178732	0.150819	2.85321	SLIT2/TGFB2/JAG1/SMAD6/BMPR2	5
GO:0033630	positive regulation of cell adhesion mediated by integrin	biological process	5/1574	21/18862	0.0264513	0.178732	0.150819	2.85321	PIEZO1/LIF/TGFB2/PTPN6/SYK	5
GO:2000479	regulation of cAMP-dependent protein kinase activity	biological process	5/1574	21/18862	0.0264513	0.178732	0.150819	2.85321	PRKAG2/SESN2/PRKAR1B/PRKAR2B/MST1	5
GO:0050708	regulation of protein secretion	biological process	33/1574	279/18862	0.0264518	0.178732	0.150819	1.4174	SYT7/PCK2/PARD6A/ADTRP/PPARD/IL1A/ACVR1C/IL1B/NR1D1/RHBDF2/RSAD2/IL6/TLR4/VEGFC/MIDN/PRKCE/PIM3/TNF/ALOX5/ACSL4/AACS/C1QTNF3/RAPGEF4/TGFB2/NMU/RBP4/PPP3CA/ANKRD1/GJA1/DISP1/UCP2/F2R/IDH2	33
GO:0006814	sodium ion transport	biological process	29/1574	239/18862	0.0265761	0.179401	0.151384	1.45406	SLC6A15/NKAIN1/FXYD5/SLC38A7/SCN1B/SLC6A8/SLC6A6/SLC38A2/SIK1/SLC20A1/SLC13A3/SLC3A2/SCN9A/PRKCE/GLRX/PER1/SLC6A9/SLC6A17/SLC5A3/SLC4A8/KLHL24/YWHAH/ANK3/CNKSR3/SLC34A2/CNNM4/PCSK9/NETO2/DMD	29
GO:1990266	neutrophil migration	biological process	17/1574	123/18862	0.0267635	0.180384	0.152213	1.65625	CCL26/CXCL2/CCL20/SLIT2/ITGB2/CXCL3/CXCL1/MYD88/C5AR1/EDN1/TGFB2/MDK/THBS4/VAV3/CXADR/SYK/ITGA1	17
GO:0006584	catecholamine metabolic process	biological process	9/1574	52/18862	0.0268234	0.180384	0.152213	2.07406	EPAS1/AOC2/ITGB2/MOXD1/TGFB2/SNCA/NR4A2/NPR1/LRTOMT	9
GO:0009712	catechol-containing compound metabolic process	biological process	9/1574	52/18862	0.0268234	0.180384	0.152213	2.07406	EPAS1/AOC2/ITGB2/MOXD1/TGFB2/SNCA/NR4A2/NPR1/LRTOMT	9
GO:0035196	production of miRNAs involved in gene silencing by miRNA	biological process	9/1574	52/18862	0.0268234	0.180384	0.152213	2.07406	AGO2/IL6/TARBP2/ZC3H12A/NCOR2/TNF/ESR1/HNRNPA2B1/PPP3CA	9
GO:0002534	cytokine production involved in inflammatory response	biological process	11/1574	69/18862	0.0269679	0.180509	0.152319	1.91041	TICAM1/IL6/TLR4/ZC3H12A/MYD88/TLR6/PER1/PPARA/GPSM3/TNF/ALOX5	11
GO:0043550	regulation of lipid kinase activity	biological process	11/1574	69/18862	0.0269679	0.180509	0.152319	1.91041	PIK3R2/KLF4/SOCS3/PDGFB/WDR91/CISH/PIK3R3/VAV3/PIK3R1/KIT/TNFAIP8L3	11
GO:0045682	regulation of epidermis development	biological process	11/1574	69/18862	0.0269679	0.180509	0.152319	1.91041	PPARD/ERRFI1/MYCL/ZFP36/GRHL1/ETV4/MAFF/EZH2/HES1/CTSV/NAB1	11
GO:0050709	negative regulation of protein secretion	biological process	11/1574	69/18862	0.0269679	0.180509	0.152319	1.91041	ADTRP/ACVR1C/IL1B/RHBDF2/RSAD2/MIDN/PIM3/PPP3CA/UCP2/F2R/IDH2	11
GO:0006694	steroid biosynthetic process	biological process	24/1574	190/18862	0.0269949	0.180509	0.152319	1.5137	TSPO/PRKAG2/HSD17B1/BMP2/NR1D1/ADM/FGFR4/FDXR/CYB5R2/ACOX2/TNF/NFYA/HSD17B6/IDI1/ACACB/FDFT1/ERLIN1/PPARGC1A/SC5D/MVK/ACAT2/SRD5A3/OSBPL1A/CYP39A1	24
GO:0046578	regulation of Ras protein signal transduction	biological process	24/1574	190/18862	0.0269949	0.180509	0.152319	1.5137	RASGRF2/BCL6/PSD4/SPRY2/PSD3/SQSTM1/ABCA1/ARHGAP44/OPHN1/TGFB2/FOXM1/RASAL1/ARHGDIB/SSX2IP/STMN1/KIF14/STARD8/FLOT1/RDX/PLCE1/ARHGAP24/F2RL2/F2R/RASGEF1A	24
GO:0003176	aortic valve development	biological process	7/1574	36/18862	0.0271722	0.180842	0.152599	2.33012	BMP2/GATA5/SLIT2/JAG1/SMAD6/SLIT3/BMPR2	7
GO:0006213	pyrimidine nucleoside metabolic process	biological process	7/1574	36/18862	0.0271722	0.180842	0.152599	2.33012	TYMP/NT5E/UPP1/UCK2/TK1/APOBEC3B/DPYD	7
GO:0009394	2'-deoxyribonucleotide metabolic process	biological process	7/1574	36/18862	0.0271722	0.180842	0.152599	2.33012	TYMP/XDH/UPP1/UNG/DUT/TYMS/DPYD	7
GO:0071392	cellular response to estradiol stimulus	biological process	7/1574	36/18862	0.0271722	0.180842	0.152599	2.33012	POU4F1/ITGA2/ESR1/PPARGC1A/KIF18A/CCNA2/UGT1A1	7
GO:1902742	apoptotic process involved in development	biological process	7/1574	36/18862	0.0271722	0.180842	0.152599	2.33012	BAK1/PPP2R1B/SLIT2/XKR8/TGFB2/CRYAB/SLIT3	7
GO:0031109	microtubule polymerization or depolymerization	biological process	16/1574	114/18862	0.0272974	0.181505	0.153159	1.68189	NAV3/NCKAP5L/KIF2A/MAP2/TPX2/TUBB4A/CRYAB/FBXO5/STMN1/KIF18A/PSRC1/KIF2C/SNCA/SKA1/SKA2/KIF18B	16
GO:0007019	microtubule depolymerization	biological process	8/1574	44/18862	0.0274065	0.181889	0.153483	2.17881	NAV3/NCKAP5L/KIF2A/TPX2/STMN1/KIF18A/KIF2C/KIF18B	8
GO:0090199	regulation of release of cytochrome c from mitochondria	biological process	8/1574	44/18862	0.0274065	0.181889	0.153483	2.17881	PLAUR/BAK1/BIK/BBC3/PPIF/NOL3/BNIP3/BMF	8
GO:0030258	lipid modification	biological process	32/1574	270/18862	0.0277881	0.184249	0.155474	1.42026	DGAT2/ITPKC/CERK/FA2H/PIK3R2/PRKAG2/PPARD/CYP2E1/SESN2/ITPKA/SGPP2/ACOX2/MFSD2A/TMEM150A/SLC35C1/SOCS3/PPARA/MTMR7/PDK4/ALOX5/ACACB/PPARGC1A/CISH/ACADL/PIK3R3/ACAT2/ACADS/PIK3R1/MTMR10/PIP5KL1/MBOAT1/ADH5	32
GO:2000116	regulation of cysteine-type endopeptidase activity	biological process	28/1574	230/18862	0.027852	0.1845	0.155686	1.45886	PLAUR/BIRC3/BAK1/HERPUD1/BBC3/DNAJB6/VEGFA/TNFRSF10B/ACVR1C/IFI6/EGLN3/KLF4/MYC/NOL3/XDH/IFI16/NKX3-1/SOX7/TNFSF15/TNF/TFAP4/CASP2/CRYAB/APAF1/THBS1/SNCA/SYK/F2R	28
GO:0032760	positive regulation of tumor necrosis factor production	biological process	13/1574	87/18862	0.0279448	0.184835	0.155969	1.79064	IL1A/TICAM1/IL6/TLR4/PTAFR/MYD88/HSPB1/WNT5A/FRMD8/THBS1/PIK3R1/TLR3/SYK	13
GO:0050768	negative regulation of neurogenesis	biological process	18/1574	133/18862	0.0279548	0.184835	0.155969	1.62182	SEMA6A/TSPO/IL1B/NR1D1/IL6/SEMA7A/TNF/TMEM98/MAP2/PTN/WNT5A/HES1/YWHAH/PPP3CA/CERS2/DUSP10/DRAXIN/IDH2	18
GO:0043434	response to peptide hormone	biological process	48/1574	435/18862	0.0282589	0.186672	0.157519	1.32232	HDAC9/PXN/ICAM1/XBP1/PCK2/TRIB3/PIK3R2/ATP6V0A4/STC2/ERRFI1/ATP6V0B/NR4A1/ACVR1C/EREG/IL1B/GDF15/SESN2/TBC1D4/CPEB2/BCAR3/IGFBP1/ADM/ADCY1/FOXO4/SOCS3/PPARA/PRKAR1B/PDK4/PRKAR2B/EDN1/RARRES2/COL1A1/C2CD5/ATP6V1A/PIK3R3/BRIP1/PRKACB/CCNA2/PIK3R1/ATP6V1B2/GNRH1/GJA1/NR4A2/PCSK9/ATP6V0E2/UCP2/OXTR/GCNT1	48
GO:0003170	heart valve development	biological process	10/1574	61/18862	0.0285955	0.188544	0.159099	1.96451	BMP2/GATA5/SLIT2/PDE2A/TGFB2/JAG1/SMAD6/TGFBR2/SLIT3/BMPR2	10
GO:1905330	regulation of morphogenesis of an epithelium	biological process	10/1574	61/18862	0.0285955	0.188544	0.159099	1.96451	SIRT6/VEGFA/LIF/TNF/ESR1/MDK/WNT5A/FOXP1/LHX1/GJA1	10
GO:0006721	terpenoid metabolic process	biological process	17/1574	124/18862	0.0286937	0.188813	0.159326	1.6429	DGAT2/PPARD/LRAT/CYP2E1/DHRS13/FDFT1/RARRES2/SDC4/RBP4/NAPEPLD/PLB1/CRABP1/CYP2S1/SDC2/GPC6/ADH5/UGT1A1	17
GO:0055088	lipid homeostasis	biological process	21/1574	162/18862	0.0287162	0.188813	0.159326	1.55341	GRAMD1B/HDAC9/DGAT2/RORA/GCKR/XBP1/EHD1/NR1D1/SESN2/PNPLA8/FGFR4/ABCA1/ANGPTL4/ACOX2/ZBTB20/C1QTNF3/TMEM97/ITGB6/CYP39A1/LIPC/PCSK9	21
GO:0110148	biomineralization	biological process	21/1574	162/18862	0.0287162	0.188813	0.159326	1.55341	SBNO2/FBXL15/LOX/BMP2/SLC20A1/CEBPB/PPARA/ISG15/ALOX5/FGFR2/PTN/COL1A1/FBXO5/ITGB6/TFAP2A/TUFT1/CNNM4/COL1A2/OSR2/WDR72/BMPR2	21
GO:0071383	cellular response to steroid hormone stimulus	biological process	25/1574	201/18862	0.0288195	0.189316	0.15975	1.49048	CALCOCO1/ICAM1/PCK2/ADTRP/PPARD/ERRFI1/NR1D1/ZFP36/WBP2/STC1/NKX3-1/DDIT4/PER1/PPARA/NCOR2/EDN1/TFAP4/ESR1/FOXP1/PMEPA1/YWHAH/ABHD2/PAQR8/SMYD3/UGT1A1	25
GO:0048592	eye morphogenesis	biological process	19/1574	143/18862	0.0289557	0.190035	0.160357	1.59221	BAK1/VEGFA/MYO7A/BCAR3/MFSD2A/RARB/JAG1/PTN/MAN2A1/WNT5A/EFEMP1/LHX1/TFAP2A/RBP4/MEIS1/COL8A1/THRB/IFT122/BCL2	19
GO:0007281	germ cell development	biological process	31/1574	261/18862	0.0291907	0.1914	0.161509	1.42333	MOV10L1/ANGPT2/PANX1/EREG/PAQR5/TARBP2/PTX3/BNC1/ETV5/YBX2/FBXW11/GMCL1/AURKA/PTN/MDK/FBXO5/SMAD5/HSPA2/CCNB1/HOOK1/BRIP1/DMRT1/ABHD2/TTC12/SPEF2/KIT/HMGB2/PAQR8/BCL2/DPY19L2/FANCG	31
GO:0070663	regulation of leukocyte proliferation	biological process	29/1574	241/18862	0.0292878	0.191859	0.161896	1.442	MAD1L1/ARG2/BCL6/IL1A/TNFAIP3/CDKN1A/IL1B/TNFSF9/TICAM1/IL6/TLR4/CCDC88B/CEBPB/MYD88/IL20RB/CD55/IL27RA/PTPN6/HES1/CBLB/SDC4/TWSG1/VAV3/GPNMB/GNRH1/TGFBR2/SYK/BCL2/HLA-DMB	29
GO:0007009	plasma membrane organization	biological process	16/1574	115/18862	0.0293442	0.192052	0.162059	1.66727	SYT7/FA2H/NDRG1/CXCR4/A4GALT/ANO7/UGCG/XKR8/MTSS1/ATP10A/ATP8B1/TGFB2/SYT11/FLOT1/ANK3/FAT4	16
GO:0051222	positive regulation of protein transport	biological process	36/1574	312/18862	0.029536	0.193128	0.162967	1.38271	PCK2/PARD6A/BBC3/PIK3R2/PPARD/IL1A/IL1B/TLR4/VEGFC/ITGB2/ZC3H12A/PRKCE/PLK3/TNF/TENM1/CDH1/ACSL4/GTSE1/AACS/C1QTNF3/RBM22/TGFB2/NMU/C2CD5/YWHAH/KIF20B/RBP4/PIK3R1/ANKRD1/ANK3/GJA1/BCL2/PDZK1/AKAP5/TFDP1/EFCAB7	36
GO:0050804	modulation of chemical synaptic transmission	biological process	45/1574	405/18862	0.029627	0.193545	0.163319	1.3315	SYT7/CAMK2B/CHRNA3/SSH1/DVL1/RASGRF2/IL1B/AKAP12/TUBB2B/ITPKA/TPRG1L/ABR/SQSTM1/SHANK2/ADCY1/PRKCE/CALB2/PRKAR1B/PRRT1/TNF/PRKAR2B/CDH1/SLC4A8/LZTS1/EDN1/OPHN1/PTN/APBA1/NMU/EPHA4/CDC20/YWHAH/SYT11/KCNMB4/FLOT1/PPP3CA/NRGN/KIT/NTNG1/GRIK2/RAB26/AKAP5/OXTR/PLCB1/BEGAIN	45
GO:0046661	male sex differentiation	biological process	20/1574	153/18862	0.0297872	0.193922	0.163637	1.56647	MAMLD1/ICAM1/BIK/LHFPL2/NKX3-1/NUPR1/ESR1/TGFB2/SMAD5/WNT5A/KIF18A/BRIP1/DMRT1/KIT/HMGB2/TLR3/RRM1/BCL2/TEX19/SYCP2	20
GO:0009314	response to radiation	biological process	49/1574	447/18862	0.0298114	0.193922	0.163637	1.31363	BAK1/CTNS/HSPA5/BCL3/ASNS/ICAM1/ANGPT2/SOD2/GADD45A/DUSP1/CDKN1A/MYC/SIK1/HMGA2/MMP3/MAPK13/IFI16/FOS/PLK3/PER1/AEN/MMP1/CERS1/MAP4K3/USP2/PER3/TIPIN/RAD54L/BMF/PTN/NMU/CRYAB/RAD51AP1/ITGB6/ID2/PCNA/DDB2/DTL/PIK3R1/CHEK1/KIT/RRM1/PBK/POLH/BCL2/AURKB/XRCC2/RAD54B/FANCG	49
GO:0009062	fatty acid catabolic process	biological process	15/1574	106/18862	0.0298728	0.193922	0.163637	1.69578	PCK2/PLA2G15/ADTRP/PPARD/SESN2/ACOX2/MFSD2A/PPARA/ACACB/ACADL/ACAT2/ACADS/MCEE/ABHD2/NUDT7	15
GO:0150115	cell-substrate junction organization	biological process	15/1574	106/18862	0.0298728	0.193922	0.163637	1.69578	LAMC2/COL17A1/DUSP3/VEGFA/KDR/ITGA5/ITGA2/LAMB3/FN1/SDC4/LAMC1/THBS1/PIK3R1/BCL2/KRT5	15
GO:0003179	heart valve morphogenesis	biological process	9/1574	53/18862	0.0300019	0.193922	0.163637	2.03493	BMP2/GATA5/SLIT2/TGFB2/JAG1/SMAD6/TGFBR2/SLIT3/BMPR2	9
GO:0006984	ER-nucleus signaling pathway	biological process	9/1574	53/18862	0.0300019	0.193922	0.163637	2.03493	HSPA5/HERPUD1/ASNS/PPP1R15A/XBP1/IGFBP1/ATF3/DDIT3/ERLIN1	9
GO:0048747	muscle fiber development	biological process	9/1574	53/18862	0.0300019	0.193922	0.163637	2.03493	HDAC9/VEGFA/LOX/DNER/NEBL/PPP3CA/CXADR/BCL2/DMD	9
GO:0007435	salivary gland morphogenesis	biological process	6/1574	29/18862	0.0300131	0.193922	0.163637	2.47934	NKX3-1/TGM2/TNF/FGFR2/TGFB2/TWSG1	6
GO:0071549	cellular response to dexamethasone stimulus	biological process	6/1574	29/18862	0.0300131	0.193922	0.163637	2.47934	ICAM1/PCK2/ERRFI1/DDIT4/TFAP4/SMYD3	6
GO:0072337	modified amino acid transport	biological process	6/1574	29/18862	0.0300131	0.193922	0.163637	2.47934	CTNS/SLC6A8/SLC38A2/SLC13A3/GJA1/PDZK1	6
GO:0072539	T-helper 17 cell differentiation	biological process	6/1574	29/18862	0.0300131	0.193922	0.163637	2.47934	RORA/IL6/NFKBIZ/IL6R/ZC3H12A/NFKBID	6
GO:1900101	regulation of endoplasmic reticulum unfolded protein response	biological process	6/1574	29/18862	0.0300131	0.193922	0.163637	2.47934	BAK1/HSPA5/PPP1R15A/XBP1/DNAJB9/PIK3R1	6
GO:0048145	regulation of fibroblast proliferation	biological process	12/1574	79/18862	0.0302211	0.195028	0.16457	1.82028	CDKN1A/EREG/MYC/BTC/NUPR1/ESR1/PDGFB/WNT5A/FN1/CCNB1/CCNA2/MORC3	12
GO:0046651	lymphocyte proliferation	biological process	33/1574	282/18862	0.0302398	0.195028	0.16457	1.40232	MAD1L1/ARG2/BCL6/IL1A/CDKN1A/IL1B/TNFSF9/TICAM1/IL6/TLR4/LMBR1L/CCDC88B/IL7R/CEBPB/MYD88/IL20RB/CD55/IL27RA/PTPN6/HES1/CBLB/HELLS/SDC4/TWSG1/VAV3/DOCK2/GPNMB/GNRH1/TGFBR2/SYK/BCL2/IFNE/HLA-DMB	33
GO:0002532	production of molecular mediator involved in inflammatory response	biological process	13/1574	88/18862	0.0303768	0.195028	0.16457	1.77029	TICAM1/IL6/TLR4/ZC3H12A/MYD88/TLR6/PER1/PPARA/GPSM3/TNF/ALOX5/DUSP10/SYK	13
GO:0006094	gluconeogenesis	biological process	13/1574	88/18862	0.0303768	0.195028	0.16457	1.77029	DGAT2/PCK2/ENO2/SESN2/SIK1/ATF3/PC/PPARA/C1QTNF3/PPARGC1A/SLC37A4/RBP4/MST1	13
GO:0010232	vascular transport	biological process	13/1574	88/18862	0.0303768	0.195028	0.16457	1.77029	SLC1A3/SLC7A5/SLC1A5/ABCC3/SLC6A6/SLC38A2/SLC13A3/MFSD2A/SLC6A9/SLC6A17/SLC5A3/SLC4A8/GJA1	13
GO:0014020	primary neural tube formation	biological process	13/1574	88/18862	0.0303768	0.195028	0.16457	1.77029	RALA/DVL1/ADM/TGFB2/WNT5A/APAF1/STIL/SDC4/KIF20B/PRKACB/IFT122/CTHRC1/FZD2	13
GO:0045582	positive regulation of T cell differentiation	biological process	13/1574	88/18862	0.0303768	0.195028	0.16457	1.77029	XBP1/VNN1/BCL6/TNFSF9/RARA/IL36B/NFKBIZ/NFKBID/IL7R/MDK/DUSP10/TGFBR2/SYK	13
GO:0050730	regulation of peptidyl-tyrosine phosphorylation	biological process	31/1574	262/18862	0.0305598	0.195327	0.164822	1.41789	GPRC5A/PPP2R5B/ICAM1/AREG/VEGFA/HBEGF/ERRFI1/EREG/LIF/IL6/ZFYVE28/ITGB2/IL6R/ITGA5/CSF2/PRKCE/BTC/SOCS3/TNF/PDGFB/PTPN6/NEDD9/THBS4/HES1/CBLB/EPHA4/NCAPG2/NRG1/KIT/SYK/AFAP1L2	31
GO:0099177	regulation of trans-synaptic signaling	biological process	45/1574	406/18862	0.0307238	0.195327	0.164822	1.32822	SYT7/CAMK2B/CHRNA3/SSH1/DVL1/RASGRF2/IL1B/AKAP12/TUBB2B/ITPKA/TPRG1L/ABR/SQSTM1/SHANK2/ADCY1/PRKCE/CALB2/PRKAR1B/PRRT1/TNF/PRKAR2B/CDH1/SLC4A8/LZTS1/EDN1/OPHN1/PTN/APBA1/NMU/EPHA4/CDC20/YWHAH/SYT11/KCNMB4/FLOT1/PPP3CA/NRGN/KIT/NTNG1/GRIK2/RAB26/AKAP5/OXTR/PLCB1/BEGAIN	45
GO:0061001	regulation of dendritic spine morphogenesis	biological process	8/1574	45/18862	0.0309785	0.195327	0.164822	2.1304	CAMK2B/KIF1A/ITPKA/ARHGAP33/ARHGAP44/EPHA4/KALRN/DNM3	8
GO:0085029	extracellular matrix assembly	biological process	8/1574	45/18862	0.0309785	0.195327	0.164822	2.1304	RGCC/LOX/TNXB/LAMB3/PHLDB1/LAMB1/NTNG1/COL1A2	8
GO:0031346	positive regulation of cell projection organization	biological process	39/1574	344/18862	0.031011	0.195327	0.164822	1.35859	RALA/HSPA5/CAMK2B/PPP2R5B/PLEK2/SCN1B/DVL1/VEGFA/ITPKA/SEMA7A/SLIT2/CDC42EP2/ITGA2/LPAR3/C15orf62/NCKIPSD/PLEKHM1/TENM1/ANLN/CCP110/PTN/EZH2/MDK/WNT5A/FN1/EPHA4/PLCE1/MNS1/PIK3R1/ANKRD1/KIT/KALRN/SERPINI1/FUT9/CREB3L2/MAGI2/DNM3/BMPR2/CUX1	39
GO:0006658	phosphatidylserine metabolic process	biological process	7/1574	37/18862	0.0311788	0.195327	0.164822	2.26715	PLA2G15/ABHD12B/MFSD2A/PLA2G4B/PLA2G12A/SERINC5/MBOAT1	7
GO:0010737	protein kinase A signaling	biological process	7/1574	37/18862	0.0311788	0.195327	0.164822	2.26715	AKAP12/PRKAR1B/PRKAR2B/AKAP7/RDX/PRKACB/AKAP5	7
GO:0043949	regulation of cAMP-mediated signaling	biological process	7/1574	37/18862	0.0311788	0.195327	0.164822	2.26715	CDC34/PDE4D/PDE2A/PRKAR1B/PRKAR2B/PDE11A/FFAR4	7
GO:0046633	alpha-beta T cell proliferation	biological process	7/1574	37/18862	0.0311788	0.195327	0.164822	2.26715	ARG2/CD55/CBLB/TWSG1/DOCK2/TGFBR2/SYK	7
GO:0048846	axon extension involved in axon guidance	biological process	7/1574	37/18862	0.0311788	0.195327	0.164822	2.26715	SEMA6A/VEGFA/SEMA7A/SLIT2/WNT5A/SLIT3/BMPR2	7
GO:1902284	neuron projection extension involved in neuron projection guidance	biological process	7/1574	37/18862	0.0311788	0.195327	0.164822	2.26715	SEMA6A/VEGFA/SEMA7A/SLIT2/WNT5A/SLIT3/BMPR2	7
GO:0001325	formation of extrachromosomal circular DNA	biological process	4/1574	15/18862	0.0312777	0.195327	0.164822	3.1956	SLX1A/DNA2/TERF1/EXO1	4
GO:0001845	phagolysosome assembly	biological process	4/1574	15/18862	0.0312777	0.195327	0.164822	3.1956	SYT7/MYO7A/RAB20/RAB34	4
GO:0001977	renal system process involved in regulation of blood volume	biological process	4/1574	15/18862	0.0312777	0.195327	0.164822	3.1956	PDGFB/GJA1/F2R/EMP2	4
GO:0009263	deoxyribonucleotide biosynthetic process	biological process	4/1574	15/18862	0.0312777	0.195327	0.164822	3.1956	DUT/RRM1/RRM2/TYMS	4
GO:0010838	positive regulation of keratinocyte proliferation	biological process	4/1574	15/18862	0.0312777	0.195327	0.164822	3.1956	CDH3/AREG/TLR4/MDK	4
GO:0010934	macrophage cytokine production	biological process	4/1574	15/18862	0.0312777	0.195327	0.164822	3.1956	TLR4/SEMA7A/TGFB2/WNT5A	4
GO:0045836	positive regulation of meiotic nuclear division	biological process	4/1574	15/18862	0.0312777	0.195327	0.164822	3.1956	RAD51AP1/WNT5A/DMRT1/PLCB1	4
GO:0051299	centrosome separation	biological process	4/1574	15/18862	0.0312777	0.195327	0.164822	3.1956	AURKA/NEK2/KIF11/CHEK1	4
GO:0051770	positive regulation of nitric-oxide synthase biosynthetic process	biological process	4/1574	15/18862	0.0312777	0.195327	0.164822	3.1956	KDR/AKAP12/TLR4/MAP2K6	4
GO:0070207	protein homotrimerization	biological process	4/1574	15/18862	0.0312777	0.195327	0.164822	3.1956	SLC1A5/ALOX5AP/MLKL/DISP1	4
GO:0070831	basement membrane assembly	biological process	4/1574	15/18862	0.0312777	0.195327	0.164822	3.1956	LAMB3/PHLDB1/LAMB1/NTNG1	4
GO:0071391	cellular response to estrogen stimulus	biological process	4/1574	15/18862	0.0312777	0.195327	0.164822	3.1956	RARA/WBP2/ESR1/TRIM24	4
GO:0072160	nephron tubule epithelial cell differentiation	biological process	4/1574	15/18862	0.0312777	0.195327	0.164822	3.1956	LIF/MTSS1/LHX1/FAT4	4
GO:0090656	t-circle formation	biological process	4/1574	15/18862	0.0312777	0.195327	0.164822	3.1956	SLX1A/DNA2/TERF1/EXO1	4
GO:0090737	telomere maintenance via telomere trimming	biological process	4/1574	15/18862	0.0312777	0.195327	0.164822	3.1956	SLX1A/DNA2/TERF1/EXO1	4
GO:0150011	regulation of neuron projection arborization	biological process	4/1574	15/18862	0.0312777	0.195327	0.164822	3.1956	DVL1/MFSD2A/WNT5A/NTNG1	4
GO:1902018	negative regulation of cilium assembly	biological process	4/1574	15/18862	0.0312777	0.195327	0.164822	3.1956	CCP110/TBC1D7/CEP97/LIMK2	4
GO:1902101	positive regulation of metaphase/anaphase transition of cell cycle	biological process	4/1574	15/18862	0.0312777	0.195327	0.164822	3.1956	DLGAP5/CDC16/ESPL1/CDT1	4
GO:2000345	regulation of hepatocyte proliferation	biological process	4/1574	15/18862	0.0312777	0.195327	0.164822	3.1956	XBP1/TNFAIP3/PTN/MDK	4
GO:2001028	positive regulation of endothelial cell chemotaxis	biological process	4/1574	15/18862	0.0312777	0.195327	0.164822	3.1956	VEGFA/KDR/HSPB1/SMOC2	4
GO:0010632	regulation of epithelial cell migration	biological process	34/1574	293/18862	0.0313505	0.195609	0.165061	1.39057	DCN/MAP2K3/HDAC9/PTGS2/ANGPT2/RGCC/VEGFA/HBEGF/GADD45A/KDR/KLF4/SLIT2/VEGFC/STC1/ZC3H12A/ITGA2/PRKCE/PLCG2/TNF/EDN1/TGFB2/PDGFB/PTN/HSPB1/SMOC2/WNT5A/FOXP1/GLUL/THBS1/DUSP10/TGFBR2/NR2F2/BMPR2/EMP2	34
GO:0032874	positive regulation of stress-activated MAPK cascade	biological process	16/1574	116/18862	0.0315024	0.196385	0.165715	1.65289	VEGFA/GADD45A/IL1B/BMP2/TLR4/MINK1/XDH/ZC3H12A/RELL2/MYD88/TNF/TGFB2/MID1/WNT5A/TLR3/PLCB1	16
GO:0014065	phosphatidylinositol 3-kinase signaling	biological process	20/1574	154/18862	0.0316498	0.19713	0.166344	1.5563	DCN/PPP2R5B/PIK3R2/UNC5B/PPARD/KDR/KLF4/IER3/PIK3AP1/NKX3-1/TNF/EDN1/TGFB2/PDGFB/PTPN6/FN1/CEP55/PIK3R1/KIT/F2R	20
GO:0043524	negative regulation of neuron apoptotic process	biological process	18/1574	135/18862	0.0318775	0.197415	0.166584	1.5978	UNC5B/SOD2/POU4F1/FOXQ1/EN2/CEBPB/C5AR1/DNAJC5/PPARGC1A/MDK/KIF14/NES/NR4A2/DRAXIN/GRIK2/BCL2/F2R/XRCC2	18
GO:0046546	development of primary male sexual characteristics	biological process	18/1574	135/18862	0.0318775	0.197415	0.166584	1.5978	MAMLD1/ICAM1/BIK/LHFPL2/NKX3-1/NUPR1/ESR1/TGFB2/WNT5A/KIF18A/BRIP1/DMRT1/KIT/HMGB2/TLR3/RRM1/BCL2/TEX19	18
GO:0050671	positive regulation of lymphocyte proliferation	biological process	18/1574	135/18862	0.0318775	0.197415	0.166584	1.5978	BCL6/IL1A/CDKN1A/IL1B/TNFSF9/TICAM1/IL6/TLR4/CCDC88B/MYD88/CD55/IL27RA/HES1/VAV3/TGFBR2/SYK/BCL2/HLA-DMB	18
GO:0006582	melanin metabolic process	biological process	5/1574	22/18862	0.0319462	0.197415	0.166584	2.72352	CTNS/CDH3/MFSD12/WNT5A/BCL2	5
GO:0007063	regulation of sister chromatid cohesion	biological process	5/1574	22/18862	0.0319462	0.197415	0.166584	2.72352	DDX11/ESPL1/CDCA5/RAD21/BUB1	5
GO:0035994	response to muscle stretch	biological process	5/1574	22/18862	0.0319462	0.197415	0.166584	2.72352	NFKBIA/FOS/EDN1/ANKRD1/DMD	5
GO:0051882	mitochondrial depolarization	biological process	5/1574	22/18862	0.0319462	0.197415	0.166584	2.72352	DCN/TSPO/IFI6/KDR/BCL2	5
GO:0090335	regulation of brown fat cell differentiation	biological process	5/1574	22/18862	0.0319462	0.197415	0.166584	2.72352	PTGS2/METRNL/DUSP10/NAPEPLD/FFAR4	5
GO:2000648	positive regulation of stem cell proliferation	biological process	5/1574	22/18862	0.0319462	0.197415	0.166584	2.72352	HMGA2/VEGFC/CCNE1/EPCAM/GJA1	5
GO:0001701	in utero embryonic development	biological process	38/1574	335/18862	0.0326583	0.200151	0.168893	1.35932	ELL/VEGFA/EPAS1/ACVR1C/BMP2/LIF/SCO2/KLF4/ADM/EDNRA/CSF2/E2F7/CEBPB/PHLDA2/SOCS3/MAFF/GJB3/FGFR2/EDN1/PDGFB/GINS1/ASF1B/APBA1/MAN2A1/HES1/NEK2/STIL/E2F8/CCNB1/NCAPG2/CMIP/CCNB2/SLC34A2/FLVCR1/TGFBR2/NXN/NR2F2/XRCC2	38
GO:0010721	negative regulation of cell development	biological process	22/1574	174/18862	0.0328145	0.200151	0.168893	1.51515	SEMA6A/TSPO/VEGFA/IL1B/NR1D1/IL6/SEMA7A/TNF/TMEM98/MAP2/PTN/WNT5A/HES1/YWHAH/POSTN/PPP3CA/CERS2/DUSP10/THRB/DRAXIN/IDH2/S1PR3	22
GO:0007272	ensheathment of neurons	biological process	17/1574	126/18862	0.0328623	0.200151	0.168893	1.61682	TYMP/BCAS1/FA2H/NDRG1/CNTNAP1/PPARD/CXCR4/TMEM98/ADAM22/RARB/PTN/KIF14/TSPAN2/NAB1/MAL2/B4GALT5/SERINC5	17
GO:0008366	axon ensheathment	biological process	17/1574	126/18862	0.0328623	0.200151	0.168893	1.61682	TYMP/BCAS1/FA2H/NDRG1/CNTNAP1/PPARD/CXCR4/TMEM98/ADAM22/RARB/PTN/KIF14/TSPAN2/NAB1/MAL2/B4GALT5/SERINC5	17
GO:0032612	interleukin-1 production	biological process	17/1574	126/18862	0.0328623	0.200151	0.168893	1.61682	PANX2/ARG2/PANX1/ERRFI1/TNFAIP3/IL6/TLR4/IFI16/ZC3H12A/TLR6/TNF/HSPB1/WNT5A/FOXP1/F2R/FFAR4/S1PR3	17
GO:2001235	positive regulation of apoptotic signaling pathway	biological process	17/1574	126/18862	0.0328623	0.200151	0.168893	1.61682	TNFRSF12A/BBC3/G0S2/RBCK1/PLAGL2/PPP2R1B/DEDD2/ATF3/NKX3-1/DDIT3/NUPR1/TNF/BMF/CASP2/APAF1/THBS1/BCL2	17
GO:0048144	fibroblast proliferation	biological process	12/1574	80/18862	0.0329564	0.200151	0.168893	1.79752	CDKN1A/EREG/MYC/BTC/NUPR1/ESR1/PDGFB/WNT5A/FN1/CCNB1/CCNA2/MORC3	12
GO:2000117	negative regulation of cysteine-type endopeptidase activity	biological process	12/1574	80/18862	0.0329564	0.200151	0.168893	1.79752	PLAUR/HERPUD1/DNAJB6/VEGFA/IFI6/KLF4/NOL3/IFI16/TNF/CRYAB/THBS1/SNCA	12
GO:0019935	cyclic-nucleotide-mediated signaling	biological process	13/1574	89/18862	0.0329586	0.200151	0.168893	1.7504	CDC34/PDE4D/ADCY1/PDE2A/PRKAR1B/PRKAR2B/RAPGEF4/CAP2/PDE11A/THBS1/NPR1/PDE7B/FFAR4	13
GO:0006651	diacylglycerol biosynthetic process	biological process	3/1574	9/18862	0.0332361	0.200151	0.168893	3.99449	DGAT2/PLA2G15/PLCE1	3
GO:0006868	glutamine transport	biological process	3/1574	9/18862	0.0332361	0.200151	0.168893	3.99449	SLC38A7/SLC1A5/SLC38A2	3
GO:0007021	tubulin complex assembly	biological process	3/1574	9/18862	0.0332361	0.200151	0.168893	3.99449	CRYAB/TBCC/TBCEL	3
GO:0009750	response to fructose	biological process	3/1574	9/18862	0.0332361	0.200151	0.168893	3.99449	GCKR/XBP1/PPARGC1A	3
GO:0010749	regulation of nitric oxide mediated signal transduction	biological process	3/1574	9/18862	0.0332361	0.200151	0.168893	3.99449	VEGFA/THBS1/GUCY1A2	3
GO:0010911	regulation of isomerase activity	biological process	3/1574	9/18862	0.0332361	0.200151	0.168893	3.99449	ITGB2/NCAPH/SETMAR	3
GO:0010912	positive regulation of isomerase activity	biological process	3/1574	9/18862	0.0332361	0.200151	0.168893	3.99449	ITGB2/NCAPH/SETMAR	3
GO:0014012	peripheral nervous system axon regeneration	biological process	3/1574	9/18862	0.0332361	0.200151	0.168893	3.99449	TNC/TSPO/CERS2	3
GO:0019626	short-chain fatty acid catabolic process	biological process	3/1574	9/18862	0.0332361	0.200151	0.168893	3.99449	PCK2/ACADS/MCEE	3
GO:0021603	cranial nerve formation	biological process	3/1574	9/18862	0.0332361	0.200151	0.168893	3.99449	MAFB/ATP8B1/TFAP2A	3
GO:0031620	regulation of fever generation	biological process	3/1574	9/18862	0.0332361	0.200151	0.168893	3.99449	PTGS2/IL1B/TNF	3
GO:0034112	positive regulation of homotypic cell-cell adhesion	biological process	3/1574	9/18862	0.0332361	0.200151	0.168893	3.99449	PLAUR/PDPN/ANK3	3
GO:0046602	regulation of mitotic centrosome separation	biological process	3/1574	9/18862	0.0332361	0.200151	0.168893	3.99449	NEK2/KIF11/CHEK1	3
GO:0051409	response to nitrosative stress	biological process	3/1574	9/18862	0.0332361	0.200151	0.168893	3.99449	DUSP6/DDIT3/ADH5	3
GO:0051901	positive regulation of mitochondrial depolarization	biological process	3/1574	9/18862	0.0332361	0.200151	0.168893	3.99449	DCN/TSPO/KDR	3
GO:0060907	positive regulation of macrophage cytokine production	biological process	3/1574	9/18862	0.0332361	0.200151	0.168893	3.99449	TLR4/SEMA7A/WNT5A	3
GO:0062042	regulation of cardiac epithelial to mesenchymal transition	biological process	3/1574	9/18862	0.0332361	0.200151	0.168893	3.99449	TGFB2/JAG1/TGFBR2	3
GO:1900262	regulation of DNA-directed DNA polymerase activity	biological process	3/1574	9/18862	0.0332361	0.200151	0.168893	3.99449	PCNA/DSCC1/RFC4	3
GO:1900264	positive regulation of DNA-directed DNA polymerase activity	biological process	3/1574	9/18862	0.0332361	0.200151	0.168893	3.99449	PCNA/DSCC1/RFC4	3
GO:1903431	positive regulation of cell maturation	biological process	3/1574	9/18862	0.0332361	0.200151	0.168893	3.99449	BNC1/AURKA/BCL2	3
GO:1904776	regulation of protein localization to cell cortex	biological process	3/1574	9/18862	0.0332361	0.200151	0.168893	3.99449	EPB41L2/PLK1/SAPCD2	3
GO:0006869	lipid transport	biological process	50/1574	461/18862	0.0335534	0.20189	0.17036	1.29973	SYT7/GRAMD1B/SLC1A3/PITPNM2/TSPO/NFKBIA/SLC38A7/SLC1A5/PRKAG2/ABCC3/PPARD/LRAT/IL1B/SLC38A2/PNPLA8/LRRC8A/GLTP/PPFIA4/ANO7/UGCG/XKR8/ABCA1/NKX3-1/MFSD2A/SPNS1/C1QTNF1/SLC25A22/PPARA/ACSL5/MFSD2B/ATP10A/STARD10/ACSL4/ACACB/EDN1/ATP8B1/APBA1/MAP2K6/SLC27A6/PLA2G12A/THBS1/RBP4/OSBPL1A/GJA1/PLA2R1/SYK/LIPC/PCSK9/APOLD1/TNFAIP8L3	50
GO:0050807	regulation of synapse organization	biological process	25/1574	204/18862	0.0336945	0.202567	0.170932	1.46856	CAMK2B/ARHGAP22/KIF1A/ITPKA/TPBG/IL1RAP/TNF/ARHGAP33/ARHGAP44/CTTNBP2/PTN/MDGA1/WNT5A/EPHA4/CDC20/FLRT3/SNCA/CDH8/KALRN/SLITRK5/TUBA1A/OXTR/GPC6/SLITRK2/DNM3	25
GO:0050803	regulation of synapse structure or activity	biological process	26/1574	214/18862	0.0338083	0.203079	0.171364	1.45594	CAMK2B/ARHGAP22/KIF1A/ITPKA/TPBG/MX1/IL1RAP/TNF/ARHGAP33/ARHGAP44/CTTNBP2/PTN/MDGA1/WNT5A/EPHA4/CDC20/FLRT3/SNCA/CDH8/KALRN/SLITRK5/TUBA1A/OXTR/GPC6/SLITRK2/DNM3	26
GO:2001234	negative regulation of apoptotic signaling pathway	biological process	27/1574	224/18862	0.0338495	0.203154	0.171427	1.44444	PLAUR/HERPUD1/ICAM1/XBP1/UNC5B/PPIF/SOD2/VNN1/IL1A/TNFAIP3/TNFRSF10B/IL1B/IFI6/NOL3/ITPRIP/ZNF385A/CSF2/SCG2/TNF/ZMYND11/HSPB1/IVNS1ABP/THBS1/NR4A2/HMGB2/BCL2/RTKN2	27
GO:0032946	positive regulation of mononuclear cell proliferation	biological process	18/1574	136/18862	0.0339852	0.203796	0.171969	1.58605	BCL6/IL1A/CDKN1A/IL1B/TNFSF9/TICAM1/IL6/TLR4/CCDC88B/MYD88/CD55/IL27RA/HES1/VAV3/TGFBR2/SYK/BCL2/HLA-DMB	18
GO:0032943	mononuclear cell proliferation	biological process	33/1574	285/18862	0.0344328	0.206306	0.174087	1.38756	MAD1L1/ARG2/BCL6/IL1A/CDKN1A/IL1B/TNFSF9/TICAM1/IL6/TLR4/LMBR1L/CCDC88B/IL7R/CEBPB/MYD88/IL20RB/CD55/IL27RA/PTPN6/HES1/CBLB/HELLS/SDC4/TWSG1/VAV3/DOCK2/GPNMB/GNRH1/TGFBR2/SYK/BCL2/IFNE/HLA-DMB	33
GO:0001523	retinoid metabolic process	biological process	15/1574	108/18862	0.0345829	0.206638	0.174367	1.66437	DGAT2/PPARD/LRAT/DHRS13/RARRES2/SDC4/RBP4/NAPEPLD/PLB1/CRABP1/CYP2S1/SDC2/GPC6/ADH5/UGT1A1	15
GO:0001938	positive regulation of endothelial cell proliferation	biological process	15/1574	108/18862	0.0345829	0.206638	0.174367	1.66437	CCL26/SIRT6/VEGFA/NR4A1/BMP2/KDR/VEGFC/SCG2/PDGFB/MDK/THBS4/WNT5A/ITGA4/HMGB2/BMPR2	15
GO:0034446	substrate adhesion-dependent cell spreading	biological process	15/1574	108/18862	0.0345829	0.206638	0.174367	1.66437	PXN/LPXN/PDPN/LAMB3/LAMB1/UNC13D/MDK/NEDD9/ITGA4/FN1/KIF14/POSTN/LAMC1/PIK3R1/NTNG1	15
GO:0007140	male meiotic nuclear division	biological process	8/1574	46/18862	0.0348564	0.206638	0.174367	2.08408	MOV10L1/KIF18A/HSPA2/HSF2BP/MEIOB/TEX19/MYBL1/SYCP2	8
GO:0007595	lactation	biological process	8/1574	46/18862	0.0348564	0.206638	0.174367	2.08408	XBP1/OAS2/VEGFA/XDH/HK2/NCOR2/KALRN/OXTR	8
GO:0071354	cellular response to interleukin-6	biological process	8/1574	46/18862	0.0348564	0.206638	0.174367	2.08408	SBNO2/ICAM1/SELPLG/IL6/IL6R/SOCS3/PPARGC1A/PTGIS	8
GO:0045670	regulation of osteoclast differentiation	biological process	10/1574	63/18862	0.034901	0.206638	0.174367	1.90214	TLR4/POU4F1/UBASH3B/FOS/CEBPB/MAFB/TNF/PIK3R1/CAMK4/TLR3	10
GO:0048662	negative regulation of smooth muscle cell proliferation	biological process	10/1574	63/18862	0.034901	0.206638	0.174367	1.90214	PPARD/SOD2/TNFAIP3/CDKN1A/KLF4/PPARGC1A/TPM1/IGFBP3/NDRG2/NPR1	10
GO:1902475	L-alpha-amino acid transmembrane transport	biological process	10/1574	63/18862	0.034901	0.206638	0.174367	1.90214	SLC1A3/SLC38A7/SLC7A5/SLC1A5/SLC43A1/SLC3A2/SLC25A22/SLC6A9/SLC7A7/SLC25A29	10
GO:0001975	response to amphetamine	biological process	6/1574	30/18862	0.0349547	0.206638	0.174367	2.3967	HDAC9/ICAM1/RGS17/PPP3CA/NR4A2/OXTR	6
GO:0002828	regulation of type 2 immune response	biological process	6/1574	30/18862	0.0349547	0.206638	0.174367	2.3967	ARG2/BCL6/RARA/RSAD2/IL6/IL27RA	6
GO:0033137	negative regulation of peptidyl-serine phosphorylation	biological process	6/1574	30/18862	0.0349547	0.206638	0.174367	2.3967	BAK1/PDE4D/GADD45A/DDIT4/CNKSR3/DMD	6
GO:0055022	negative regulation of cardiac muscle tissue growth	biological process	6/1574	30/18862	0.0349547	0.206638	0.174367	2.3967	JARID2/PPARA/RBP4/MEIS1/GJA1/TGFBR2	6
GO:0061117	negative regulation of heart growth	biological process	6/1574	30/18862	0.0349547	0.206638	0.174367	2.3967	JARID2/PPARA/RBP4/MEIS1/GJA1/TGFBR2	6
GO:0070528	protein kinase C signaling	biological process	6/1574	30/18862	0.0349547	0.206638	0.174367	2.3967	VEGFA/AKAP12/PDGFB/WNT5A/FLOT1/ANKRD1	6
GO:0071295	cellular response to vitamin	biological process	6/1574	30/18862	0.0349547	0.206638	0.174367	2.3967	TNC/PTN/COL1A1/TRIM24/POSTN/BRIP1	6
GO:0030308	negative regulation of cell growth	biological process	23/1574	185/18862	0.0350452	0.206828	0.174527	1.48984	SEMA6A/PPARD/BCL6/CDKN1A/SESN2/BTG1/SEMA7A/OSGIN1/SLIT2/PPARA/MAP2/TGFB2/RBBP7/CRYAB/WNT5A/CDKN2C/PSRC1/GJA1/DRAXIN/NPR1/BCL2/SLIT3/BMPR2	23
GO:0051216	cartilage development	biological process	23/1574	185/18862	0.0350452	0.206828	0.174527	1.48984	BMP2/HMGA2/STC1/SCIN/RARB/EDN1/TRIP11/COL1A1/MDK/SMAD5/WNT5A/EFEMP1/HOXB3/TGFBI/HOXD3/CHSY1/LUM/NFIB/TGFBR2/OSR2/TYMS/CREB3L2/BMPR2	23
GO:0035296	regulation of tube diameter	biological process	17/1574	127/18862	0.0351063	0.206844	0.174541	1.60409	ICAM1/SOD2/ECE1/DOCK4/ADM/EDNRA/PTAFR/P2RY2/EDN1/KCNMB4/GJA1/NPR1/HTR1D/OXTR/F2R/BMPR2/ITGA1	17
GO:0097746	blood vessel diameter maintenance	biological process	17/1574	127/18862	0.0351063	0.206844	0.174541	1.60409	ICAM1/SOD2/ECE1/DOCK4/ADM/EDNRA/PTAFR/P2RY2/EDN1/KCNMB4/GJA1/NPR1/HTR1D/OXTR/F2R/BMPR2/ITGA1	17
GO:0060560	developmental growth involved in morphogenesis	biological process	27/1574	225/18862	0.0355245	0.20864	0.176056	1.43802	TNC/SIRT6/SEMA6A/DVL1/VEGFA/CXCR4/SPRY2/SEMA7A/SLIT2/LPAR3/FGFR2/MAP2/AURKA/ESR1/RASAL1/WNT5A/ITGA4/FN1/FLRT3/LHX1/DCLK1/POSTN/DRAXIN/TGFBR2/SLIT3/MAGI2/BMPR2	27
GO:0019692	deoxyribose phosphate metabolic process	biological process	7/1574	38/18862	0.0355629	0.20864	0.176056	2.20748	TYMP/XDH/UPP1/UNG/DUT/TYMS/DPYD	7
GO:0032506	cytokinetic process	biological process	7/1574	38/18862	0.0355629	0.20864	0.176056	2.20748	ANLN/KIF20A/CEP55/KIF20B/RACGAP1/AURKB/KLHDC8B	7
GO:0042417	dopamine metabolic process	biological process	7/1574	38/18862	0.0355629	0.20864	0.176056	2.20748	ITGB2/MOXD1/TGFB2/SNCA/NR4A2/NPR1/LRTOMT	7
GO:0048286	lung alveolus development	biological process	7/1574	38/18862	0.0355629	0.20864	0.176056	2.20748	ERRFI1/LIF/STK40/FGFR2/MAN2A1/ITGB6/BMPR2	7
GO:0035924	cellular response to vascular endothelial growth factor stimulus	biological process	11/1574	72/18862	0.0356465	0.20864	0.176056	1.83081	DCN/MAP2K3/SEMA6A/VEGFA/NR4A1/KDR/SPRY2/VEGFC/XDH/HSPB1/SMOC2	11
GO:0043154	negative regulation of cysteine-type endopeptidase activity involved in apoptotic process	biological process	11/1574	72/18862	0.0356465	0.20864	0.176056	1.83081	PLAUR/HERPUD1/DNAJB6/VEGFA/IFI6/KLF4/NOL3/TNF/CRYAB/THBS1/SNCA	11
GO:1903036	positive regulation of response to wounding	biological process	11/1574	72/18862	0.0356465	0.20864	0.176056	1.83081	XBP1/HBEGF/CXCR4/CLDN1/PRKCE/MYLK/PTN/MDK/SMOC2/THBS1/F2R	11
GO:1903557	positive regulation of tumor necrosis factor superfamily cytokine production	biological process	13/1574	90/18862	0.0356946	0.208749	0.176148	1.73095	IL1A/TICAM1/IL6/TLR4/PTAFR/MYD88/HSPB1/WNT5A/FRMD8/THBS1/PIK3R1/TLR3/SYK	13
GO:0050863	regulation of T cell activation	biological process	37/1574	327/18862	0.035785	0.209105	0.176449	1.35593	MAD1L1/ARG2/XBP1/MAP3K8/DUSP3/VNN1/BCL6/IL1A/IL1B/TNFSF9/RARA/IL6/IL36B/NFKBIZ/ZC3H12A/NFKBID/CCDC88B/IL7R/CEBPB/IL20RB/CD55/LAT/IL27RA/MDK/PTPN6/HES1/CBLB/SDC4/TWSG1/GPNMB/DUSP10/PIK3R1/GNRH1/CAMK4/TGFBR2/SYK/HLA-DMB	37
GO:0003014	renal system process	biological process	16/1574	118/18862	0.0361654	0.210806	0.177884	1.62488	CHRNA3/ADM/STC1/ADCY1/BTC/PRKAR1B/PRKAR2B/MCAM/EDN1/PDGFB/PRKACB/GJA1/NPR1/BCL2/F2R/EMP2	16
GO:0042752	regulation of circadian rhythm	biological process	16/1574	118/18862	0.0361654	0.210806	0.177884	1.62488	RORA/NR1D1/SIK1/CSF2/ADCY1/PER1/PPARA/USP2/PER3/FBXW11/EZH2/NMU/PPARGC1A/ID2/TOP2A/CDK1	16
GO:0070304	positive regulation of stress-activated protein kinase signaling cascade	biological process	16/1574	118/18862	0.0361654	0.210806	0.177884	1.62488	VEGFA/GADD45A/IL1B/BMP2/TLR4/MINK1/XDH/ZC3H12A/RELL2/MYD88/TNF/TGFB2/MID1/WNT5A/TLR3/PLCB1	16
GO:0120032	regulation of plasma membrane bounded cell projection assembly	biological process	23/1574	186/18862	0.0369559	0.215237	0.181623	1.48183	RALA/ICAM1/PLEK2/SLIT2/CDC42EP2/C15orf62/PLEKHM1/ARHGAP44/TENM1/ANLN/RAP1GAP/ATP8B1/CCP110/RDX/PLCE1/MNS1/ARHGAP24/PIK3R1/TBC1D7/KIT/CEP97/LIMK2/DNM3	23
GO:0007605	sensory perception of sound	biological process	19/1574	147/18862	0.0370693	0.21572	0.182031	1.54889	ICAM1/CRYM/ATP6V0A4/SPRY2/MYO7A/DDIT3/ATP8B1/BIRC5/COL1A1/TFAP2A/PPIP5K2/PCDH15/THRB/ATP2B2/KIT/TMPRSS3/ALDH7A1/LRTOMT/ESPN	19
GO:0035904	aorta development	biological process	9/1574	55/18862	0.0371275	0.215882	0.182167	1.96093	LOX/NKX3-1/PDE2A/MYLK/TGFB2/JAG1/HES1/CNTRL/SMAD6	9
GO:0006109	regulation of carbohydrate metabolic process	biological process	25/1574	206/18862	0.0372737	0.216377	0.182585	1.45431	DGAT2/RORA/GCKR/PRKAG2/SESN2/SIK1/MIDN/DDIT4/PTAFR/PFKFB3/PRKCE/PPP1R3B/C1QTNF1/NUPR1/PHLDA2/ZBTB20/PPARA/PDK4/ACACB/C1QTNF3/PDGFB/PPARGC1A/SNCA/IGFBP3/MST1	25
GO:0035966	response to topologically incorrect protein	biological process	25/1574	206/18862	0.0372737	0.216377	0.182585	1.45431	BAK1/HSPA5/HERPUD1/PPP2R5B/WIPI1/ASNS/PPP1R15A/XBP1/DNAJB9/CHAC1/IGFBP1/CLGN/ATF3/DDIT3/PLA2G4B/DDX11/HSPB1/THBS4/HSPA2/DNAJB5/THBS1/PARP16/PIK3R1/KLHL15/CREB3L2	25
GO:0002576	platelet degranulation	biological process	17/1574	128/18862	0.0374604	0.216928	0.18305	1.59156	ITIH4/VEGFA/LHFPL2/VEGFC/GTPBP2/CFD/TOR4A/LAMP2/TGFB2/PDGFB/RARRES2/FN1/THBS1/PCYOX1L/ENDOD1/SYK/PCDH7	17
GO:0032479	regulation of type I interferon production	biological process	17/1574	128/18862	0.0374604	0.216928	0.18305	1.59156	NFKB2/RELB/TNFAIP3/TICAM1/TLR4/POLR3A/IFI16/MYD88/ZCCHC3/IRF7/ISG15/PLCG2/POLA1/FLOT1/HMGB2/TLR3/SYK	17
GO:0035150	regulation of tube size	biological process	17/1574	128/18862	0.0374604	0.216928	0.18305	1.59156	ICAM1/SOD2/ECE1/DOCK4/ADM/EDNRA/PTAFR/P2RY2/EDN1/KCNMB4/GJA1/NPR1/HTR1D/OXTR/F2R/BMPR2/ITGA1	17
GO:0006939	smooth muscle contraction	biological process	14/1574	100/18862	0.037957	0.21794	0.183904	1.67769	CHRNA3/DOCK4/EDNRA/ITGA2/PTAFR/MYLK/EDN1/NMU/PLCE1/KIT/HTR1D/OXTR/F2R/SMTN	14
GO:0007044	cell-substrate junction assembly	biological process	14/1574	100/18862	0.037957	0.21794	0.183904	1.67769	LAMC2/COL17A1/DUSP3/VEGFA/KDR/ITGA5/ITGA2/LAMB3/FN1/SDC4/LAMC1/THBS1/BCL2/KRT5	14
GO:0010717	regulation of epithelial to mesenchymal transition	biological process	14/1574	100/18862	0.037957	0.21794	0.183904	1.67769	BAMBI/RGCC/IL1B/BMP2/SPRY2/IL6/PDPN/PHLDB1/TGFB2/JAG1/EZH2/COL1A1/MDK/TGFBR2	14
GO:0060419	heart growth	biological process	14/1574	100/18862	0.037957	0.21794	0.183904	1.67769	JARID2/SIRT6/DUSP6/PPARA/FGFR2/ACACB/EDN1/TGFB2/CCNB1/RBP4/MEIS1/GJA1/SORBS2/TGFBR2	14
GO:0007141	male meiosis I	biological process	5/1574	23/18862	0.0381029	0.21794	0.183904	2.6051	MOV10L1/HSPA2/HSF2BP/MEIOB/MYBL1	5
GO:0010738	regulation of protein kinase A signaling	biological process	5/1574	23/18862	0.0381029	0.21794	0.183904	2.6051	AKAP12/PRKAR1B/PRKAR2B/AKAP7/AKAP5	5
GO:0034505	tooth mineralization	biological process	5/1574	23/18862	0.0381029	0.21794	0.183904	2.6051	PPARA/COL1A1/ITGB6/TFAP2A/CNNM4	5
GO:0046135	pyrimidine nucleoside catabolic process	biological process	5/1574	23/18862	0.0381029	0.21794	0.183904	2.6051	TYMP/NT5E/UPP1/APOBEC3B/DPYD	5
GO:0051446	positive regulation of meiotic cell cycle	biological process	5/1574	23/18862	0.0381029	0.21794	0.183904	2.6051	RAD51AP1/WNT5A/DMRT1/CDC25C/PLCB1	5
GO:0060706	cell differentiation involved in embryonic placenta development	biological process	5/1574	23/18862	0.0381029	0.21794	0.183904	2.6051	LIF/E2F7/SOCS3/E2F8/NR2F2	5
GO:0071676	negative regulation of mononuclear cell migration	biological process	5/1574	23/18862	0.0381029	0.21794	0.183904	2.6051	ADTRP/DUSP1/SLIT2/IL27RA/PLCB1	5
GO:1903055	positive regulation of extracellular matrix organization	biological process	5/1574	23/18862	0.0381029	0.21794	0.183904	2.6051	RGCC/BMP2/IL6/PDPN/PHLDB1	5
GO:1904666	regulation of ubiquitin protein ligase activity	biological process	5/1574	23/18862	0.0381029	0.21794	0.183904	2.6051	FBXO5/CDC20/MAD2L1/PLK1/UBE2C	5
GO:0002791	regulation of peptide secretion	biological process	35/1574	308/18862	0.0381729	0.21794	0.183904	1.36176	SYT7/PCK2/PARD6A/ADTRP/PPARD/IL1A/ACVR1C/IL1B/NR1D1/RHBDF2/RSAD2/IL6/TLR4/VEGFC/MIDN/PRKCE/PIM3/TNF/ALOX5/ACSL4/AACS/C1QTNF3/RAPGEF4/TGFB2/NMU/RBP4/PPP3CA/ANKRD1/GJA1/DISP1/KALRN/UCP2/F2R/IDH2/FFAR4	35
GO:0050954	sensory perception of mechanical stimulus	biological process	21/1574	167/18862	0.0382888	0.21794	0.183904	1.5069	ICAM1/CRYM/ATP6V0A4/CXCR4/SPRY2/MYO7A/ITGA2/DDIT3/ATP8B1/BIRC5/COL1A1/TFAP2A/PPIP5K2/PCDH15/THRB/ATP2B2/KIT/TMPRSS3/ALDH7A1/LRTOMT/ESPN	21
GO:0072577	endothelial cell apoptotic process	biological process	10/1574	64/18862	0.0383912	0.21794	0.183904	1.87242	ICAM1/RGCC/TNFAIP3/KDR/ANGPTL4/SCG2/TNF/ITGA4/THBS1/BMPR2	10
GO:1902305	regulation of sodium ion transmembrane transport	biological process	10/1574	64/18862	0.0383912	0.21794	0.183904	1.87242	FXYD5/SCN1B/PRKCE/GLRX/KLHL24/YWHAH/ANK3/PCSK9/NETO2/DMD	10
GO:0051961	negative regulation of nervous system development	biological process	18/1574	138/18862	0.0385061	0.21794	0.183904	1.56306	SEMA6A/TSPO/IL1B/NR1D1/IL6/SEMA7A/TNF/TMEM98/MAP2/PTN/WNT5A/HES1/YWHAH/PPP3CA/CERS2/DUSP10/DRAXIN/IDH2	18
GO:0002690	positive regulation of leukocyte chemotaxis	biological process	13/1574	91/18862	0.038589	0.21794	0.183904	1.71193	VEGFA/IL6/VEGFC/IL6R/C5AR1/GPSM3/EDN1/PTN/RARRES2/MDK/THBS4/WNT5A/THBS1	13
GO:0019319	hexose biosynthetic process	biological process	13/1574	91/18862	0.038589	0.21794	0.183904	1.71193	DGAT2/PCK2/ENO2/SESN2/SIK1/ATF3/PC/PPARA/C1QTNF3/PPARGC1A/SLC37A4/RBP4/MST1	13
GO:0010906	regulation of glucose metabolic process	biological process	16/1574	119/18862	0.0386761	0.21794	0.183904	1.61122	DGAT2/RORA/GCKR/SESN2/SIK1/MIDN/PPP1R3B/C1QTNF1/PHLDA2/PPARA/PDK4/ACACB/C1QTNF3/PPARGC1A/IGFBP3/MST1	16
GO:0032652	regulation of interleukin-1 production	biological process	16/1574	119/18862	0.0386761	0.21794	0.183904	1.61122	PANX2/ARG2/PANX1/ERRFI1/TNFAIP3/IL6/TLR4/IFI16/ZC3H12A/TNF/HSPB1/WNT5A/FOXP1/F2R/FFAR4/S1PR3	16
GO:0001936	regulation of endothelial cell proliferation	biological process	22/1574	177/18862	0.0386772	0.21794	0.183904	1.48947	CCL26/SIRT6/RGCC/VEGFA/NR4A1/BMP2/KDR/VEGFC/XDH/SCG2/TNF/ALOX5/PDGFB/MDK/THBS4/WNT5A/ITGA4/THBS1/GJA1/HMGB2/NR2F2/BMPR2	22
GO:0003151	outflow tract morphogenesis	biological process	11/1574	73/18862	0.0389311	0.21794	0.183904	1.80573	VEGFA/FGFR2/RARB/TGFB2/JAG1/WNT5A/HES1/SMAD6/TGFBR2/FZD2/BMPR2	11
GO:0071277	cellular response to calcium ion	biological process	12/1574	82/18862	0.0389488	0.21794	0.183904	1.75368	SYT7/HSPA5/PPIF/FOSB/ALOX5AP/ADCY1/FOS/EDN1/RASAL1/WNT5A/SYT11/SYT15	12
GO:1901568	fatty acid derivative metabolic process	biological process	12/1574	82/18862	0.0389488	0.21794	0.183904	1.75368	LYPLA2/DGAT2/ALOX5AP/BDH1/ACSL5/ALOX5/FAR2/ACSL4/AACS/NUDT7/HPGD/ELOVL2	12
GO:0006206	pyrimidine nucleobase metabolic process	biological process	4/1574	16/18862	0.0390225	0.21794	0.183904	2.99587	TYMP/RRM1/TYMS/DPYD	4
GO:0006268	DNA unwinding involved in DNA replication	biological process	4/1574	16/18862	0.0390225	0.21794	0.183904	2.99587	HMGA1/MCM6/MCM7/MCMDC2	4
GO:0007096	regulation of exit from mitosis	biological process	4/1574	16/18862	0.0390225	0.21794	0.183904	2.99587	RGCC/ANLN/CDCA5/UBE2C	4
GO:0019372	lipoxygenase pathway	biological process	4/1574	16/18862	0.0390225	0.21794	0.183904	2.99587	PTGS2/ALOX5AP/ALOX5/HPGD	4
GO:0043174	nucleoside salvage	biological process	4/1574	16/18862	0.0390225	0.21794	0.183904	2.99587	TYMP/UPP1/UCK2/TK1	4
GO:0045838	positive regulation of membrane potential	biological process	4/1574	16/18862	0.0390225	0.21794	0.183904	2.99587	CTNS/GLRX/NNT/ANK3	4
GO:0046134	pyrimidine nucleoside biosynthetic process	biological process	4/1574	16/18862	0.0390225	0.21794	0.183904	2.99587	TYMP/UPP1/UCK2/TK1	4
GO:0061081	positive regulation of myeloid leukocyte cytokine production involved in immune response	biological process	4/1574	16/18862	0.0390225	0.21794	0.183904	2.99587	TICAM1/TLR4/SEMA7A/WNT5A	4
GO:0070365	hepatocyte differentiation	biological process	4/1574	16/18862	0.0390225	0.21794	0.183904	2.99587	PCK2/ITGA2/E2F7/E2F8	4
GO:0070431	nucleotide-binding oligomerization domain containing 2 signaling pathway	biological process	4/1574	16/18862	0.0390225	0.21794	0.183904	2.99587	NFKBIA/TNFAIP3/TLR4/LACC1	4
GO:0090336	positive regulation of brown fat cell differentiation	biological process	4/1574	16/18862	0.0390225	0.21794	0.183904	2.99587	PTGS2/METRNL/NAPEPLD/FFAR4	4
GO:0090594	inflammatory response to wounding	biological process	4/1574	16/18862	0.0390225	0.21794	0.183904	2.99587	IL1A/ALOX5/MDK/F2R	4
GO:1900747	negative regulation of vascular endothelial growth factor signaling pathway	biological process	4/1574	16/18862	0.0390225	0.21794	0.183904	2.99587	DCN/SEMA6A/SPRY2/XDH	4
GO:1901569	fatty acid derivative catabolic process	biological process	4/1574	16/18862	0.0390225	0.21794	0.183904	2.99587	LYPLA2/BDH1/NUDT7/HPGD	4
GO:1902074	response to salt	biological process	4/1574	16/18862	0.0390225	0.21794	0.183904	2.99587	HSPA5/MAPK13/ZC3H12A/EDN1	4
GO:2001212	regulation of vasculogenesis	biological process	4/1574	16/18862	0.0390225	0.21794	0.183904	2.99587	KDR/ADM/XDH/EMP2	4
GO:0009994	oocyte differentiation	biological process	8/1574	47/18862	0.0390497	0.21794	0.183904	2.03974	EREG/BNC1/YBX2/AURKA/FBXO5/CCNB1/DMRT1/BCL2	8
GO:0097028	dendritic cell differentiation	biological process	8/1574	47/18862	0.0390497	0.21794	0.183904	2.03974	RELB/BATF3/CSF2/CEBPB/DHRS2/ITGB6/CAMK4/TGFBR2	8
GO:0099054	presynapse assembly	biological process	8/1574	47/18862	0.0390497	0.21794	0.183904	2.03974	DVL1/IL1RAP/MDGA1/WNT5A/SNCA/SLITRK5/GPC6/SLITRK2	8
GO:0120163	negative regulation of cold-induced thermogenesis	biological process	8/1574	47/18862	0.0390497	0.21794	0.183904	2.03974	ARRDC3/IL18R1/NR1D1/TLR4/DDIT3/MAP2K6/LNPEP/ADAMTS5	8
GO:0050769	positive regulation of neurogenesis	biological process	26/1574	217/18862	0.0391492	0.218324	0.184228	1.43581	CAMK2B/TSPO/VEGFA/CXCR4/IL1B/BMP2/LIF/IL6/ITPKA/SEMA7A/SLIT2/VEGFC/LPAR3/TNF/ETV5/PTN/MDK/MAN2A1/HES1/FN1/EPHA4/KIT/KALRN/XRCC2/BMPR2/CUX1	26
GO:0034440	lipid oxidation	biological process	15/1574	110/18862	0.0398095	0.221832	0.187188	1.63411	DGAT2/PRKAG2/PPARD/SESN2/ACOX2/MFSD2A/PPARA/PDK4/ALOX5/ACACB/PPARGC1A/ACADL/ACAT2/ACADS/ADH5	15
GO:0030203	glycosaminoglycan metabolic process	biological process	20/1574	158/18862	0.0399772	0.222275	0.187562	1.5169	HS3ST1/DCN/XYLT2/ITIH4/SPOCK2/CHPF/IL1B/SLC35D2/CHST7/B4GALT3/HMMR/PDGFB/SDC4/CHSY1/GALNT5/LUM/B4GALT5/CHST14/SDC2/GPC6	20
GO:0030336	negative regulation of cell migration	biological process	37/1574	330/18862	0.0402053	0.222275	0.187562	1.3436	DCN/PTPRU/NAV3/ANGPT2/RGCC/DUSP3/ADTRP/PPARD/GADD45A/DUSP1/ACVR1C/KLF4/SLIT2/STC1/IFITM1/SRGAP3/TNF/CDH1/JAG1/IL27RA/PTN/PPARGC1A/ARHGDIB/THBS1/TPM1/ABHD2/CERS2/DUSP10/IGFBP3/GNRH1/GJA1/PIP5KL1/BCL2/IDH2/PLCB1/NR2F2/MAGI2	37
GO:0006284	base-excision repair	biological process	7/1574	39/18862	0.0403356	0.222275	0.187562	2.15088	HMGA2/UNG/LIG1/NEIL3/PCNA/MUTYH/DNA2	7
GO:0030501	positive regulation of bone mineralization	biological process	7/1574	39/18862	0.0403356	0.222275	0.187562	2.15088	BMP2/ISG15/ALOX5/PTN/TFAP2A/OSR2/BMPR2	7
GO:0045742	positive regulation of epidermal growth factor receptor signaling pathway	biological process	7/1574	39/18862	0.0403356	0.222275	0.187562	2.15088	PLAUR/AREG/HBEGF/EREG/BCAR3/BTC/AFAP1L2	7
GO:0045746	negative regulation of Notch signaling pathway	biological process	7/1574	39/18862	0.0403356	0.222275	0.187562	2.15088	NFKBIA/BCL6/CHAC1/SLC35C1/TSPAN15/LFNG/BEND6	7
GO:0045933	positive regulation of muscle contraction	biological process	7/1574	39/18862	0.0403356	0.222275	0.187562	2.15088	ITGA2/PTAFR/EDN1/NMU/KIT/OXTR/F2R	7
GO:0007431	salivary gland development	biological process	6/1574	31/18862	0.0403908	0.222275	0.187562	2.31938	NKX3-1/TGM2/TNF/FGFR2/TGFB2/TWSG1	6
GO:0034405	response to fluid shear stress	biological process	6/1574	31/18862	0.0403908	0.222275	0.187562	2.31938	KLF4/CSF2/ABCA1/MTSS1/SMAD6/GJA1	6
GO:0035456	response to interferon-beta	biological process	6/1574	31/18862	0.0403908	0.222275	0.187562	2.31938	CDC34/XAF1/IFI16/IFITM1/TRIM6/TLR3	6
GO:0048566	embryonic digestive tract development	biological process	6/1574	31/18862	0.0403908	0.222275	0.187562	2.31938	TNF/FGFR2/RARB/TGFB2/RARRES2/ID2	6
GO:0048730	epidermis morphogenesis	biological process	6/1574	31/18862	0.0403908	0.222275	0.187562	2.31938	KLF4/FOXQ1/FGFR2/TGFB2/WNT10A/BCL2	6
GO:0060122	inner ear receptor cell stereocilium organization	biological process	6/1574	31/18862	0.0403908	0.222275	0.187562	2.31938	MYO7A/TRIP11/HES1/SDC4/CTHRC1/FAT4	6
GO:0070229	negative regulation of lymphocyte apoptotic process	biological process	6/1574	31/18862	0.0403908	0.222275	0.187562	2.31938	ARG2/BCL6/IL7R/FOXP1/TSC22D3/AURKB	6
GO:0099174	regulation of presynapse organization	biological process	6/1574	31/18862	0.0403908	0.222275	0.187562	2.31938	IL1RAP/MDGA1/SNCA/SLITRK5/GPC6/SLITRK2	6
GO:1905606	regulation of presynapse assembly	biological process	6/1574	31/18862	0.0403908	0.222275	0.187562	2.31938	IL1RAP/MDGA1/SNCA/SLITRK5/GPC6/SLITRK2	6
GO:0042129	regulation of T cell proliferation	biological process	21/1574	168/18862	0.040456	0.222461	0.187719	1.49794	MAD1L1/ARG2/IL1A/IL1B/TNFSF9/IL6/CCDC88B/CEBPB/IL20RB/CD55/IL27RA/PTPN6/HES1/CBLB/SDC4/TWSG1/GPNMB/GNRH1/TGFBR2/SYK/HLA-DMB	21
GO:0062014	negative regulation of small molecule metabolic process	biological process	14/1574	101/18862	0.0408183	0.224279	0.189253	1.66108	DGAT2/TRIB3/BMP2/SIK1/DDIT4/MFSD2A/NUPR1/PPARA/ACACB/C1QTNF3/ERLIN1/PPARGC1A/ACADL/MST1	14
GO:0060491	regulation of cell projection assembly	biological process	23/1574	188/18862	0.0410078	0.225146	0.189984	1.46606	RALA/ICAM1/PLEK2/SLIT2/CDC42EP2/C15orf62/PLEKHM1/ARHGAP44/TENM1/ANLN/RAP1GAP/ATP8B1/CCP110/RDX/PLCE1/MNS1/ARHGAP24/PIK3R1/TBC1D7/KIT/CEP97/LIMK2/DNM3	23
GO:0051058	negative regulation of small GTPase mediated signal transduction	biological process	9/1574	56/18862	0.0410902	0.225423	0.190219	1.92592	BCL6/SPRY2/SLIT2/ARHGAP44/TGFB2/RASAL1/STMN1/CGNL1/ARHGAP24	9
GO:0001676	long-chain fatty acid metabolic process	biological process	16/1574	120/18862	0.0413102	0.226455	0.191089	1.5978	PTGS2/ADTRP/CYP2E1/PNPLA8/ACSL5/PLA2G4B/ALOX5/ACSL4/SLC27A6/ACADL/PTGIS/FADS2/HPGD/CYP2S1/GSTM4/ELOVL2	16
GO:0042692	muscle cell differentiation	biological process	40/1574	362/18862	0.0413633	0.226571	0.191187	1.32414	HDAC9/RORA/XBP1/EHD1/SOD2/VEGFA/LOX/EREG/BMP2/GDF15/KDM6B/MYPN/TARBP2/SIK1/ADAM12/ADM/FOXO4/PPARA/DNER/FGFR2/RARB/NEBL/EDN1/PDGFB/OLFM2/EZH2/HES1/ID2/CCNB1/FLOT1/PPP3CA/TPM1/ANKRD1/SORBS2/CXADR/NRG1/KIT/BCL2/SMYD3/DMD	40
GO:0034620	cellular response to unfolded protein	biological process	19/1574	149/18862	0.0417009	0.228244	0.192599	1.52809	BAK1/HSPA5/HERPUD1/PPP2R5B/WIPI1/ASNS/PPP1R15A/XBP1/DNAJB9/IGFBP1/CLGN/ATF3/DDIT3/PLA2G4B/DDX11/HSPA2/PARP16/PIK3R1/CREB3L2	19
GO:0007585	respiratory gaseous exchange by respiratory system	biological process	10/1574	65/18862	0.0421146	0.229976	0.19406	1.84361	EDNRA/STK40/MAFB/SLC5A3/EDN1/MAN2A1/TNNC1/HNMT/NR4A2/ADH5	10
GO:0032729	positive regulation of interferon-gamma production	biological process	10/1574	65/18862	0.0421146	0.229976	0.19406	1.84361	BCL3/SLC7A5/PDE4D/IL18R1/IL1B/TLR4/TNF/IL27RA/WNT5A/TLR3	10
GO:0060389	pathway-restricted SMAD protein phosphorylation	biological process	10/1574	65/18862	0.0421146	0.229976	0.19406	1.84361	BMP2/GDF15/INHBE/TGFB2/TTK/PMEPA1/TWSG1/SMAD6/TGFBR2/BMPR2	10
GO:0031145	anaphase-promoting complex-dependent catabolic process	biological process	12/1574	83/18862	0.0422151	0.230347	0.194373	1.73255	AURKA/FBXO5/CDC20/CDC16/CCNB1/BUB1B/MAD2L1/ANAPC16/PLK1/CDK1/UBE2C/AURKB	12
GO:0007422	peripheral nervous system development	biological process	11/1574	74/18862	0.0424204	0.231111	0.195018	1.78133	FA2H/NDRG1/CNTNAP1/POU4F1/CLDN1/SLC5A3/ADAM22/ARTN/NAB1/SERPINI1/CDK1	11
GO:0061045	negative regulation of wound healing	biological process	11/1574	74/18862	0.0424204	0.231111	0.195018	1.78133	PLAUR/PLAT/ADTRP/UBASH3B/C1QTNF1/TNF/ALOX5/EDN1/PDGFB/THBS1/GJA1	11
GO:1905954	positive regulation of lipid localization	biological process	15/1574	111/18862	0.0426245	0.232045	0.195806	1.61939	NFKBIA/PLIN3/EHD1/LRAT/IL1B/HILPDA/ZC3H12A/ABCA1/NKX3-1/C1QTNF1/ACSL5/ACACB/EDN1/MAP2K6/PLA2R1	15
GO:0060759	regulation of response to cytokine stimulus	biological process	23/1574	189/18862	0.0431521	0.234557	0.197926	1.45831	BIRC3/IKBKB/TNFAIP3/CXCR4/RBCK1/IRAK2/IL6/IL1RN/IL36RN/KLF4/TLR4/NOL3/SLIT2/SOCS3/IRF7/TNF/VRK2/EDN1/PTPN6/WNT5A/TRIM6/SYK/SLIT3	23
GO:1905952	regulation of lipid localization	biological process	23/1574	189/18862	0.0431521	0.234557	0.197926	1.45831	TSPO/NFKBIA/PLIN3/EHD1/PPARD/LRAT/IL1B/HILPDA/IL6/ZC3H12A/ABCA1/NKX3-1/C1QTNF1/PPARA/ACSL5/TNF/ACACB/EDN1/MAP2K6/THBS1/PLA2R1/SYK/PCSK9	23
GO:0030195	negative regulation of blood coagulation	biological process	8/1574	48/18862	0.0435668	0.235546	0.198761	1.99725	PLAUR/PLAT/ADTRP/UBASH3B/C1QTNF1/EDN1/PDGFB/THBS1	8
GO:0043090	amino acid import	biological process	8/1574	48/18862	0.0435668	0.235546	0.198761	1.99725	SLC1A3/SLC7A5/SLC1A5/SLC6A6/SLC43A1/SLC3A2/SLC6A9/SFXN2	8
GO:0043616	keratinocyte proliferation	biological process	8/1574	48/18862	0.0435668	0.235546	0.198761	1.99725	CDH3/AREG/PPARD/EREG/ZFP36/TLR4/FGFR2/MDK	8
GO:0060425	lung morphogenesis	biological process	8/1574	48/18862	0.0435668	0.235546	0.198761	1.99725	TNC/LIF/SPRY2/STK40/TNF/FGFR2/NFIB/TGFBR2	8
GO:0060688	regulation of morphogenesis of a branching structure	biological process	8/1574	48/18862	0.0435668	0.235546	0.198761	1.99725	SIRT6/VEGFA/TNF/FGFR2/ESR1/MDK/WNT5A/LHX1	8
GO:2000191	regulation of fatty acid transport	biological process	8/1574	48/18862	0.0435668	0.235546	0.198761	1.99725	IL1B/PPARA/ACSL5/EDN1/MAP2K6/THBS1/PLA2R1/SYK	8
GO:2001238	positive regulation of extrinsic apoptotic signaling pathway	biological process	8/1574	48/18862	0.0435668	0.235546	0.198761	1.99725	TNFRSF12A/G0S2/RBCK1/PPP2R1B/DEDD2/ATF3/TNF/THBS1	8
GO:0001558	regulation of cell growth	biological process	44/1574	406/18862	0.0443331	0.235577	0.198786	1.2987	SEMA6A/PPARD/VEGFA/HBEGF/BCL6/PAPPA2/CXCR4/CDKN1A/SESN2/BTG1/SEMA7A/OSGIN1/SLIT2/IGFBP1/CXCL16/MFSD2A/LPAR3/EXOSC4/PPARA/MAP2/EDN1/TGFB2/SGK2/RBBP7/SGK3/TMEM97/CRYAB/RASAL1/WNT5A/CISH/FN1/KIF14/ZNF639/CDKN2C/PSRC1/PLCE1/IGFBP3/GJA1/DRAXIN/NPR1/BCL2/SLIT3/BMPR2/C8orf44-SGK3	44
GO:0003129	heart induction	biological process	3/1574	10/18862	0.0445949	0.235577	0.198786	3.59504	BMP2/GATA5/WNT5A	3
GO:0006971	hypotonic response	biological process	3/1574	10/18862	0.0445949	0.235577	0.198786	3.59504	TSPO/ITGA2/MYLK	3
GO:0010887	negative regulation of cholesterol storage	biological process	3/1574	10/18862	0.0445949	0.235577	0.198786	3.59504	PPARD/ABCA1/PPARA	3
GO:0033083	regulation of immature T cell proliferation	biological process	3/1574	10/18862	0.0445949	0.235577	0.198786	3.59504	IL1A/IL1B/GNRH1	3
GO:0035871	protein K11-linked deubiquitination	biological process	3/1574	10/18862	0.0445949	0.235577	0.198786	3.59504	OTUB2/TNFAIP3/USP30	3
GO:0035999	tetrahydrofolate interconversion	biological process	3/1574	10/18862	0.0445949	0.235577	0.198786	3.59504	MTHFD2/SHMT2/TYMS	3
GO:0036500	ATF6-mediated unfolded protein response	biological process	3/1574	10/18862	0.0445949	0.235577	0.198786	3.59504	HSPA5/XBP1/DDIT3	3
GO:0042711	maternal behavior	biological process	3/1574	10/18862	0.0445949	0.235577	0.198786	3.59504	NPAS1/KALRN/OXTR	3
GO:0042989	sequestering of actin monomers	biological process	3/1574	10/18862	0.0445949	0.235577	0.198786	3.59504	SCIN/TMSB15A/TMSB15B	3
GO:0044771	meiotic cell cycle phase transition	biological process	3/1574	10/18862	0.0445949	0.235577	0.198786	3.59504	TTK/CCNB2/CDC25C	3
GO:0045647	negative regulation of erythrocyte differentiation	biological process	3/1574	10/18862	0.0445949	0.235577	0.198786	3.59504	ZFP36/MAFB/NCAPG2	3
GO:0048715	negative regulation of oligodendrocyte differentiation	biological process	3/1574	10/18862	0.0445949	0.235577	0.198786	3.59504	TMEM98/HES1/DUSP10	3
GO:0070091	glucagon secretion	biological process	3/1574	10/18862	0.0445949	0.235577	0.198786	3.59504	SYT7/IL6/FFAR4	3
GO:0070092	regulation of glucagon secretion	biological process	3/1574	10/18862	0.0445949	0.235577	0.198786	3.59504	SYT7/IL6/FFAR4	3
GO:0070099	regulation of chemokine-mediated signaling pathway	biological process	3/1574	10/18862	0.0445949	0.235577	0.198786	3.59504	SLIT2/EDN1/SLIT3	3
GO:0070327	thyroid hormone transport	biological process	3/1574	10/18862	0.0445949	0.235577	0.198786	3.59504	SLCO4A1/SLC7A5/CRYM	3
GO:0090179	planar cell polarity pathway involved in neural tube closure	biological process	3/1574	10/18862	0.0445949	0.235577	0.198786	3.59504	DVL1/WNT5A/FZD2	3
GO:0097084	vascular associated smooth muscle cell development	biological process	3/1574	10/18862	0.0445949	0.235577	0.198786	3.59504	VEGFA/ADM/HES1	3
GO:1901978	positive regulation of cell cycle checkpoint	biological process	3/1574	10/18862	0.0445949	0.235577	0.198786	3.59504	NDC80/MAD2L1/GEN1	3
GO:1905709	negative regulation of membrane permeability	biological process	3/1574	10/18862	0.0445949	0.235577	0.198786	3.59504	NOL3/HK2/BNIP3	3
GO:2000048	negative regulation of cell-cell adhesion mediated by cadherin	biological process	3/1574	10/18862	0.0445949	0.235577	0.198786	3.59504	RGCC/VEGFA/EPCAM	3
GO:2000343	positive regulation of chemokine (C-X-C motif) ligand 2 production	biological process	3/1574	10/18862	0.0445949	0.235577	0.198786	3.59504	TLR4/TNF/POSTN	3
GO:2000480	negative regulation of cAMP-dependent protein kinase activity	biological process	3/1574	10/18862	0.0445949	0.235577	0.198786	3.59504	PRKAG2/PRKAR1B/PRKAR2B	3
GO:2000659	regulation of interleukin-1-mediated signaling pathway	biological process	3/1574	10/18862	0.0445949	0.235577	0.198786	3.59504	IL6/IL1RN/VRK2	3
GO:0070661	leukocyte proliferation	biological process	35/1574	312/18862	0.044677	0.235577	0.198786	1.3443	MAD1L1/ARG2/BCL6/IL1A/TNFAIP3/CDKN1A/IL1B/TNFSF9/TICAM1/IL6/TLR4/LMBR1L/CCDC88B/IL7R/CEBPB/MYD88/IL20RB/CD55/IL27RA/PTPN6/HES1/CBLB/HELLS/SDC4/TWSG1/VAV3/DOCK2/GPNMB/GNRH1/KIT/TGFBR2/SYK/BCL2/IFNE/HLA-DMB	35
GO:0050728	negative regulation of inflammatory response	biological process	20/1574	160/18862	0.0446951	0.235577	0.198786	1.49794	RORA/PPARD/FNDC4/TNFAIP3/NR1D1/NT5E/KLF4/IL20RB/METRNL/SOCS3/PPARA/ALOX5/C1QTNF3/MDK/MVK/PTGIS/SYT11/DUSP10/PBK/FFAR4	20
GO:0048709	oligodendrocyte differentiation	biological process	13/1574	93/18862	0.0448689	0.235577	0.198786	1.67511	FA2H/CNTNAP1/CXCR4/BNIP3/TMEM98/PTN/MDK/HES1/CDKN2C/TSPAN2/DUSP10/B4GALT5/ZNF488	13
GO:0001556	oocyte maturation	biological process	5/1574	24/18862	0.044935	0.235577	0.198786	2.49656	EREG/BNC1/AURKA/FBXO5/CCNB1	5
GO:0003094	glomerular filtration	biological process	5/1574	24/18862	0.044935	0.235577	0.198786	2.49656	MCAM/PDGFB/GJA1/F2R/EMP2	5
GO:0006929	substrate-dependent cell migration	biological process	5/1574	24/18862	0.044935	0.235577	0.198786	2.49656	SLIT2/VEGFC/ITGA2/OPHN1/FN1	5
GO:0007095	mitotic G2 DNA damage checkpoint	biological process	5/1574	24/18862	0.044935	0.235577	0.198786	2.49656	CDKN1A/HMGA2/FOXO4/CLSPN/CDK1	5
GO:0032528	microvillus organization	biological process	5/1574	24/18862	0.044935	0.235577	0.198786	2.49656	FXYD5/TNIK/RAP1GAP/ATP8B1/ESPN	5
GO:0032753	positive regulation of interleukin-4 production	biological process	5/1574	24/18862	0.044935	0.235577	0.198786	2.49656	SLC7A5/RARA/CEBPB/IL20RB/SYK	5
GO:0034698	response to gonadotropin	biological process	5/1574	24/18862	0.044935	0.235577	0.198786	2.49656	ASNS/ICAM1/PAPPA/PPARGC1A/CCNA2	5
GO:0043567	regulation of insulin-like growth factor receptor signaling pathway	biological process	5/1574	24/18862	0.044935	0.235577	0.198786	2.49656	CDH3/BMP2/IGFBP1/NKX3-1/IGFBP3	5
GO:0045662	negative regulation of myoblast differentiation	biological process	5/1574	24/18862	0.044935	0.235577	0.198786	2.49656	PPARD/DDIT3/TNF/MBNL3/ID3	5
GO:0060037	pharyngeal system development	biological process	5/1574	24/18862	0.044935	0.235577	0.198786	2.49656	NKX3-1/TGFB2/HES1/RIPPLY3/BMPR2	5
GO:0061436	establishment of skin barrier	biological process	5/1574	24/18862	0.044935	0.235577	0.198786	2.49656	FA2H/GRHL1/UGCG/CLDN1/STMN1	5
GO:0070193	synaptonemal complex organization	biological process	5/1574	24/18862	0.044935	0.235577	0.198786	2.49656	HSPA2/SYCE2/RAD21/PLK1/SYCP2	5
GO:2001026	regulation of endothelial cell chemotaxis	biological process	5/1574	24/18862	0.044935	0.235577	0.198786	2.49656	VEGFA/KDR/HSPB1/SMOC2/THBS1	5
GO:0046148	pigment biosynthetic process	biological process	9/1574	57/18862	0.0453285	0.237289	0.200231	1.89213	CTNS/CDH3/NFE2L1/TSPO/MFSD12/SHMT2/SLC6A9/WNT5A/HMBS	9
GO:0046854	phosphatidylinositol phosphorylation	biological process	9/1574	57/18862	0.0453285	0.237289	0.200231	1.89213	ITPKC/PIK3R2/ITPKA/TMEM150A/SOCS3/CISH/PIK3R3/PIK3R1/PIP5KL1	9
GO:0009187	cyclic nucleotide metabolic process	biological process	7/1574	40/18862	0.0455064	0.237343	0.200277	2.09711	RORA/PDE4D/ADCY1/PDE2A/GUCY1A2/NPR1/PDE7B	7
GO:0042908	xenobiotic transport	biological process	7/1574	40/18862	0.0455064	0.237343	0.200277	2.09711	SLC7A5/ABCC3/SLC6A6/LRRC8A/CLDN1/GJA1/PDZK1	7
GO:0070423	nucleotide-binding oligomerization domain containing signaling pathway	biological process	7/1574	40/18862	0.0455064	0.237343	0.200277	2.09711	BIRC3/NFKBIA/TNFAIP3/IRAK2/TLR4/LACC1/MAP2K6	7
GO:0071634	regulation of transforming growth factor beta production	biological process	7/1574	40/18862	0.0455064	0.237343	0.200277	2.09711	CDH3/PTGS2/TGFB2/ITGB6/FN1/THBS1/LUM	7
GO:1902895	positive regulation of pri-miRNA transcription by RNA polymerase II	biological process	7/1574	40/18862	0.0455064	0.237343	0.200277	2.09711	BMP2/KLF4/FOS/TNF/TGFB2/PDGFB/SMAD6	7
GO:0006767	water-soluble vitamin metabolic process	biological process	12/1574	84/18862	0.0456673	0.237832	0.20069	1.71193	PRSS3/MTHFD2/CUBN/VNN1/AOX1/PC/SHMT2/SLC52A2/GSTO2/ALDH1L2/FPGS/DHFR	12
GO:0008625	extrinsic apoptotic signaling pathway via death domain receptors	biological process	12/1574	84/18862	0.0456673	0.237832	0.20069	1.71193	ICAM1/TNFAIP3/TNFRSF10B/ITPRIP/DEDD2/ATF3/TNF/THBS1/PIK3R1/HMGB2/FEM1B/BCL2	12
GO:0042130	negative regulation of T cell proliferation	biological process	10/1574	66/18862	0.0460768	0.239307	0.201934	1.81568	MAD1L1/ARG2/CEBPB/IL20RB/PTPN6/CBLB/SDC4/TWSG1/GPNMB/GNRH1	10
GO:0061515	myeloid cell development	biological process	10/1574	66/18862	0.0460768	0.239307	0.201934	1.81568	BCL6/FLI1/ZNF385A/SIGLEC15/PTPN6/FOXP1/TSPAN2/MEIS1/KIT/FLVCR1	10
GO:0009123	nucleoside monophosphate metabolic process	biological process	11/1574	75/18862	0.0461193	0.239307	0.201934	1.75758	TYMP/AMPD3/NT5E/XDH/AK4/UPP1/DUT/UCK2/TK1/TYMS/DPYD	11
GO:0046902	regulation of mitochondrial membrane permeability	biological process	11/1574	75/18862	0.0461193	0.239307	0.201934	1.75758	BAK1/BNIP3L/BBC3/PPIF/NOL3/HK2/BNIP3/BMF/YWHAH/BCL2/TFDP1	11
GO:0072332	intrinsic apoptotic signaling pathway by p53 class mediator	biological process	11/1574	75/18862	0.0461193	0.239307	0.201934	1.75758	BCL3/CDKN1A/POU4F1/ZNF385A/IFI16/SHISA5/DDIT4/NUPR1/AEN/E2F2/BCL2	11
GO:0019359	nicotinamide nucleotide biosynthetic process	biological process	6/1574	32/18862	0.0463326	0.239363	0.201981	2.2469	PTGS2/KYNU/QPRT/PTGIS/PARP16/IDH2	6
GO:0019363	pyridine nucleotide biosynthetic process	biological process	6/1574	32/18862	0.0463326	0.239363	0.201981	2.2469	PTGS2/KYNU/QPRT/PTGIS/PARP16/IDH2	6
GO:0032673	regulation of interleukin-4 production	biological process	6/1574	32/18862	0.0463326	0.239363	0.201981	2.2469	SLC7A5/RARA/CEBPB/IL20RB/DDIT3/SYK	6
GO:0038128	ERBB2 signaling pathway	biological process	6/1574	32/18862	0.0463326	0.239363	0.201981	2.2469	MATK/HBEGF/EREG/BTC/PIK3R1/NRG1	6
GO:0045736	negative regulation of cyclin-dependent protein serine/threonine kinase activity	biological process	6/1574	32/18862	0.0463326	0.239363	0.201981	2.2469	TNFAIP3/CDKN1A/TFAP4/CDKN2C/PLK1/NR2F2	6
GO:0048333	mesodermal cell differentiation	biological process	6/1574	32/18862	0.0463326	0.239363	0.201981	2.2469	KDM6B/KLF4/HMGA2/ITGA2/FGFR2/GJA1	6
GO:0010594	regulation of endothelial cell migration	biological process	27/1574	231/18862	0.0469112	0.241999	0.204205	1.40067	DCN/MAP2K3/HDAC9/PTGS2/ANGPT2/RGCC/VEGFA/GADD45A/KDR/KLF4/SLIT2/VEGFC/STC1/ZC3H12A/TNF/EDN1/PDGFB/PTN/HSPB1/SMOC2/WNT5A/FOXP1/GLUL/THBS1/NR2F2/BMPR2/EMP2	27
GO:0021537	telencephalon development	biological process	27/1574	231/18862	0.0469112	0.241999	0.204205	1.40067	CXCR4/BMP2/KDM6B/SLC38A2/SEMA7A/SLIT2/MFSD2A/BNIP3/TACC3/WDR62/RARB/LAMB1/EZH2/WNT5A/HES1/KIF14/LHX1/BTBD3/NFIB/DIXDC1/NRGN/DRAXIN/SLITRK5/OXTR/PLCB1/ARHGAP11B/FAT4	27
GO:0002062	chondrocyte differentiation	biological process	14/1574	103/18862	0.0469931	0.242069	0.204265	1.62882	BMP2/HMGA2/SCIN/RARB/TRIP11/MDK/EFEMP1/TGFBI/CHSY1/NFIB/TGFBR2/OSR2/CREB3L2/BMPR2	14
GO:0070498	interleukin-1-mediated signaling pathway	biological process	14/1574	103/18862	0.0469931	0.242069	0.204265	1.62882	NFKBIA/IKBKB/MAP3K8/IL1A/IL1B/IRAK2/IL6/IL1RN/SQSTM1/MYD88/IL1RAP/VRK2/FBXW11/PLCB1	14
GO:0000723	telomere maintenance	biological process	20/1574	161/18862	0.0471992	0.242863	0.204935	1.48863	SIRT6/MYC/POLE2/POLA1/CCNE1/NEK2/DCLRE1B/HNRNPA2B1/SLX1A/PCNA/DNA2/PIF1/PRIM2/TERF1/RFC4/DCP2/EXO1/CCNE2/AURKB/PRIM1	20
GO:0009743	response to carbohydrate	biological process	26/1574	221/18862	0.0472158	0.242863	0.204935	1.40982	GCKR/ICAM1/ANGPT2/XBP1/PCK2/PPARD/SOD2/ACVR1C/NR1D1/SESN2/MAPK13/ITGA2/PRKCE/ZBTB20/PIM3/AACS/MAP2K6/PPARGC1A/TXNIP/THBS1/PPP3CA/GJA1/TGFBR2/CDT1/UCP2/RMI1	26
GO:0035725	sodium ion transmembrane transport	biological process	21/1574	171/18862	0.0474957	0.24302	0.205067	1.47166	SLC6A15/FXYD5/SCN1B/SLC6A8/SLC6A6/SLC20A1/SLC3A2/SCN9A/PRKCE/GLRX/SLC6A9/SLC6A17/SLC4A8/KLHL24/YWHAH/ANK3/SLC34A2/CNNM4/PCSK9/NETO2/DMD	21
GO:0071478	cellular response to radiation	biological process	23/1574	191/18862	0.0476849	0.24302	0.205067	1.44304	BAK1/HSPA5/GADD45A/CDKN1A/MYC/HMGA2/MMP3/MAPK13/IFI16/MMP1/CERS1/BMF/PTN/CRYAB/RAD51AP1/ITGB6/PCNA/DDB2/PIK3R1/CHEK1/PBK/POLH/AURKB	23
GO:0003184	pulmonary valve morphogenesis	biological process	4/1574	17/18862	0.0477605	0.24302	0.205067	2.81964	SLIT2/TGFB2/JAG1/SMAD6	4
GO:0006978	DNA damage response, signal transduction by p53 class mediator resulting in transcription of p21 class mediator	biological process	4/1574	17/18862	0.0477605	0.24302	0.205067	2.81964	CDKN1A/ZNF385A/TFAP4/FOXM1	4
GO:0010759	positive regulation of macrophage chemotaxis	biological process	4/1574	17/18862	0.0477605	0.24302	0.205067	2.81964	C5AR1/RARRES2/MDK/THBS1	4
GO:0030730	sequestering of triglyceride	biological process	4/1574	17/18862	0.0477605	0.24302	0.205067	2.81964	PLIN3/IL1B/PPARA/TNF	4
GO:0032305	positive regulation of icosanoid secretion	biological process	4/1574	17/18862	0.0477605	0.24302	0.205067	2.81964	IL1B/EDN1/MAP2K6/PLA2R1	4
GO:0033631	cell-cell adhesion mediated by integrin	biological process	4/1574	17/18862	0.0477605	0.24302	0.205067	2.81964	PIEZO1/ITGA5/ITGA4/NPNT	4
GO:0036065	fucosylation	biological process	4/1574	17/18862	0.0477605	0.24302	0.205067	2.81964	SLC35C2/SLC35C1/FUT4/FUT9	4
GO:0046068	cGMP metabolic process	biological process	4/1574	17/18862	0.0477605	0.24302	0.205067	2.81964	RORA/PDE2A/GUCY1A2/NPR1	4
GO:0050961	detection of temperature stimulus involved in sensory perception	biological process	4/1574	17/18862	0.0477605	0.24302	0.205067	2.81964	CXCR4/LXN/MMP24/GRIK2	4
GO:0051797	regulation of hair follicle development	biological process	4/1574	17/18862	0.0477605	0.24302	0.205067	2.81964	CDH3/TNF/TGFB2/WNT5A	4
GO:0060192	negative regulation of lipase activity	biological process	4/1574	17/18862	0.0477605	0.24302	0.205067	2.81964	HDAC9/ANGPTL4/PLA2R1/ANXA8	4
GO:0150078	positive regulation of neuroinflammatory response	biological process	4/1574	17/18862	0.0477605	0.24302	0.205067	2.81964	IL1B/IL6/NUPR1/TNF	4
GO:1905820	positive regulation of chromosome separation	biological process	4/1574	17/18862	0.0477605	0.24302	0.205067	2.81964	DLGAP5/CDC16/ESPL1/CDT1	4
GO:0042632	cholesterol homeostasis	biological process	13/1574	94/18862	0.0482616	0.245358	0.20704	1.65729	GRAMD1B/HDAC9/DGAT2/RORA/XBP1/EHD1/NR1D1/FGFR4/ABCA1/TMEM97/CYP39A1/LIPC/PCSK9	13
GO:0007129	homologous chromosome pairing at meiosis	biological process	8/1574	49/18862	0.0484148	0.245358	0.20704	1.95649	CCNE1/BRIP1/SYCE2/MEIOB/RAD21/CCNE2/RNF212/SYCP2	8
GO:0045661	regulation of myoblast differentiation	biological process	8/1574	49/18862	0.0484148	0.245358	0.20704	1.95649	PPARD/BTG1/DDIT3/TNF/MBNL3/ID3/IGFBP3/PLCB1	8
GO:0120178	steroid hormone biosynthetic process	biological process	8/1574	49/18862	0.0484148	0.245358	0.20704	1.95649	TSPO/HSD17B1/BMP2/ADM/FDXR/HSD17B6/PPARGC1A/SRD5A3	8
GO:1900047	negative regulation of hemostasis	biological process	8/1574	49/18862	0.0484148	0.245358	0.20704	1.95649	PLAUR/PLAT/ADTRP/UBASH3B/C1QTNF1/EDN1/PDGFB/THBS1	8
GO:0032409	regulation of transporter activity	biological process	32/1574	283/18862	0.0484277	0.245358	0.20704	1.35502	KCNG1/FXYD5/SCN1B/PPIF/RASGRF2/PDE4D/SYNGR3/MINK1/CNIH3/SHANK2/CTSS/GEM/PTAFR/PRKCE/GLRX/SLC6A9/PLCG2/KCNRG/PRRT1/SGK2/PPARGC1A/KLHL24/HSPA2/YWHAH/SNCA/ANK3/GJA1/PCSK9/NETO2/BCL2/PDZK1/DMD	32
GO:0040013	negative regulation of locomotion	biological process	41/1574	377/18862	0.0484949	0.245522	0.207179	1.30324	DCN/PTPRU/NAV3/ANGPT2/SEMA6A/RGCC/DUSP3/ADTRP/PPARD/ARRDC3/GADD45A/DUSP1/ACVR1C/KLF4/SEMA7A/SLIT2/STC1/IFITM1/SRGAP3/TNF/CDH1/JAG1/IL27RA/PTN/PPARGC1A/ARHGDIB/WNT5A/THBS1/TPM1/ABHD2/CERS2/DUSP10/IGFBP3/GNRH1/GJA1/PIP5KL1/BCL2/IDH2/PLCB1/NR2F2/MAGI2	41
GO:0071375	cellular response to peptide hormone stimulus	biological process	36/1574	325/18862	0.0492753	0.249112	0.210207	1.3274	HDAC9/PXN/XBP1/PCK2/TRIB3/PIK3R2/ATP6V0A4/ERRFI1/ATP6V0B/NR4A1/IL1B/GDF15/TBC1D4/CPEB2/BCAR3/IGFBP1/ADCY1/FOXO4/SOCS3/PRKAR1B/PDK4/PRKAR2B/EDN1/RARRES2/C2CD5/ATP6V1A/PIK3R3/BRIP1/PRKACB/CCNA2/PIK3R1/ATP6V1B2/NR4A2/PCSK9/ATP6V0E2/UCP2	36
GO:0072527	pyrimidine-containing compound metabolic process	biological process	12/1574	85/18862	0.0493092	0.249112	0.210207	1.69179	TYMP/NT5E/UPP1/TET3/UNG/DUT/UCK2/RRM1/TK1/TYMS/APOBEC3B/DPYD	12
GO:1900182	positive regulation of protein localization to nucleus	biological process	12/1574	85/18862	0.0493092	0.249112	0.210207	1.69179	PIK3R2/LIF/SESN2/ZC3H12A/CDH1/GTSE1/RBM22/PIK3R1/PLK1/CDK1/LIMK2/EFCAB7	12
GO:0031102	neuron projection regeneration	biological process	9/1574	58/18862	0.0498486	0.251478	0.212204	1.85951	TNC/TSPO/KLF4/ADM/PTN/EPHA4/CERS2/BCL2/DHFR	9
GO:2000351	regulation of endothelial cell apoptotic process	biological process	9/1574	58/18862	0.0498486	0.251478	0.212204	1.85951	ICAM1/RGCC/TNFAIP3/KDR/ANGPTL4/SCG2/TNF/ITGA4/THBS1	9
GO:0007179	transforming growth factor beta receptor signaling pathway	biological process	24/1574	202/18862	0.049938	0.25175	0.212434	1.42378	HSPA5/PXN/BAMBI/PARD6A/LPXN/LOX/GDF15/SPRY2/FOS/PPARA/TGFB2/SMAD5/ITGB6/SMAD9/PMEPA1/TWSG1/TGFBRAP1/THBS1/SMAD6/TGFBR2/HPGD/COL1A2/VEPH1/PEG10	24

## Sheet: GO CC
databaseID	Description	type	geneRatio	bgRatio	pvalue	padj	qvalue	enrichScore	overlapGeneList	overlapGeneCount
GO:0000775	chromosome, centromeric region	cellular component	52/1628	196/19520	2.79939e-14	2.00996e-11	1.86822e-11	3.18107	MAD1L1/CEBPB/NCAPD2/SPDL1/FBXW11/SPAG5/SMC1B/KIF22/NDC80/BIRC5/CENPM/CENPI/OIP5/NCAPG/TTK/SMC4/CENPA/NEK2/CENPF/HELLS/CENPL/KIF18A/ZWINT/HJURP/MIS18BP1/TOP2A/CCNB1/CDCA8/DSCC1/CENPO/CENPE/KIF2C/NUF2/CENPC/CDCA5/DSN1/SPC25/SKA1/BUB1B/MAD2L1/RAD21/ANAPC16/CENPN/PLK1/CDT1/BUB1/ESCO2/AURKB/SKA2/ERCC6L/CENPP/CENPW	52
GO:0098687	chromosomal region	cellular component	70/1628	345/19520	2.08014e-12	7.46769e-10	6.94109e-10	2.43279	MAD1L1/SIRT6/CEBPB/NCAPD2/SPDL1/FBXW11/MCM6/SPAG5/SMC1B/KIF22/NDC80/BIRC5/CENPM/MCM5/CENPI/OIP5/EZH2/NSMCE4A/NCAPG/RAD51AP1/MCM3/TTK/SMC4/CENPA/NEK2/CENPF/DCLRE1B/HELLS/CENPL/KIF18A/HNRNPA2B1/ZWINT/HJURP/MIS18BP1/TOP2A/PCNA/CCNB1/CDCA8/DSCC1/CENPO/DNA2/CENPE/PIF1/KIF2C/NUF2/CENPC/CDCA5/TERF1/CHEK1/DSN1/SPC25/SKA1/BUB1B/WDR82/MAD2L1/RAD21/ANAPC16/CENPN/MCM7/PLK1/CDT1/BUB1/CDK1/ESCO2/AURKB/SKA2/ERC…	70
GO:0000779	condensed chromosome, centromeric region	cellular component	35/1628	117/19520	1.13726e-11	2.72185e-09	2.52991e-09	3.5868	MAD1L1/CEBPB/NCAPD2/SPDL1/SPAG5/NDC80/BIRC5/CENPM/NCAPG/CENPA/NEK2/CENPF/ZWINT/HJURP/MIS18BP1/CCNB1/CENPO/CENPE/KIF2C/NUF2/CENPC/DSN1/SPC25/SKA1/BUB1B/MAD2L1/ANAPC16/CENPN/PLK1/CDT1/BUB1/AURKB/SKA2/ERCC6L/CENPW	35
GO:0000776	kinetochore	cellular component	37/1628	137/19520	8.24477e-11	1.2853e-08	1.19466e-08	3.23822	MAD1L1/SPDL1/FBXW11/SPAG5/KIF22/NDC80/BIRC5/CENPM/CENPI/TTK/CENPA/NEK2/CENPF/KIF18A/ZWINT/HJURP/MIS18BP1/CCNB1/CENPO/CENPE/KIF2C/NUF2/CENPC/DSN1/SPC25/SKA1/BUB1B/MAD2L1/ANAPC16/CENPN/PLK1/CDT1/BUB1/AURKB/SKA2/ERCC6L/CENPW	37
GO:0000793	condensed chromosome	cellular component	49/1628	217/19520	8.95055e-11	1.2853e-08	1.19466e-08	2.70746	MAD1L1/CEBPB/NCAPD2/SPDL1/SPAG5/SMC1B/NDC80/BIRC5/CENPM/NSMCE4A/NCAPG/CENPA/NEK2/CENPF/ZWINT/HJURP/HSPA2/MIS18BP1/TOP2A/CCNB1/SMC2/CENPO/CENPE/KIF2C/NUF2/CENPC/MKI67/CHEK1/DSN1/SPC25/SKA1/BUB1B/SYCE2/HMGB2/MAD2L1/RAD21/ANAPC16/CENPN/PLK1/CDT1/BUB1/SETMAR/RNF212/AURKB/SKA2/ERCC6L/SYCP2/CENPW/EID3	49
GO:0000777	condensed chromosome kinetochore	cellular component	31/1628	106/19520	3.17964e-10	3.80497e-08	3.53665e-08	3.50656	MAD1L1/SPDL1/SPAG5/NDC80/BIRC5/CENPM/CENPA/NEK2/CENPF/ZWINT/HJURP/MIS18BP1/CCNB1/CENPO/CENPE/KIF2C/NUF2/CENPC/DSN1/SPC25/SKA1/BUB1B/MAD2L1/ANAPC16/CENPN/PLK1/CDT1/BUB1/SKA2/ERCC6L/CENPW	31
GO:0005819	spindle	cellular component	68/1628	381/19520	1.50723e-09	1.54599e-07	1.43697e-07	2.13998	MAD1L1/CRMP1/KBTBD8/GEM/PLK3/DDX11/TACC3/SPDL1/ASPM/EVI5/KIF2A/WDR62/SPAG5/KIF22/AURKA/TPX2/BIRC5/KIF4A/CDC7/FAM83D/MID1/HSPB1/NEDD9/FBXO5/TTK/KIF20A/CDC20/NEK2/CENPF/KIF14/CNTRL/NEK6/KIF18A/DLGAP5/HSPA2/MTUS1/CDC16/CCNB1/PSRC1/CDCA8/ESPL1/CKAP2/NUSAP1/KIF23/KIF11/KIF20B/CENPE/KIF2C/TERF1/HAUS1/SKA1/BUB1B/RACGAP1/KIF15/MAD2L1/HNF4G/RAD21/PLK1/CKAP2L/CDK1/SHCBP1/AURKB/LIMK2/SKA2/KIF18B/PRC1/MAP10/…	68
GO:0000778	condensed nuclear chromosome kinetochore	cellular component	11/1628	17/19520	1.01485e-08	9.1083e-07	8.466e-07	7.75835	NDC80/CENPA/MIS18BP1/CCNB1/CENPO/NUF2/CENPC/DSN1/BUB1B/PLK1/BUB1	11
GO:0000940	condensed chromosome outer kinetochore	cellular component	9/1628	14/19520	2.59984e-07	2.07279e-05	1.92663e-05	7.70797	SPDL1/NDC80/CENPF/CCNB1/SKA1/BUB1B/PLK1/BUB1/SKA2	9
GO:0005871	kinesin complex	cellular component	17/1628	50/19520	2.8869e-07	2.07279e-05	1.92663e-05	4.07666	KLC3/KIF1A/KLC2/KIF2A/KIF22/KIF20A/KIF14/KIF18A/KIF12/KIF23/KIF11/KIF20B/KIF2C/KIF15/KIF5C/KIF18B/KIFC1	17
GO:0072686	mitotic spindle	cellular component	33/1628	157/19520	5.97372e-07	3.89921e-05	3.62425e-05	2.52023	MAD1L1/GEM/TACC3/ASPM/SPAG5/KIF22/AURKA/TPX2/CDC7/FAM83D/CNTRL/KIF18A/CDC16/ESPL1/NUSAP1/KIF23/KIF11/KIF20B/CENPE/HAUS1/SKA1/RACGAP1/MAD2L1/HNF4G/PLK1/CKAP2L/CDK1/AURKB/LIMK2/KIF18B/PRC1/MAP10/KIFC1	33
GO:0042555	MCM complex	cellular component	8/1628	12/19520	8.39771e-07	5.02463e-05	4.6703e-05	7.99345	MCM6/MCM5/MCM9/MCM3/MCM8/MMS22L/MCM7/MCMDC2	8
GO:0051233	spindle midzone	cellular component	13/1628	36/19520	3.34681e-06	0.000184847	0.000171812	4.32978	GEM/AURKA/KIF14/KIF18A/CDCA8/KIF20B/CENPE/RACGAP1/PLK1/AURKB/KIF18B/PRC1/MAP10	13
GO:0062023	collagen-containing extracellular matrix	cellular component	63/1628	423/19520	4.54379e-06	0.000233031	0.000216599	1.78577	DCN/TNC/ITIH4/LAMC2/COL17A1/COL4A4/ICAM1/ANGPT2/SLPI/GDF15/ADAM19/SEMA7A/INHBE/ADAMTSL4/ABI3BP/ADAMTS1/CTSS/CRELD1/RELL2/CTSB/SERPINB8/ANGPTL4/TNXB/LAMB3/SMOC1/TGM2/FGFR2/LAMB1/TGFB2/PDGFB/MXRA5/PTN/RARRES2/COL1A1/SOD3/MDK/SMOC2/THBS4/WNT5A/EFEMP1/FN1/TGFBI/EMILIN2/MATN2/POSTN/LAMC1/THBS1/LUM/HMCN1/COL8A1/ADAMTS5/NTNG1/FBLN2/EDIL3/COL1A2/CTHRC1/ANXA8/ADAMTS15/NPNT/SDC2/MST1/GPC6/ANXA4	63
GO:0000922	spindle pole	cellular component	32/1628	166/19520	6.19706e-06	0.000296633	0.000275715	2.31136	MAD1L1/PLK3/DDX11/TACC3/SPDL1/ASPM/KIF2A/WDR62/SPAG5/AURKA/TPX2/FAM83D/NEDD9/CDC20/NEK2/CENPF/CNTRL/NEK6/DLGAP5/CCNB1/PSRC1/CKAP2/KIF11/KIF20B/HAUS1/MAD2L1/RAD21/PLK1/CKAP2L/AURKB/PRC1/MAP10	32
GO:0000796	condensin complex	cellular component	6/1628	8/19520	8.06096e-06	0.000361736	0.000336227	8.99263	NCAPD2/NCAPG/SMC4/NCAPH/SMC2/NCAPG2	6
GO:0005874	microtubule	cellular component	62/1628	423/19520	9.04101e-06	0.00038185	0.000354922	1.75742	NAV3/NDRG1/KLC3/AKNA/DVL1/KIF1A/SPRY2/RASSF5/TUBB2B/GABARAPL1/MAP1LC3B/NCKAP5L/KLC2/TUBAL3/ASPM/KIF2A/FBXW11/GTSE1/SPAG5/MAP2/KIF22/AURKA/TPX2/BIRC5/KIF4A/MID1/TUBB4A/MDM1/KIF20A/STMN1/NEK2/KIF14/NEK6/KIF18A/TUBA1B/TBCC/MTUS1/PSRC1/HOOK1/CKAP2/KIF12/KIF23/KIF11/KIF20B/CENPE/KIF2C/HAUS1/SKA1/RACGAP1/KIF15/PLK1/TUBA1A/KIF5C/CDK1/AURKB/SKA2/CEP57L1/KIF18B/DNM3/PRC1/MAP10/KIFC1	62
GO:0030496	midbody	cellular component	35/1628	193/19520	9.6127e-06	0.00038344	0.000356401	2.17438	RALA/HSPA5/BCL3/CRMP1/SSH1/RASGEF1B/GEM/ANLN/DDX11/EXOC5/SPAG5/AURKA/BIRC5/KIF4A/KIF20A/NEK2/CENPF/KIF14/CNTRL/PSRC1/CDCA8/RDX/KIF23/CEP55/KIF20B/CENPE/CENPC/RACGAP1/PLK1/CDK1/SHCBP1/AURKB/KLHDC8B/PRC1/MAP10	35
GO:0031261	DNA replication preinitiation complex	cellular component	7/1628	12/19520	1.50781e-05	0.000569794	0.000529613	6.99427	MCM6/CDC45/MCM5/GINS1/MCM3/GINS2/MCM7	7
GO:0000228	nuclear chromosome	cellular component	41/1628	250/19520	2.19432e-05	0.00078776	0.000732209	1.96639	HMGA2/NCAPD2/MCM10/TIPIN/MCM6/SMC1B/NDC80/BIRC5/MCM5/POLE2/GINS1/POLA1/MCM3/CENPA/NEK2/TRIM24/HSPA2/MIS18BP1/GINS2/TOP2A/SLX1A/PCNA/CCNB1/SMC2/CENPO/NUF2/ANP32E/CENPC/PRIM2/MMS22L/CHEK1/DSN1/BUB1B/SYCE2/RAD21/MCM7/PLK1/BUB1/RNF212/SYCP2/PRIM1	41
GO:0071162	CMG complex	cellular component	6/1628	10/19520	5.21809e-05	0.00178409	0.00165828	7.1941	MCM6/MCM5/GINS1/MCM3/GINS2/MCM7	6
GO:1990023	mitotic spindle midzone	cellular component	7/1628	14/19520	5.62449e-05	0.00183563	0.00170619	5.99509	KIF18A/KIF20B/CENPE/AURKB/KIF18B/PRC1/MAP10	7
GO:0000794	condensed nuclear chromosome	cellular component	19/1628	88/19520	9.59799e-05	0.00299624	0.00278496	2.58879	SMC1B/NDC80/CENPA/NEK2/HSPA2/MIS18BP1/CCNB1/CENPO/NUF2/CENPC/CHEK1/DSN1/BUB1B/SYCE2/RAD21/PLK1/BUB1/RNF212/SYCP2	19
GO:0005876	spindle microtubule	cellular component	16/1628	71/19520	0.000197929	0.00592137	0.00550381	2.70201	KIF2A/AURKA/BIRC5/KIF4A/KIF18A/PSRC1/KIF11/CENPE/HAUS1/SKA1/PLK1/CDK1/AURKB/SKA2/KIF18B/PRC1	16
GO:0005658	alpha DNA polymerase:primase complex	cellular component	4/1628	5/19520	0.000225051	0.00646347	0.00600768	9.59214	POLA1/MCM3/PRIM2/PRIM1	4
GO:0097431	mitotic spindle pole	cellular component	10/1628	34/19520	0.000322236	0.00889867	0.00827115	3.52652	MAD1L1/ASPM/SPAG5/AURKA/FAM83D/CNTRL/KIF20B/PLK1/AURKB/MAP10	10
GO:0005911	cell-cell junction	cellular component	62/1628	485/19520	0.000485055	0.0128989	0.0119893	1.53276	PTPRU/CDH3/COL17A1/PANX2/PXN/PARD6A/NDRG1/SCN1B/SIPA1L3/CNTNAP1/PANX1/VEGFA/MPP7/PCDH1/CLDN14/FGFR4/ITGA5/CLDN1/STEAP1/PLEKHG5/CALB2/GJB3/GJB4/STARD10/CDH1/FAT2/JAG1/CDCA3/PTPN6/CDH6/CLDN16/KLHL24/EPHA4/SSX2IP/EPCAM/FLRT3/YWHAH/CGNL1/PDZD2/FLOT1/RDX/ARHGAP24/PPP3CA/CDH24/CNKSR1/HMCN1/PIK3R1/TMEM47/CDH8/ANK3/GJA1/CXADR/KIT/SHROOM4/TSPAN33/NEXN/OXTR/IQGAP3/PCDH9/SAPCD2/MAGI2/BMPR2	62
GO:0032133	chromosome passenger complex	cellular component	4/1628	6/19520	0.00063034	0.0161637	0.0150239	7.99345	AURKA/BIRC5/CDCA8/AURKB	4
GO:0005604	basement membrane	cellular component	18/1628	94/19520	0.000685063	0.0169612	0.0157651	2.29599	TNC/LAMC2/COL17A1/COL4A4/ADAMTS1/RELL2/LAMB3/SMOC1/LAMB1/PTN/SMOC2/THBS4/FN1/TGFBI/LAMC1/HMCN1/COL8A1/NTNG1	18
GO:0005875	microtubule associated complex	cellular component	26/1628	161/19520	0.000830383	0.0198738	0.0184724	1.9363	PXN/KLC3/KIF1A/KLC2/KIF2A/FBXW11/MAP2/KIF22/AURKA/BIRC5/MID1/KIF20A/KIF14/KIF18A/CDCA8/KIF12/KIF23/KIF11/KIF20B/KIF2C/HAUS1/KIF15/KIF5C/AURKB/KIF18B/KIFC1	26
GO:0043256	laminin complex	cellular component	5/1628	12/19520	0.00192864	0.0432739	0.0402223	4.9959	LAMC2/LAMB3/LAMB1/LAMC1/NTNG1	5
GO:0045120	pronucleus	cellular component	5/1628	12/19520	0.00192864	0.0432739	0.0402223	4.9959	TET3/AURKA/EZH2/CENPF/CCNA2	5
GO:0000307	cyclin-dependent protein kinase holoenzyme complex	cellular component	10/1628	43/19520	0.0023632	0.0514175	0.0477917	2.78841	CDKN1A/CCNE1/CKS2/PCNA/CCNB1/CCNA2/CCNB2/CCNF/CDK1/CCNE2	10
GO:0005657	replication fork	cellular component	13/1628	65/19520	0.00243861	0.0514977	0.0478663	2.39803	BCL6/MCM10/TIPIN/POLA1/MCM3/PCNA/PIF1/PRIM2/MMS22L/RFC4/POLH/XRCC2/PRIM1	13
GO:0005788	endoplasmic reticulum lumen	cellular component	40/1628	306/19520	0.00303314	0.0622227	0.0578349	1.56734	TMEM132A/ARSD/PLAUR/TNC/HSPA5/COL17A1/MGAT4A/PTGS2/COL4A4/MSLN/STC2/DNAJB9/IL6/ADAMTSL4/IGFBP1/SHISA5/SCG2/TOR4A/EDN1/TXNDC16/LAMB1/TSPAN15/PDGFB/COL1A1/WNT5A/FN1/CALU/LAMC1/THBS1/COL8A1/IGFBP3/P4HA3/ADAMTS5/TSPAN33/COL1A2/LIPC/PCSK9/SDC2/TOR3A/TXNDC5	40
GO:0008305	integrin complex	cellular component	8/1628	31/19520	0.00318345	0.0634922	0.0590149	3.09424	ITGB2/ITGA5/ITGA2/ITGB6/ITGA4/ITGA9/ITGAD/ITGA1	8
GO:0071141	SMAD protein complex	cellular component	4/1628	9/19520	0.00431448	0.0814152	0.075674	5.32897	HMGA2/SMAD5/SMAD9/SMAD6	4
GO:0005912	adherens junction	cellular component	25/1628	172/19520	0.00447833	0.0814152	0.075674	1.74276	CDH3/NDRG1/VEGFA/MPP7/CDH1/FAT2/JAG1/CDCA3/CDH6/KLHL24/EPHA4/SSX2IP/FLOT1/RDX/ARHGAP24/CDH24/HMCN1/TMEM47/CDH8/CXADR/SHROOM4/TSPAN33/NEXN/OXTR/BMPR2	25
GO:0045121	membrane raft	cellular component	41/1628	323/19520	0.00458321	0.0814152	0.075674	1.52197	CHRNA3/ICAM1/IKBKB/UNC5B/SELPLG/ADTRP/ARID3A/KDR/PPP2R1B/ITGB2/LY6K/PDPN/ADCY1/ABCA1/TLR6/CD55/LAT/TNF/PRKAR2B/LAMP2/CDH1/CBLB/KIF18A/TUBA1B/SDC4/PTGIS/FLOT1/MAL2/GJA1/CXADR/TGFBR2/TUBA1A/RGMB/PDZK1/AKAP5/F2R/LYPD6/DMD/BMPR2/EMP2/ITGA1	41
GO:0098857	membrane microdomain	cellular component	41/1628	323/19520	0.00458321	0.0814152	0.075674	1.52197	CHRNA3/ICAM1/IKBKB/UNC5B/SELPLG/ADTRP/ARID3A/KDR/PPP2R1B/ITGB2/LY6K/PDPN/ADCY1/ABCA1/TLR6/CD55/LAT/TNF/PRKAR2B/LAMP2/CDH1/CBLB/KIF18A/TUBA1B/SDC4/PTGIS/FLOT1/MAL2/GJA1/CXADR/TGFBR2/TUBA1A/RGMB/PDZK1/AKAP5/F2R/LYPD6/DMD/BMPR2/EMP2/ITGA1	41
GO:0042575	DNA polymerase complex	cellular component	6/1628	20/19520	0.00464906	0.0814152	0.075674	3.59705	POLE2/POLA1/MCM3/DNA2/PRIM2/PRIM1	6
GO:0000939	condensed chromosome inner kinetochore	cellular component	3/1628	5/19520	0.00509225	0.0850288	0.0790328	7.1941	CENPA/CENPO/DSN1	3
GO:0033093	Weibel-Palade body	cellular component	3/1628	5/19520	0.00509225	0.0850288	0.0790328	7.1941	ECE1/EDN1/UNC13D	3
GO:0010369	chromocenter	cellular component	5/1628	15/19520	0.00591845	0.0965783	0.0897679	3.99672	SCMH1/OIP5/CDCA8/ESCO2/AURKB	5
GO:0043596	nuclear replication fork	cellular component	8/1628	35/19520	0.00705053	0.112495	0.104562	2.74061	MCM10/TIPIN/POLA1/MCM3/PCNA/PRIM2/MMS22L/PRIM1	8
GO:0098636	protein complex involved in cell adhesion	cellular component	8/1628	36/19520	0.00841648	0.13137	0.122106	2.66448	ITGB2/ITGA5/ITGA2/ITGB6/ITGA4/ITGA9/ITGAD/ITGA1	8
GO:0045171	intercellular bridge	cellular component	13/1628	75/19520	0.00866021	0.132299	0.122969	2.0783	NUPR1/TPX2/CDC7/FAM83D/KIF20A/CDCA8/CEP55/KIF20B/HNF4G/GSTM4/KLHDC8B/FAN1/PRC1	13
GO:0072687	meiotic spindle	cellular component	4/1628	11/19520	0.00986885	0.147622	0.137212	4.36006	AURKA/FBXO5/CNTRL/HSPA2	4
GO:0032154	cleavage furrow	cellular component	10/1628	54/19520	0.012799	0.187545	0.17432	2.2204	RALA/SSH1/MYLK/KIF20A/MASTL/RDX/CEP55/HMCN1/RACGAP1/KLHDC8B	10
GO:0098688	parallel fiber to Purkinje cell synapse	cellular component	4/1628	12/19520	0.013839	0.198727	0.184714	3.99672	SLC16A3/CALB2/SLC6A9/CNTN6	4
GO:1990752	microtubule end	cellular component	7/1628	32/19520	0.0146038	0.205599	0.191101	2.62285	NAV3/SPRY2/NCKAP5L/ASPM/SPAG5/KIF2C/KIF18B	7
GO:0098978	glutamatergic synapse	cellular component	37/1628	308/19520	0.015704	0.213334	0.19829	1.44038	NDRG1/DVL1/ARHGAP22/TNIK/ABR/ADCY1/EIF4EBP1/PRKAR1B/IL1RAP/SLC6A17/PRRT1/PRKAR2B/ARHGAP44/ADAM22/CDH1/SLC4A8/ELAVL1/CTTNBP2/OPHN1/DRP2/APBA1/WNT5A/EPHA4/FLRT3/FLOT1/PPP3CA/SH3GL3/CDH8/CAMK4/NRGN/ATP2B2/NTNG1/GRIK2/PLCB1/GPC6/SLITRK2/DNM3	37
GO:0034451	centriolar satellite	cellular component	16/1628	107/19520	0.0157475	0.213334	0.19829	1.79292	PARD6A/TACC3/WDR62/SPAG5/C2CD5/KLHL12/SSX2IP/NEK6/FRMD8/DLGAP5/PDZD2/FLOT1/CEP55/PLK1/CCDC14/CEP97	16
GO:0098685	Schaffer collateral - CA1 synapse	cellular component	11/1628	67/19520	0.0220279	0.286763	0.266541	1.96854	DVL1/AKAP12/TUBB2B/ABR/ADCY1/PRKAR1B/APBA1/EPHA4/SYT11/PPP3CA/NTNG1	11
GO:0043197	dendritic spine	cellular component	23/1628	177/19520	0.0222018	0.286763	0.266541	1.55804	DVL1/FBXO2/NR1D1/KCNC3/ITPKA/MX1/ABR/SHANK2/ARHGAP33/PRKAR2B/ARHGAP44/LZTS1/CTTNBP2/OPHN1/APBA1/CRYAB/EPHA4/SYT11/PPP3CA/NRGN/AKAP5/ANKS1B/DNM3	23
GO:0044309	neuron spine	cellular component	23/1628	178/19520	0.0235551	0.286763	0.266541	1.54929	DVL1/FBXO2/NR1D1/KCNC3/ITPKA/MX1/ABR/SHANK2/ARHGAP33/PRKAR2B/ARHGAP44/LZTS1/CTTNBP2/OPHN1/APBA1/CRYAB/EPHA4/SYT11/PPP3CA/NRGN/AKAP5/ANKS1B/DNM3	23
GO:0031390	Ctf18 RFC-like complex	cellular component	3/1628	8/19520	0.0235641	0.286763	0.266541	4.49631	DDX11/DSCC1/RFC4	3
GO:0043203	axon hillock	cellular component	3/1628	8/19520	0.0235641	0.286763	0.266541	4.49631	MAP2/AURKA/TPX2	3
GO:0071144	heteromeric SMAD protein complex	cellular component	3/1628	8/19520	0.0235641	0.286763	0.266541	4.49631	SMAD5/SMAD9/SMAD6	3
GO:0098644	complex of collagen trimers	cellular component	5/1628	21/19520	0.026397	0.315884	0.293609	2.8548	COL4A4/COL1A1/LUM/COL8A1/COL1A2	5
GO:0016324	apical plasma membrane	cellular component	40/1628	351/19520	0.0270388	0.31826	0.295817	1.3664	PARD6A/SLC7A5/SIPA1L3/ATP6V0A4/CUBN/PDE4D/PAPPA2/SLC6A6/MYO7A/SLC16A3/TNIK/STC1/IL6R/SHANK2/PDPN/CLDN1/CTSB/SLC3A2/SLC6A9/LZTS1/ATP8B1/JAG1/ATP6V1A/FN1/EPCAM/RDX/ATP6V1B2/MAL2/GJA1/CNKSR3/SORBS2/SLC34A2/SHROOM4/PLB1/F2RL2/PDZK1/OXTR/SAPCD2/BMPR2/EMP2	40
GO:0005581	collagen trimer	cellular component	13/1628	87/19520	0.0278441	0.322453	0.299715	1.79163	DCN/COL17A1/COL4A4/LOX/C1QTNF1/C1QTNF3/COL1A1/C1QL1/EMILIN2/LUM/COL8A1/COL1A2/CTHRC1	13
GO:0098984	neuron to neuron synapse	cellular component	39/1628	342/19520	0.0284653	0.324414	0.301537	1.3673	SYT7/BCAS1/CHRNA3/DVL1/MINK1/SLC16A3/TNIK/PSD3/MX1/SHANK2/ADCY1/MYD88/BNIP3/PRKAR1B/SH2D5/SLC6A9/PRRT1/ARHGAP44/ADAM22/SLC4A8/LZTS1/RAPGEF4/DRP2/CRYAB/CAP2/EPHA4/ARHGEF9/SYT11/DCLK1/SH3GL3/NRGN/ATP2B2/GRIK2/NETO2/AKAP5/ANKS1B/MAGI2/DNM3/BMPR2	39
GO:0016328	lateral plasma membrane	cellular component	10/1628	62/19520	0.0315406	0.350436	0.325724	1.9339	DVL1/SLC16A3/MPP7/CLDN1/SLC6A9/CDH1/EPCAM/ANK3/IQGAP3/DMD	10
GO:0005680	anaphase-promoting complex	cellular component	5/1628	22/19520	0.0318817	0.350436	0.325724	2.72504	CDC20/CDC16/BUB1B/ANAPC16/UBE2C	5
GO:1902554	serine/threonine protein kinase complex	cellular component	13/1628	89/19520	0.0328419	0.350436	0.325724	1.75137	IKBKB/ACVR1C/CDKN1A/SESN2/CCNE1/CKS2/PCNA/CCNB1/CCNA2/CCNB2/CCNF/CDK1/CCNE2	13
GO:0032059	bleb	cellular component	3/1628	9/19520	0.0331889	0.350436	0.325724	3.99672	PANX1/ANLN/TPM1	3
GO:0070578	RISC-loading complex	cellular component	3/1628	9/19520	0.0331889	0.350436	0.325724	3.99672	AGO2/ZFP36/TARBP2	3
GO:0060076	excitatory synapse	cellular component	8/1628	46/19520	0.0347631	0.357729	0.332502	2.08525	SLC16A3/CALB2/SLC6A9/FGFR2/PALLD/SYT11/CNTN6/AKAP5	8
GO:0098686	hippocampal mossy fiber to CA3 synapse	cellular component	6/1628	30/19520	0.034876	0.357729	0.332502	2.39803	SYT7/ADCY1/PRKAR1B/SLC6A9/RAPGEF4/GRIK2	6
GO:0032153	cell division site	cellular component	11/1628	72/19520	0.0355323	0.359327	0.333988	1.83183	RALA/SSH1/ANLN/MYLK/KIF20A/MASTL/RDX/CEP55/HMCN1/RACGAP1/KLHDC8B	11
GO:0032279	asymmetric synapse	cellular component	36/1628	318/19520	0.0374848	0.373806	0.347446	1.35738	BCAS1/CHRNA3/DVL1/MINK1/SLC16A3/TNIK/PSD3/MX1/SHANK2/ADCY1/MYD88/BNIP3/SH2D5/SLC6A9/PRRT1/ARHGAP44/ADAM22/SLC4A8/LZTS1/DRP2/CRYAB/CAP2/EPHA4/ARHGEF9/SYT11/DCLK1/SH3GL3/NRGN/ATP2B2/GRIK2/NETO2/AKAP5/ANKS1B/MAGI2/DNM3/BMPR2	36
GO:0031091	platelet alpha granule	cellular component	13/1628	91/19520	0.0384548	0.377976	0.351322	1.71288	VEGFA/LHFPL2/VEGFC/GTPBP2/CFD/TOR4A/TGFB2/PDGFB/FN1/THBS1/SNCA/PCYOX1L/PCDH7	13
GO:0035098	ESC/E(Z) complex	cellular component	4/1628	16/19520	0.0389557	0.377976	0.351322	2.99754	JARID2/RBBP7/EZH2/PHF19	4
GO:0005952	cAMP-dependent protein kinase complex	cellular component	3/1628	10/19520	0.044533	0.397783	0.369732	3.59705	PRKAR1B/PRKAR2B/PRKACB	3
GO:0033179	proton-transporting V-type ATPase, V0 domain	cellular component	3/1628	10/19520	0.044533	0.397783	0.369732	3.59705	ATP6V0A4/ATP6V0B/ATP6V0E2	3
GO:0044754	autolysosome	cellular component	3/1628	10/19520	0.044533	0.397783	0.369732	3.59705	SQSTM1/LAMP2/LAMP1	3
GO:0070938	contractile ring	cellular component	3/1628	10/19520	0.044533	0.397783	0.369732	3.59705	ANLN/KIF20B/PRC1	3
GO:0097197	tetraspanin-enriched microdomain	cellular component	3/1628	10/19520	0.044533	0.397783	0.369732	3.59705	PDPN/TSPAN15/TSPAN33	3
GO:0030894	replisome	cellular component	5/1628	24/19520	0.0448472	0.397783	0.369732	2.49795	POLA1/MCM3/PCNA/PRIM2/PRIM1	5
GO:0031968	organelle outer membrane	cellular component	26/1628	220/19520	0.0448752	0.397783	0.369732	1.41702	TOMM34/BAK1/NAV3/PTGS2/PPP1R15A/TSPO/BNIP3L/RSAD2/ITPRIP/HK2/IFI27/BNIP3/SYNE3/PDE2A/ACSL5/ACSL4/ACACB/BMF/GDAP1/EPHA4/USP30/SMPD4/BPHL/GJA1/BCL2/BRI3BP	26
GO:0014069	postsynaptic density	cellular component	35/1628	313/19520	0.0461672	0.39993	0.371728	1.34075	BCAS1/CHRNA3/DVL1/MINK1/SLC16A3/TNIK/PSD3/MX1/SHANK2/ADCY1/MYD88/BNIP3/SH2D5/SLC6A9/PRRT1/ARHGAP44/ADAM22/LZTS1/DRP2/CRYAB/CAP2/EPHA4/ARHGEF9/SYT11/DCLK1/SH3GL3/NRGN/ATP2B2/GRIK2/NETO2/AKAP5/ANKS1B/MAGI2/DNM3/BMPR2	35
GO:0005921	gap junction	cellular component	6/1628	32/19520	0.0462314	0.39993	0.371728	2.24816	PANX2/PANX1/CALB2/GJB3/GJB4/GJA1	6
GO:0019867	outer membrane	cellular component	26/1628	222/19520	0.0491722	0.418581	0.389064	1.40425	TOMM34/BAK1/NAV3/PTGS2/PPP1R15A/TSPO/BNIP3L/RSAD2/ITPRIP/HK2/IFI27/BNIP3/SYNE3/PDE2A/ACSL5/ACSL4/ACACB/BMF/GDAP1/EPHA4/USP30/SMPD4/BPHL/GJA1/BCL2/BRI3BP	26

## Sheet: GO MF
databaseID	Description	type	geneRatio	bgRatio	pvalue	padj	qvalue	enrichScore	overlapGeneList	overlapGeneCount
GO:0008017	microtubule binding	molecular function	50/1595	269/18337	2.12278e-07	0.000283178	0.000261437	2.13691	NAV3/NDRG1/KLC3/KIF1A/MAP1LC3B/C10orf90/MX1/CCDC88B/LZTS1/KIF2A/FBXW11/GTSE1/SPAG5/MAP2/KIF22/TPX2/BIRC5/KIF4A/FAM83D/MID1/CRYAB/MDM1/KIF20A/CENPF/KIF14/KIF18A/DLGAP5/MTUS1/PSRC1/HOOK1/KIF12/NUSAP1/KIF23/KIF11/KIF20B/CENPE/KIF2C/TERF1/SKA1/RACGAP1/KIF15/PLK1/KIF5C/SKA2/CEP57L1/KIF18B/DNM3/PRC1/MAP10/KIFC1	50
GO:0003688	DNA replication origin binding	molecular function	11/1595	23/18337	1.05263e-06	0.000659911	0.000609245	5.49835	DDX11/MCM10/MCM6/CDC45/MCM5/POLA1/MCM9/MCM3/MCM8/MCM7/MCMDC2	11
GO:0015631	tubulin binding	molecular function	60/1595	368/18337	1.48406e-06	0.000659911	0.000609245	1.87444	NAV3/NDRG1/KLC3/KIF1A/GABARAPL1/MAP1LC3B/C10orf90/MX1/CCDC88B/LZTS1/KIF2A/FBXW11/GTSE1/SPAG5/MAP2/KIF22/TPX2/BIRC5/KIF4A/FAM83D/MID1/PPARGC1A/CRYAB/MDM1/KIF20A/CEP70/STMN1/CENPF/KIF14/KIF18A/TBCC/DLGAP5/MTUS1/SYT11/PSRC1/HOOK1/KIF12/NUSAP1/KIF23/KIF11/KIF20B/CENPE/KIF2C/SNCA/TERF1/DIXDC1/GJA1/TBCEL/SKA1/RACGAP1/KIF15/PLK1/KIF5C/SKA2/CEP57L1/KIF18B/DNM3/PRC1/MAP10/KIFC1	60
GO:0005178	integrin binding	molecular function	29/1595	142/18337	1.14945e-05	0.00383343	0.00353911	2.34789	ICAM1/ECM2/IL1B/KDR/SEMA7A/ITGB2/ITGA5/ITGA2/ESM1/TNXB/ISG15/ADAM22/LAMB1/PTN/THBS4/ITGB6/ITGA4/FN1/TGFBI/GPNMB/THBS1/CXADR/ADAMTS5/NRG1/EDIL3/SYK/NPNT/S1PR3/EMP2	29
GO:0008201	heparin binding	molecular function	31/1595	164/18337	2.92941e-05	0.00781566	0.00721559	2.17313	LAMC2/ECM2/VEGFA/HBEGF/SLIT2/ADAMTS1/FGFR4/LIPH/TNXB/SMOC1/CFH/TENM1/FGFR2/LXN/CRISPLD2/PTN/SOD3/MDK/SMOC2/THBS4/FN1/POSTN/GPNMB/MMP7/THBS1/ADAMTS5/PCOLCE2/LIPC/ADAMTS15/SLIT3/NELL2	31
GO:0008574	ATP-dependent microtubule motor activity, plus-end-directed	molecular function	8/1595	17/18337	3.82454e-05	0.00850322	0.00785037	5.41014	KIF1A/KIF14/KIF18A/KIF11/KIF20B/CENPE/KIF5C/KIF18B	8
GO:0003697	single-stranded DNA binding	molecular function	24/1595	116/18337	5.09726e-05	0.00884015	0.00816142	2.3786	POU4F1/LONP1/DDX11/MCM10/MCM6/CDC45/MCM5/POLA1/NEIL3/RAD51AP1/MCM9/MCM3/SMC4/HNRNPA2B1/MCM8/SMC2/TERF1/RBMS1/MEIOB/HMGB2/MCM7/FAM111A/SETMAR/MCMDC2	24
GO:0005201	extracellular matrix structural constituent	molecular function	31/1595	170/18337	5.99293e-05	0.00884015	0.00816142	2.09643	DCN/TNC/LAMC2/COL17A1/COL4A4/TFPI2/ABI3BP/CRELD1/TNXB/LAMB3/LAMB1/MXRA5/COL1A1/EFEMP1/FN1/TGFBI/EMILIN2/MATN2/POSTN/LAMC1/THBS1/LUM/HMCN1/TUFT1/COL8A1/FBLN2/EDIL3/COL1A2/CTHRC1/NPNT/MUC5AC	31
GO:0003777	microtubule motor activity	molecular function	17/1595	69/18337	6.4486e-05	0.00884015	0.00816142	2.83248	KIF1A/KIF2A/KIF22/KIF4A/KIF20A/KIF14/KIF18A/KIF12/KIF23/KIF11/KIF20B/CENPE/KIF2C/KIF15/KIF5C/KIF18B/KIFC1	17
GO:0008330	protein tyrosine/threonine phosphatase activity	molecular function	6/1595	10/18337	6.6268e-05	0.00884015	0.00816142	6.89793	DUSP1/DUSP4/DUSP5/DUSP6/DUSP8/DUSP10	6
GO:0140097	catalytic activity, acting on DNA	molecular function	35/1595	204/18337	7.65328e-05	0.00928134	0.00856874	1.97245	HMGA2/ISG20/DDX11/MCM6/UNG/RAD54L/MCM5/POLE2/POLA1/LIG1/NEIL3/MCM9/MCM3/DCLRE1B/MCM8/TOP2A/SLX1A/PCNA/MUTYH/BRIP1/DSCC1/DNA2/PIF1/G3BP1/TERF1/MEIOB/RFC4/MCM7/SETMAR/POLH/EXO1/GEN1/ERCC6L/RAD54B/FAN1	35
GO:0004674	protein serine/threonine kinase activity	molecular function	61/1595	430/18337	9.59232e-05	0.0106635	0.00984475	1.63091	MAP2K3/CAMK2B/MAST4/MAPK6/RPS6KA2/MKNK2/IKBKB/MAP3K8/HIPK3/ACVR1C/IRAK2/ITPKA/MINK1/SIK1/MYLK4/TNIK/MAPK13/SQSTM1/MLKL/PRKCE/PLK3/STK40/PIM3/GRK5/CAMKK1/MAP4K3/VRK2/MYLK/MOK/AURKA/MAP3K1/CDC7/SGK2/SGK3/MAP2K6/TTK/NEK2/NEK6/MASTL/CIT/PKMYT1/STK33/DCLK1/PRKACB/CHEK1/CAMK4/CDK19/BUB1B/KALRN/TGFBR2/SYK/MELK/PLK1/PBK/BUB1/CDK1/AURKB/LIMK2/BMPR2/STK38L/C8orf44-SGK3	61
GO:0033549	MAP kinase phosphatase activity	molecular function	7/1595	15/18337	0.000127863	0.0128664	0.0118785	5.36506	DUSP3/DUSP1/DUSP4/DUSP5/DUSP6/DUSP8/DUSP10	7
GO:0102545	phosphatidyl phospholipase B activity	molecular function	6/1595	11/18337	0.000135029	0.0128664	0.0118785	6.27085	PNPLA6/PLA2G15/PNPLA8/PLA2G4B/PLB1/LIPC	6
GO:0005518	collagen binding	molecular function	16/1595	68/18337	0.000187673	0.0151446	0.0139818	2.70507	DCN/ECM2/LOX/CTSS/ITGA2/RELL2/CTSB/C1QTNF1/PDGFB/FN1/TGFBI/THBS1/LUM/ITGA9/PCOLCE2/ITGA1	16
GO:0070851	growth factor receptor binding	molecular function	26/1595	141/18337	0.000189407	0.0151446	0.0139818	2.11993	AREG/VEGFA/HBEGF/IL1A/EREG/IL1B/IL6/IL1RN/IL36RN/IL36B/FGF5/VEGFC/IL6R/ITGA5/ESM1/CSF2/FAM83B/MYD88/BTC/IL1RAP/PDGFB/IL27RA/EFEMP1/ARTN/FLRT3/VAV3	26
GO:0050840	extracellular matrix binding	molecular function	14/1595	55/18337	0.000192997	0.0151446	0.0139818	2.92639	DCN/SPOCK2/VEGFA/SLIT2/CTSS/ITGA2/SMOC1/SMOC2/TGFBI/THBS1/ITGA9/ADAMTS5/FBLN2/ADAMTS15	14
GO:0005149	interleukin-1 receptor binding	molecular function	7/1595	17/18337	0.000330675	0.0234968	0.0216927	4.73387	IL1A/IL1B/IL1RN/IL36RN/IL36B/MYD88/IL1RAP	7
GO:0005539	glycosaminoglycan binding	molecular function	36/1595	228/18337	0.000334662	0.0234968	0.0216927	1.81525	DCN/LAMC2/ECM2/SPOCK2/VEGFA/HBEGF/SLIT2/ADAMTS1/FGFR4/LIPH/TNXB/HAPLN4/SMOC1/CFH/TENM1/FGFR2/HMMR/LXN/CRISPLD2/PTN/SOD3/MDK/SMOC2/THBS4/FN1/POSTN/GPNMB/MMP7/THBS1/ADAMTS5/TGFBR2/PCOLCE2/LIPC/ADAMTS15/SLIT3/NELL2	36
GO:0004879	nuclear receptor activity	molecular function	13/1595	52/18337	0.000392181	0.0249129	0.0230001	2.87414	RORA/PPARD/NR4A1/NR1D1/RARA/NKX3-1/PPARA/RARB/ESR1/THRB/NR4A2/HNF4G/NR2F2	13
GO:0098531	ligand-activated transcription factor activity	molecular function	13/1595	52/18337	0.000392181	0.0249129	0.0230001	2.87414	RORA/PPARD/NR4A1/NR1D1/RARA/NKX3-1/PPARA/RARB/ESR1/THRB/NR4A2/HNF4G/NR2F2	13
GO:0017017	MAP kinase tyrosine/serine/threonine phosphatase activity	molecular function	6/1595	13/18337	0.000430416	0.0260989	0.0240951	5.3061	DUSP1/DUSP4/DUSP5/DUSP6/DUSP8/DUSP10	6
GO:0017108	5'-flap endonuclease activity	molecular function	5/1595	9/18337	0.000462554	0.0268281	0.0247683	6.38697	SLX1A/DNA2/EXO1/GEN1/FAN1	5
GO:0003678	DNA helicase activity	molecular function	16/1595	74/18337	0.000522247	0.0290282	0.0267995	2.48574	DDX11/MCM6/RAD54L/MCM5/MCM9/MCM3/MCM8/BRIP1/DSCC1/DNA2/PIF1/G3BP1/RFC4/MCM7/ERCC6L/RAD54B	16
GO:0001221	transcription coregulator binding	molecular function	14/1595	61/18337	0.00060911	0.0325021	0.0300067	2.63855	RORA/PPARD/NR1D1/LMO2/KLF4/PER1/PPARA/MAFK/PER3/ESR1/EZH2/NEK6/CIT/THRB	14
GO:0004620	phospholipase activity	molecular function	20/1595	105/18337	0.000650909	0.0328819	0.0303573	2.18982	LYPLA2/PNPLA6/PLA2G15/ABHD12B/PNPLA8/PLBD2/EDNRA/LIPH/PLCG2/PLA2G4B/PLCH1/PLBD1/PLA2G12A/SMPD4/PLCE1/NAPEPLD/PLB1/F2RL2/LIPC/PLCB1	20
GO:0004622	lysophospholipase activity	molecular function	8/1595	24/18337	0.000665526	0.0328819	0.0303573	3.83218	LYPLA2/PNPLA6/PLA2G15/ABHD12B/PNPLA8/PLA2G4B/PLB1/LIPC	8
GO:0017116	single-stranded DNA helicase activity	molecular function	7/1595	19/18337	0.000733477	0.0331539	0.0306084	4.23557	MCM6/MCM5/DSCC1/DNA2/PIF1/RFC4/MCM7	7
GO:0043515	kinetochore binding	molecular function	4/1595	6/18337	0.000741188	0.0331539	0.0306084	7.66437	MAD1L1/SPDL1/TTK/CENPE	4
GO:0043394	proteoglycan binding	molecular function	10/1595	36/18337	0.00074559	0.0331539	0.0306084	3.19349	TNC/SLIT2/CTSS/ITGA2/CTSB/CFH/PTN/FN1/GPNMB/THBS1	10
GO:0048256	flap endonuclease activity	molecular function	5/1595	10/18337	0.00085884	0.0369578	0.0341203	5.74828	SLX1A/DNA2/EXO1/GEN1/FAN1	5
GO:0035014	phosphatidylinositol 3-kinase regulator activity	molecular function	7/1595	20/18337	0.00104428	0.0424497	0.0391905	4.02379	PIK3R2/KLF4/SOCS3/WDR91/CISH/PIK3R3/PIK3R1	7
GO:0000900	translation repressor activity, mRNA regulatory element binding	molecular function	6/1595	15/18337	0.00107797	0.0424497	0.0391905	4.59862	PAIP2B/CPEB2/SHMT2/ZNF540/TYMS/DHFR	6
GO:0001784	phosphotyrosine residue binding	molecular function	11/1595	44/18337	0.00108193	0.0424497	0.0391905	2.87414	PIK3R2/SH2D3A/BCAR3/SOCS3/PLCG2/PTPN6/CBLB/PIK3R3/SHF/PIK3R1/SYK	11
GO:0016799	hydrolase activity, hydrolyzing N-glycosyl compounds	molecular function	10/1595	38/18337	0.00118135	0.0450261	0.0415691	3.02541	IL1RL1/IL18R1/TLR4/TLR6/IL1RAP/UNG/NEIL3/MAN2A1/PCNA/MUTYH	10
GO:0019207	kinase regulator activity	molecular function	33/1595	220/18337	0.00142197	0.052692	0.0486464	1.72448	GPRC5A/TRIB3/RGCC/PIK3R2/PRKAG2/CDKN1A/SPRY2/KLF4/ITPRIP/SOCS3/PRKAR1B/PRKAR2B/DBF4/TPX2/CCNE1/WDR91/HSPB1/ELP4/CISH/PIK3R3/CIT/CDKN2C/CKS2/CCNB1/PARP16/SNCA/CCNA2/PIK3R1/NRG1/CCNB2/CCNF/AFAP1L2/CCNE2	33
GO:0016298	lipase activity	molecular function	22/1595	130/18337	0.00184433	0.0664955	0.0613901	1.94557	LYPLA2/PNPLA6/PLA2G15/ABHD12B/PNPLA8/PLBD2/EDNRA/LIPH/PLCG2/PLA2G4B/PLCH1/PLBD1/PLA2G12A/SMPD4/PLCE1/ABHD2/NCEH1/NAPEPLD/PLB1/F2RL2/LIPC/PLCB1	22
GO:0015175	neutral amino acid transmembrane transporter activity	molecular function	9/1595	34/18337	0.00197326	0.0681624	0.062929	3.0432	SLC38A7/SLC7A5/SLC1A5/SLC6A6/SLC38A2/SLC43A1/SLC3A2/SLC6A9/SFXN2	9
GO:1901681	sulfur compound binding	molecular function	37/1595	260/18337	0.00199275	0.0681624	0.062929	1.63605	LAMC2/ECM2/VEGFA/HBEGF/SLIT2/ADAMTS1/CBS/FGFR4/LIPH/ITGA2/TNXB/PC/SMOC1/CFH/TENM1/FGFR2/ACACB/LXN/CRISPLD2/PTN/SOD3/MDK/SMOC2/THBS4/ACADL/FN1/POSTN/GPNMB/MMP7/THBS1/ADAMTS5/PCOLCE2/LIPC/ADAMTS15/GSTM4/SLIT3/NELL2	37
GO:0001227	DNA-binding transcription repressor activity, RNA polymerase II-specific	molecular function	42/1595	307/18337	0.00222596	0.0742356	0.068536	1.57282	NFE2L3/ELK3/PPARD/BACH2/BCL6/BATF3/NR1D1/KLF16/MYC/HES6/BACH1/ATF3/IFI16/FOXQ1/E2F7/CEBPB/MSC/ZBTB20/PPARA/MAFK/KLF8/SMAD5/HES1/FOXP1/ZNF684/E2F8/ZNF20/TFAP2A/OSR2/ZNF180/THAP11/ZNF440/ZNF596/ZNF491/ZNF620/ZNF619/ZNF572/ZFP69/ZNF177/ZNF79/DMBX1/ZNF487	42
GO:0035259	glucocorticoid receptor binding	molecular function	5/1595	12/18337	0.00232763	0.075733	0.0699184	4.79023	NR4A1/CEBPB/NCOR2/YWHAH/NR4A2	5
GO:0001217	DNA-binding transcription repressor activity	molecular function	42/1595	309/18337	0.0025145	0.0798653	0.0737334	1.56264	NFE2L3/ELK3/PPARD/BACH2/BCL6/BATF3/NR1D1/KLF16/MYC/HES6/BACH1/ATF3/IFI16/FOXQ1/E2F7/CEBPB/MSC/ZBTB20/PPARA/MAFK/KLF8/SMAD5/HES1/FOXP1/ZNF684/E2F8/ZNF20/TFAP2A/OSR2/ZNF180/THAP11/ZNF440/ZNF596/ZNF491/ZNF620/ZNF619/ZNF572/ZFP69/ZNF177/ZNF79/DMBX1/ZNF487	42
GO:0010997	anaphase-promoting complex binding	molecular function	4/1595	8/18337	0.00299874	0.0916797	0.0846408	5.74828	CLSPN/FBXO5/CDC20/PLK1	4
GO:0000217	DNA secondary structure binding	molecular function	9/1595	36/18337	0.00302392	0.0916797	0.0846408	2.87414	HMGA1/HMGA2/CLSPN/NEIL3/RAD51AP1/HMGB2/GEN1/LIN54/XRCC2	9
GO:0140416	transcription regulator inhibitor activity	molecular function	6/1595	18/18337	0.00318498	0.0944169	0.0871678	3.83218	DDIT3/ID2/ID3/SMAD6/NCAPG2/ID4	6
GO:0008083	growth factor activity	molecular function	25/1595	162/18337	0.00346519	0.10049	0.0927751	1.77416	TYMP/AREG/VEGFA/HBEGF/EREG/BMP2/LIF/GDF15/IL6/FGF5/INHBE/OSGIN1/VEGFC/CXCL1/CSF2/BTC/TGFB2/PDGFB/JAG1/PTN/MDK/THBS4/EFEMP1/ARTN/NRG1	25
GO:0015171	amino acid transmembrane transporter activity	molecular function	15/1595	81/18337	0.00389695	0.110607	0.102115	2.12899	CTNS/SLC6A15/SLC1A3/SLC38A7/SLC7A5/SLC1A5/SLC6A6/SLC38A2/SLC43A1/SLC3A2/SLC25A22/SLC6A9/SLC7A7/SFXN2/SLC25A29	15
GO:0015179	L-amino acid transmembrane transporter activity	molecular function	12/1595	59/18337	0.00428968	0.119217	0.110064	2.33828	CTNS/SLC1A3/SLC38A7/SLC7A5/SLC1A5/SLC38A2/SLC43A1/SLC3A2/SLC25A22/SLC6A9/SLC7A7/SLC25A29	12
GO:0030371	translation repressor activity	molecular function	7/1595	25/18337	0.00440366	0.119887	0.110683	3.21903	PAIP2B/CPEB2/SHMT2/EIF4EBP1/ZNF540/TYMS/DHFR	7
GO:0008138	protein tyrosine/serine/threonine phosphatase activity	molecular function	10/1595	45/18337	0.00456183	0.12171	0.112365	2.55479	SSH1/SBF1/DUSP3/DUSP1/DUSP4/DUSP5/DUSP6/DUSP8/CDKN3/DUSP10	10
GO:0004222	metalloendopeptidase activity	molecular function	18/1595	107/18337	0.00488511	0.123453	0.113975	1.934	MMP15/ECE1/ADAM19/ADAMTS17/ADAMTSL4/ECE2/ADAM12/MMP3/ADAMTS1/MMP10/PAPPA/MMP1/ADAM22/MMP24/MMP7/ADAMTS14/ADAMTS5/ADAMTS15	18
GO:0016725	oxidoreductase activity, acting on CH or CH2 groups	molecular function	4/1595	9/18337	0.00502769	0.123453	0.113975	5.10958	XDH/ACOX2/RRM1/RRM2	4
GO:0022889	serine transmembrane transporter activity	molecular function	4/1595	9/18337	0.00502769	0.123453	0.113975	5.10958	SLC38A7/SLC1A5/SLC38A2/SFXN2	4
GO:0030291	protein serine/threonine kinase inhibitor activity	molecular function	8/1595	32/18337	0.00508989	0.123453	0.113975	2.87414	PRKAG2/CDKN1A/SPRY2/PRKAR1B/PRKAR2B/HSPB1/CIT/CDKN2C	8
GO:0051019	mitogen-activated protein kinase binding	molecular function	8/1595	32/18337	0.00508989	0.123453	0.113975	2.87414	DUSP1/DUSP4/DUSP5/DUSP6/TNIP1/PTAFR/DUSP8/DUSP10	8
GO:0001618	virus receptor activity	molecular function	14/1595	76/18337	0.00545578	0.129868	0.119897	2.11779	ICAM1/SLC1A5/SELPLG/CXCR4/ITGA5/CLDN1/ITGA2/ANPEP/SLC52A2/CD55/ITGB6/CXADR/CDK1/LAMP1	14
GO:0003707	steroid hormone receptor activity	molecular function	7/1595	26/18337	0.00558095	0.129868	0.119897	3.09523	PPARD/NR1D1/NKX3-1/PPARA/ESR1/ABHD2/PAQR8	7
GO:0015190	L-leucine transmembrane transporter activity	molecular function	3/1595	5/18337	0.00574377	0.129868	0.119897	6.89793	SLC38A7/SLC7A5/SLC3A2	3
GO:0015616	DNA translocase activity	molecular function	3/1595	5/18337	0.00574377	0.129868	0.119897	6.89793	RAD54L/ERCC6L/RAD54B	3
GO:0016887	ATPase activity	molecular function	58/1595	478/18337	0.00600883	0.131624	0.121518	1.39498	HSPA5/NAV3/MOV10L1/ABCC3/KIF1A/HELZ2/ATP13A3/MYO7A/ABCA1/MFSD2A/LONP1/ACSL5/TOR4A/ATP10A/DDX11/ACSL4/KIF2A/MCM6/KIF22/ATP8B1/RAD54L/MCM5/DDX50/MCM9/MCM3/KIF20A/SLC27A6/ATP6V1A/TTF2/KIF14/HELLS/KIF18A/MCM8/HSPA2/MYO5C/TOP2A/BRIP1/KIF12/DSCC1/KIF23/KIF11/KIF20B/DNA2/CENPE/PIF1/KIF2C/G3BP1/ATAD2/KIF15/RFC4/MCM7/KIF5C/KIF18B/TOR3A/ERCC6L/XRCC2/RAD54B/KIFC1	58
GO:0015293	symporter activity	molecular function	22/1595	143/18337	0.00607676	0.131624	0.121518	1.7687	SLC45A4/SLC6A15/SLC1A3/SLC1A5/SLC6A8/SLC6A6/SLC38A2/SLC16A3/SLC20A1/SLC13A3/MFSD12/MFSD3/MFSD2A/SLC25A22/SLC6A9/SLC6A17/MFSD2B/SLC5A3/SLC4A8/SLC17A5/SLC34A2/SLC16A9	22
GO:0140272	exogenous protein binding	molecular function	14/1595	77/18337	0.00614756	0.131624	0.121518	2.09028	ICAM1/SLC1A5/SELPLG/CXCR4/ITGA5/CLDN1/ITGA2/ANPEP/SLC52A2/CD55/ITGB6/CXADR/CDK1/LAMP1	14
GO:0005154	epidermal growth factor receptor binding	molecular function	8/1595	33/18337	0.00621611	0.131624	0.121518	2.78704	AREG/HBEGF/EREG/ITGA5/FAM83B/BTC/EFEMP1/VAV3	8
GO:0005126	cytokine receptor binding	molecular function	36/1595	270/18337	0.0066381	0.138363	0.12774	1.53287	CCL26/CXCL2/BAMBI/VEGFA/IL1A/CCL20/CCRL2/IL1B/TNFSF9/LIF/IL6/IL1RN/IL36RN/IL36B/NOL3/VEGFC/IL6R/ITGA5/CXCL16/CXCL3/CXCL1/CSF2/MYD88/TNFSF15/IL1RAP/TNF/TGFB2/IL27RA/NES/TGFBRAP1/SMAD6/PIK3R1/TGFBR2/SYK/FEM1B/IFNE	36
GO:0030546	signaling receptor activator activity	molecular function	59/1595	492/18337	0.00719011	0.147055	0.135765	1.37865	CCL26/IL32/TYMP/CXCL2/SEMA6A/AREG/VEGFA/HBEGF/STC2/IL1A/CCL20/EREG/IL1B/TNFSF9/BMP2/ADM2/LIF/GDF15/IL6/IL1RN/IL36RN/IL36B/SEMA7A/FGF5/INHBE/OSGIN1/ADM/CDC42EP2/VEGFC/STC1/CXCL16/CXCL3/CXCL1/CSF2/PRKCE/SCG2/BTC/METRNL/TNFSF15/TNF/EDN1/TGFB2/PDGFB/JAG1/PTN/MDK/THBS4/WNT5A/EFEMP1/ARTN/FLRT3/WNT10A/GPNMB/SECTM1/GNRH1/NRG1/HMGB2/IFNE/CGB7	59
GO:0017124	SH3 domain binding	molecular function	20/1595	128/18337	0.00727571	0.147055	0.135765	1.79634	CNTNAP1/ERRFI1/DOCK4/ADAM19/MYPN/ADAM12/SHANK2/SH3BGR/NCKIPSD/CTTNBP2/CCDC6/PTPN6/CBLB/CIT/SH3BGRL/GJA1/AFAP1L2/ARHGAP1/AKAP5/ESPN	20
GO:0019838	growth factor binding	molecular function	21/1595	137/18337	0.00754328	0.147055	0.135765	1.76225	DUSP1/ACVR1C/KDR/RHBDF2/IL1RN/IL36RN/IGFBP1/IL6R/FGFR4/ESM1/FGFR2/PDGFB/PTN/COL1A1/TWSG1/THBS1/IGFBP3/CRIM1/TGFBR2/COL1A2/BMPR2	21
GO:0019887	protein kinase regulator activity	molecular function	27/1595	190/18337	0.00763966	0.147055	0.135765	1.63372	GPRC5A/TRIB3/RGCC/PRKAG2/CDKN1A/SPRY2/ITPRIP/SOCS3/PRKAR1B/PRKAR2B/DBF4/TPX2/CCNE1/HSPB1/ELP4/CIT/CDKN2C/CKS2/CCNB1/PARP16/SNCA/CCNA2/NRG1/CCNB2/CCNF/AFAP1L2/CCNE2	27
GO:0033293	monocarboxylic acid binding	molecular function	13/1595	71/18337	0.00765068	0.147055	0.135765	2.105	PPARD/LRAT/RARA/ALOX5AP/ACOX2/PC/ACACB/NAPEPLD/CRABP1/NR2F2/FFAR4/ADH5/UGT1A1	13
GO:0051219	phosphoprotein binding	molecular function	15/1595	87/18337	0.00771655	0.147055	0.135765	1.98216	PLAT/PIK3R2/SH2D3A/BCAR3/UBASH3B/SOCS3/PLCG2/MID1/PTPN6/CBLB/PIK3R3/SHF/SNCA/PIK3R1/SYK	15
GO:0003774	motor activity	molecular function	20/1595	129/18337	0.0079265	0.14864	0.137228	1.78241	KIF1A/MYO7A/KIF2A/KIF22/KIF4A/KIF20A/KIF14/KIF18A/MYO5C/CGNL1/KIF12/KIF23/KIF11/KIF20B/CENPE/KIF2C/KIF15/KIF5C/KIF18B/KIFC1	20
GO:0045309	protein phosphorylated amino acid binding	molecular function	11/1595	56/18337	0.00802255	0.14864	0.137228	2.25825	PIK3R2/SH2D3A/BCAR3/SOCS3/PLCG2/PTPN6/CBLB/PIK3R3/SHF/PIK3R1/SYK	11
GO:0048018	receptor ligand activity	molecular function	58/1595	486/18337	0.00842913	0.154034	0.142207	1.37202	CCL26/IL32/TYMP/CXCL2/SEMA6A/AREG/VEGFA/HBEGF/STC2/IL1A/CCL20/EREG/IL1B/TNFSF9/BMP2/ADM2/LIF/GDF15/IL6/IL1RN/IL36RN/IL36B/SEMA7A/FGF5/INHBE/OSGIN1/ADM/CDC42EP2/VEGFC/STC1/CXCL16/CXCL3/CXCL1/CSF2/SCG2/BTC/METRNL/TNFSF15/TNF/EDN1/TGFB2/PDGFB/JAG1/PTN/MDK/THBS4/WNT5A/EFEMP1/ARTN/FLRT3/WNT10A/GPNMB/SECTM1/GNRH1/NRG1/HMGB2/IFNE/CGB7	58
GO:0051539	4 iron, 4 sulfur cluster binding	molecular function	9/1595	42/18337	0.0089349	0.15757	0.145473	2.46355	RSAD2/DDX11/POLA1/ACO1/MUTYH/BRIP1/DNA2/PRIM2/DPYD	9
GO:1990939	ATP-dependent microtubule motor activity	molecular function	8/1595	35/18337	0.00902301	0.15757	0.145473	2.62778	KIF1A/KIF14/KIF18A/KIF11/KIF20B/CENPE/KIF5C/KIF18B	8
GO:0106311	protein threonine kinase activity	molecular function	33/1595	248/18337	0.00932653	0.15757	0.145473	1.52978	MAST4/RPS6KA2/MKNK2/IKBKB/HIPK3/MINK1/SIK1/MYLK4/TNIK/STK40/PIM3/MAP4K3/VRK2/AURKA/CDC7/SGK2/SGK3/NEK2/NEK6/MASTL/CIT/PKMYT1/STK33/DCLK1/CHEK1/BUB1B/KALRN/MELK/BUB1/AURKB/LIMK2/STK38L/C8orf44-SGK3	33
GO:0008081	phosphoric diester hydrolase activity	molecular function	15/1595	89/18337	0.00950621	0.15757	0.145473	1.93762	PDE4D/EDNRA/PDE2A/PLCG2/PLCH1/PDE11A/SMPD4/PLCE1/MPPE1/NAPEPLD/F2RL2/PDE7B/PLCB1/FAN1/PLCXD1	15
GO:0003953	NAD+ nucleosidase activity	molecular function	5/1595	16/18337	0.00956762	0.15757	0.145473	3.59267	IL1RL1/IL18R1/TLR4/TLR6/IL1RAP	5
GO:0046935	1-phosphatidylinositol-3-kinase regulator activity	molecular function	5/1595	16/18337	0.00956762	0.15757	0.145473	3.59267	PIK3R2/SOCS3/CISH/PIK3R3/PIK3R1	5
GO:0050135	NAD(P)+ nucleosidase activity	molecular function	5/1595	16/18337	0.00956762	0.15757	0.145473	3.59267	IL1RL1/IL18R1/TLR4/TLR6/IL1RAP	5
GO:0061809	NAD+ nucleotidase, cyclic ADP-ribose generating	molecular function	5/1595	16/18337	0.00956762	0.15757	0.145473	3.59267	IL1RL1/IL18R1/TLR4/TLR6/IL1RAP	5
GO:0106310	protein serine kinase activity	molecular function	33/1595	249/18337	0.0098812	0.16075	0.148408	1.52364	MAST4/RPS6KA2/MKNK2/IKBKB/HIPK3/MINK1/SIK1/MYLK4/TNIK/STK40/PIM3/MAP4K3/VRK2/AURKA/CDC7/SGK2/SGK3/NEK2/NEK6/MASTL/CIT/PKMYT1/STK33/DCLK1/CHEK1/BUB1B/KALRN/MELK/BUB1/AURKB/LIMK2/STK38L/C8orf44-SGK3	33
GO:1990782	protein tyrosine kinase binding	molecular function	16/1595	98/18337	0.0102208	0.164271	0.151659	1.87699	PITPNM2/ANGPT2/PIK3R2/DUSP3/DOCK4/SQSTM1/NEDD9/CBLB/EPHA4/ARTN/TRIM6/PCNA/PIK3R1/NRG1/MST1/BMPR2	16
GO:0016645	oxidoreductase activity, acting on the CH-NH group of donors	molecular function	7/1595	29/18337	0.0105276	0.167189	0.154353	2.77503	MTHFD2/SMOX/CRYM/IL4I1/PYCR1/ALDH1L2/DHFR	7
GO:0045545	syndecan binding	molecular function	3/1595	6/18337	0.0107464	0.168655	0.155706	5.74828	TNC/PTN/GPNMB	3
GO:0032404	mismatch repair complex binding	molecular function	4/1595	11/18337	0.0114326	0.177338	0.163722	4.18056	MCM9/MCM8/PCNA/MUTYH	4
GO:0051536	iron-sulfur cluster binding	molecular function	12/1595	67/18337	0.0120868	0.183225	0.169157	2.05908	RSAD2/AOX1/XDH/DDX11/KIF4A/POLA1/ACO1/MUTYH/BRIP1/DNA2/PRIM2/DPYD	12
GO:0051540	metal cluster binding	molecular function	12/1595	67/18337	0.0120868	0.183225	0.169157	2.05908	RSAD2/AOX1/XDH/DDX11/KIF4A/POLA1/ACO1/MUTYH/BRIP1/DNA2/PRIM2/DPYD	12
GO:0000287	magnesium ion binding	molecular function	29/1595	216/18337	0.0125887	0.184503	0.170338	1.54352	XYLT2/MTHFD2/MAST4/RPS6KA2/MOV10L1/CERK/MAP3K8/ENO2/SIK1/GEM/PDE2A/ATP10A/ATP8B1/RP2/MVK/NEK6/DUT/TOP2A/PIF1/NUDT7/PRKACB/SNCA/WEE1/PLK1/SRR/GEN1/IDH2/FAN1/STK38L	29
GO:0008381	mechanosensitive ion channel activity	molecular function	5/1595	17/18337	0.0125999	0.184503	0.170338	3.38134	PIEZO1/TMC5/FAM155B/TMEM63B/TMEM150C	5
GO:0016888	endodeoxyribonuclease activity, producing 5'-phosphomonoesters	molecular function	5/1595	17/18337	0.0125999	0.184503	0.170338	3.38134	SLX1A/DNA2/EXO1/GEN1/FAN1	5
GO:0001222	transcription corepressor binding	molecular function	7/1595	30/18337	0.0127244	0.184503	0.170338	2.68253	RORA/NR1D1/PER1/PER3/ESR1/EZH2/NEK6	7
GO:0005125	cytokine activity	molecular function	31/1595	235/18337	0.0128947	0.184963	0.170762	1.51657	CCL26/IL32/CXCL2/AREG/VEGFA/IL1A/CCL20/IL1B/TNFSF9/BMP2/LIF/GDF15/IL6/IL1RN/IL36RN/IL36B/INHBE/CXCL16/CXCL3/CXCL1/CSF2/SCG2/TNFSF15/TNF/EDN1/TGFB2/WNT5A/WNT10A/SECTM1/NRG1/IFNE	31
GO:0019955	cytokine binding	molecular function	20/1595	136/18337	0.0139134	0.197451	0.182291	1.69067	TNFRSF9/IL1RL1/IL18R1/CCRL2/CXCR4/IL13RA2/ZFP36/IL1RN/IL36RN/IL6R/PDPN/IL20RB/KLHL20/IL27RA/ITGA4/TWSG1/THBS1/KIT/TGFBR2/BMPR2	20
GO:0008013	beta-catenin binding	molecular function	14/1595	85/18337	0.0145446	0.204236	0.188556	1.89355	CALCOCO1/PTPRU/RORA/PXN/DVL1/KDM6B/KLF4/FOXO4/CDH1/ESR1/GJA1/NR4A2/CXADR/DACT1	14
GO:0035925	mRNA 3'-UTR AU-rich region binding	molecular function	6/1595	24/18337	0.0147149	0.204476	0.188777	2.87414	ZFP36/CPEB2/ZC3H12A/EXOSC4/ELAVL1/RBMS3	6
GO:0046332	SMAD binding	molecular function	13/1595	77/18337	0.0149224	0.205222	0.189465	1.94098	RGCC/BMP2/HMGA2/FOS/SMAD5/SMAD9/PMEPA1/TGFBRAP1/SMAD6/ANKRD1/TGFBR2/COL1A2/MAGI2	13
GO:0004860	protein kinase inhibitor activity	molecular function	12/1595	69/18337	0.0151419	0.206115	0.19029	1.9994	TRIB3/PRKAG2/CDKN1A/SPRY2/ITPRIP/SOCS3/PRKAR1B/PRKAR2B/HSPB1/CIT/CDKN2C/SNCA	12
GO:0042301	phosphate ion binding	molecular function	4/1595	12/18337	0.0159851	0.215395	0.198857	3.83218	MTHFD2/PDE2A/SLC34A2/CHST14	4
GO:0004908	interleukin-1 receptor activity	molecular function	3/1595	7/18337	0.0175985	0.227927	0.210427	4.92709	IL1RL1/IL18R1/IL1RAP	3
GO:0015194	L-serine transmembrane transporter activity	molecular function	3/1595	7/18337	0.0175985	0.227927	0.210427	4.92709	SLC38A7/SLC1A5/SLC38A2	3
GO:0015658	branched-chain amino acid transmembrane transporter activity	molecular function	3/1595	7/18337	0.0175985	0.227927	0.210427	4.92709	SLC38A7/SLC7A5/SLC3A2	3
GO:0032407	MutSalpha complex binding	molecular function	3/1595	7/18337	0.0175985	0.227927	0.210427	4.92709	MCM9/MCM8/MUTYH	3
GO:0030695	GTPase regulator activity	molecular function	54/1595	467/18337	0.0190085	0.24382	0.2251	1.32937	RGS17/SBF1/SIPA1L3/RASGRF2/ERRFI1/PSD4/SH2D3A/DOCK4/ARHGAP22/SESN2/TBC1D4/CPEB2/BCAR3/RASGEF1B/SLIT2/CDC42EP2/ABR/GPSM1/SRGAP3/GPSM3/TBC1D3H/ARHGAP33/ARHGAP44/DEPDC1/DEPDC1B/EVI5/RAP1GAP/OPHN1/RAPGEF4/SEC23A/RP2/RASAL1/ARHGDIB/STARD8/ARHGEF9/VAV3/DOCK2/RCBTB2/ARHGEF39/PLCE1/ARHGAP24/TBC1D7/KALRN/RACGAP1/AGAP5/ARHGAP1/PLCB1/IQGAP3/AGAP9/ARHGAP11A/RASGEF1A/RGL3/DENND1B/ARHGAP19	54
GO:0017080	sodium channel regulator activity	molecular function	8/1595	40/18337	0.0200469	0.253477	0.234016	2.29931	FXYD5/SCN1B/SGK2/SGK3/YWHAH/TMPRSS3/PCSK9/C8orf44-SGK3	8
GO:0016922	nuclear receptor binding	molecular function	15/1595	97/18337	0.0201413	0.253477	0.234016	1.77782	WIPI1/NR4A1/WBP2/HMGA1/NKX3-1/CEBPB/NCOR2/RARB/ESR1/PPARGC1A/FOXP1/TRIM24/YWHAH/PCNA/NR4A2	15
GO:0016646	oxidoreductase activity, acting on the CH-NH group of donors, NAD or NADP as acceptor	molecular function	5/1595	19/18337	0.0204726	0.253789	0.234304	3.02541	MTHFD2/CRYM/PYCR1/ALDH1L2/DHFR	5
GO:0015370	solute:sodium symporter activity	molecular function	12/1595	72/18337	0.0207757	0.253789	0.234304	1.91609	SLC6A15/SLC1A3/SLC6A8/SLC6A6/SLC38A2/SLC20A1/SLC13A3/MFSD2A/SLC6A9/SLC5A3/SLC4A8/SLC34A2	12
GO:0030971	receptor tyrosine kinase binding	molecular function	12/1595	72/18337	0.0207757	0.253789	0.234304	1.91609	PITPNM2/ANGPT2/PIK3R2/DUSP3/DOCK4/SQSTM1/CBLB/ARTN/PCNA/PIK3R1/NRG1/MST1	12
GO:0004115	3',5'-cyclic-AMP phosphodiesterase activity	molecular function	4/1595	13/18337	0.021528	0.253789	0.234304	3.5374	PDE4D/PDE2A/PDE11A/PDE7B	4
GO:0005521	lamin binding	molecular function	4/1595	13/18337	0.021528	0.253789	0.234304	3.5374	BNIP3L/IFI27/TMPO/PLCB1	4
GO:0019104	DNA N-glycosylase activity	molecular function	4/1595	13/18337	0.021528	0.253789	0.234304	3.5374	UNG/NEIL3/PCNA/MUTYH	4
GO:0001223	transcription coactivator binding	molecular function	6/1595	26/18337	0.0216881	0.253789	0.234304	2.65305	RORA/PPARD/PPARA/ESR1/CIT/THRB	6
GO:0004435	phosphatidylinositol phospholipase C activity	molecular function	6/1595	26/18337	0.0216881	0.253789	0.234304	2.65305	EDNRA/PLCG2/PLCH1/PLCE1/F2RL2/PLCB1	6
GO:0019210	kinase inhibitor activity	molecular function	12/1595	73/18337	0.0229611	0.266348	0.245899	1.88984	TRIB3/PRKAG2/CDKN1A/SPRY2/ITPRIP/SOCS3/PRKAR1B/PRKAR2B/HSPB1/CIT/CDKN2C/SNCA	12
GO:0015294	solute:cation symporter activity	molecular function	15/1595	99/18337	0.0238447	0.274214	0.253161	1.7419	SLC45A4/SLC6A15/SLC1A3/SLC6A8/SLC6A6/SLC38A2/SLC20A1/SLC13A3/MFSD3/MFSD2A/SLC6A9/SLC5A3/SLC4A8/SLC17A5/SLC34A2	15
GO:0005096	GTPase activator activity	molecular function	34/1595	276/18337	0.0246072	0.280564	0.259023	1.41624	RGS17/SIPA1L3/ERRFI1/DOCK4/ARHGAP22/TBC1D4/CDC42EP2/ABR/SRGAP3/TBC1D3H/ARHGAP33/ARHGAP44/DEPDC1/DEPDC1B/EVI5/RAP1GAP/OPHN1/SEC23A/RP2/RASAL1/ARHGDIB/STARD8/VAV3/DOCK2/ARHGAP24/TBC1D7/RACGAP1/AGAP5/ARHGAP1/PLCB1/IQGAP3/AGAP9/ARHGAP11A/ARHGAP19	34
GO:0001972	retinoic acid binding	molecular function	5/1595	20/18337	0.0253906	0.282762	0.261052	2.87414	LRAT/RARA/CRABP1/NR2F2/UGT1A1	5
GO:0000828	inositol hexakisphosphate kinase activity	molecular function	3/1595	8/18337	0.0263584	0.282762	0.261052	4.31121	ITPKC/ITPKA/PPIP5K2	3
GO:0004862	cAMP-dependent protein kinase inhibitor activity	molecular function	3/1595	8/18337	0.0263584	0.282762	0.261052	4.31121	PRKAG2/PRKAR1B/PRKAR2B	3
GO:0015186	L-glutamine transmembrane transporter activity	molecular function	3/1595	8/18337	0.0263584	0.282762	0.261052	4.31121	SLC38A7/SLC1A5/SLC38A2	3
GO:0016861	intramolecular oxidoreductase activity, interconverting aldoses and ketoses	molecular function	3/1595	8/18337	0.0263584	0.282762	0.261052	4.31121	GNPDA1/RPIA/HYI	3
GO:0008307	structural constituent of muscle	molecular function	8/1595	42/18337	0.0263911	0.282762	0.261052	2.18982	NEBL/MYL9/TPM1/SORBS2/NEXN/SMTN/TPM2/DMD	8
GO:0030165	PDZ domain binding	molecular function	13/1595	83/18337	0.0265647	0.282762	0.261052	1.80066	DOCK4/FZD8/KIF14/CIT/CRIM1/GJA1/CXADR/ATP2B2/GRIK2/SRR/SDC2/PDZK1/FZD2	13
GO:0098631	cell adhesion mediator activity	molecular function	10/1595	58/18337	0.0267705	0.282762	0.261052	1.98216	MYPN/ROBO3/ITGA2/EPCAM/PALLD/CNTN6/CXADR/NEXN/NTNG1/ITGA1	10
GO:0016538	cyclin-dependent protein serine/threonine kinase regulator activity	molecular function	9/1595	50/18337	0.0269196	0.282762	0.261052	2.06938	CDKN1A/CCNE1/CDKN2C/CKS2/CCNB1/CCNA2/CCNB2/CCNF/CCNE2	9
GO:0016860	intramolecular oxidoreductase activity	molecular function	9/1595	50/18337	0.0269196	0.282762	0.261052	2.06938	CRELD1/IDI1/GNPDA1/PTGIS/PIGK/RPIA/CYP2S1/HYI/TXNDC5	9
GO:0003779	actin binding	molecular function	50/1595	439/18337	0.0296704	0.309221	0.28548	1.3094	CAMK2B/SSH1/FXYD5/PANX1/CXCR4/TNS4/FLNB/MYO7A/MYPN/ZNF185/MTSS1/PRKCE/SYNE3/MIB2/SCIN/ANLN/MYLK/KLHL20/NEBL/TNS1/OPHN1/EPB41L2/COBLL1/CAP2/TNNC1/KIF18A/YWHAH/MYO5C/PALLD/MPRIP/HOOK1/RDX/DIAPH3/TPM1/SNCA/TAGLN/DIXDC1/PLEKHH2/TMSB15A/SHROOM4/TMSB15B/NEXN/ANXA8/IQGAP3/SMTN/ESPN/IPP/TPM2/DMD/STK38L	50
GO:0008094	DNA-dependent ATPase activity	molecular function	9/1595	51/18337	0.0302534	0.309256	0.285512	2.0288	DDX11/RAD54L/TTF2/TOP2A/DSCC1/RFC4/ERCC6L/XRCC2/RAD54B	9
GO:0051018	protein kinase A binding	molecular function	9/1595	51/18337	0.0302534	0.309256	0.285512	2.0288	AKAP12/RARA/PRKAR1B/PRKAR2B/AKAP7/RDX/DACT1/AKAP5/C2orf88	9
GO:0001968	fibronectin binding	molecular function	6/1595	28/18337	0.030601	0.309256	0.285512	2.46355	VEGFA/CTSS/ITGA4/SDC4/THBS1/IGFBP3	6
GO:0004629	phospholipase C activity	molecular function	6/1595	28/18337	0.030601	0.309256	0.285512	2.46355	EDNRA/PLCG2/PLCH1/PLCE1/F2RL2/PLCB1	6
GO:0004386	helicase activity	molecular function	21/1595	157/18337	0.0313829	0.314773	0.290606	1.53776	MOV10L1/HELZ2/DDX11/MCM6/RAD54L/MCM5/DDX50/MCM9/MCM3/TTF2/HELLS/MCM8/BRIP1/DSCC1/DNA2/PIF1/G3BP1/RFC4/MCM7/ERCC6L/RAD54B	21
GO:0035258	steroid hormone receptor binding	molecular function	12/1595	77/18337	0.0334122	0.332626	0.307088	1.79167	WIPI1/NR4A1/WBP2/NKX3-1/CEBPB/NCOR2/ESR1/PPARGC1A/FOXP1/YWHAH/PCNA/NR4A2	12
GO:0005283	amino acid:sodium symporter activity	molecular function	4/1595	15/18337	0.0357559	0.348305	0.321563	3.06575	SLC6A15/SLC1A3/SLC38A2/SLC6A9	4
GO:0005343	organic acid:sodium symporter activity	molecular function	6/1595	29/18337	0.0358375	0.348305	0.321563	2.3786	SLC6A15/SLC1A3/SLC6A6/SLC38A2/SLC13A3/SLC6A9	6
GO:0003680	minor groove of adenine-thymine-rich DNA binding	molecular function	3/1595	9/18337	0.0370238	0.348305	0.321563	3.83218	HMGA1/HMGA2/LIN54	3
GO:0008297	single-stranded DNA exodeoxyribonuclease activity	molecular function	3/1595	9/18337	0.0370238	0.348305	0.321563	3.83218	ISG20/MEIOB/EXO1	3
GO:0015183	L-aspartate transmembrane transporter activity	molecular function	3/1595	9/18337	0.0370238	0.348305	0.321563	3.83218	SLC38A7/SLC1A5/SLC25A22	3
GO:0030023	extracellular matrix constituent conferring elasticity	molecular function	3/1595	9/18337	0.0370238	0.348305	0.321563	3.83218	EMILIN2/LAMC1/FBLN2	3
GO:0044769	ATPase activity, coupled to transmembrane movement of ions, rotational mechanism	molecular function	5/1595	22/18337	0.037337	0.348305	0.321563	2.61285	ATP6V0A4/ATP6V0B/ATP6V1A/ATP6V1B2/ATP6V0E2	5
GO:0046961	proton-transporting ATPase activity, rotational mechanism	molecular function	5/1595	22/18337	0.037337	0.348305	0.321563	2.61285	ATP6V0A4/ATP6V0B/ATP6V1A/ATP6V1B2/ATP6V0E2	5
GO:0070412	R-SMAD binding	molecular function	5/1595	22/18337	0.037337	0.348305	0.321563	2.61285	RGCC/FOS/PMEPA1/SMAD6/ANKRD1	5
GO:0042056	chemoattractant activity	molecular function	7/1595	37/18337	0.0379042	0.34903	0.322232	2.17502	VEGFA/VEGFC/SCG2/PDGFB/WNT5A/GPNMB/HMGB2	7
GO:0043177	organic acid binding	molecular function	16/1595	114/18337	0.037938	0.34903	0.322232	1.61355	PPARD/LRAT/EGLN3/RARA/ALOX5AP/PC/SHMT2/ACACB/ID3/P4HA3/CRABP1/SRR/TYMS/NR2F2/DHFR/UGT1A1	16
GO:0001216	DNA-binding transcription activator activity	molecular function	50/1595	447/18337	0.0391612	0.357816	0.330343	1.28597	NFKB2/MEIS3/ELK3/EPAS1/NR4A1/FOSB/PLAGL2/GRHL1/KLF4/MYC/CSRNP1/FLI1/POU4F1/BACH1/ATF3/BNC1/FOS/CEBPB/DDIT3/ETV4/FOXO4/MAFF/PPARA/MAFB/CEBPD/ETV5/E2F2/MECOM/TFAP4/ZNF268/ESR1/DBP/HOXB5/HOXB3/ZNF639/HOXD3/DMRT1/TFAP2A/MEIS1/NFIB/NR4A2/HNF4G/OSR2/CREB3L2/MYBL1/ZNF729/ZNF33B/TFDP1/ZNF43/ZNF850	50
GO:0005080	protein kinase C binding	molecular function	9/1595	54/18337	0.0419542	0.380406	0.3512	1.91609	HDAC9/PARD6A/SQSTM1/GRK5/HSPB1/SDC4/TOP2A/DACT1/NELL2	9
GO:0015291	secondary active transmembrane transporter activity	molecular function	29/1595	239/18337	0.0422279	0.380406	0.3512	1.39498	SLC45A4/SLC6A15/SLC1A3/SLC35C2/SLCO4A1/SLC7A5/SLC1A5/SLC6A8/SLC35D2/SLC6A6/SLC38A2/SLC16A3/SLC20A1/SLC13A3/MFSD12/MFSD3/SLC3A2/MFSD2A/SLC25A22/SLC35C1/SLC6A9/SLC6A17/MFSD2B/SLC5A3/SLC4A8/SLC17A5/SLC37A4/SLC34A2/SLC16A9	29
GO:0019199	transmembrane receptor protein kinase activity	molecular function	12/1595	80/18337	0.0432109	0.380406	0.3512	1.72448	ACVR1C/KDR/EFNA3/FGFR4/FGFR2/EPHA6/EFEMP1/EPHA4/CRIM1/KIT/TGFBR2/BMPR2	12
GO:0030552	cAMP binding	molecular function	5/1595	23/18337	0.0444051	0.380406	0.3512	2.49925	PDE4D/PDE2A/PRKAR1B/PRKAR2B/RAPGEF4	5
GO:0035255	ionotropic glutamate receptor binding	molecular function	5/1595	23/18337	0.0444051	0.380406	0.3512	2.49925	SQSTM1/SHANK2/OPHN1/FLOT1/NETO2	5
GO:0015172	acidic amino acid transmembrane transporter activity	molecular function	4/1595	16/18337	0.0444853	0.380406	0.3512	2.87414	SLC1A3/SLC38A7/SLC1A5/SLC25A22	4
GO:0015556	C4-dicarboxylate transmembrane transporter activity	molecular function	4/1595	16/18337	0.0444853	0.380406	0.3512	2.87414	SLC38A7/SLC1A5/SLC13A3/SLC25A22	4
GO:0016641	oxidoreductase activity, acting on the CH-NH2 group of donors, oxygen as acceptor	molecular function	4/1595	16/18337	0.0444853	0.380406	0.3512	2.87414	IL4I1/LOX/AOC3/AOC2	4
GO:0019211	phosphatase activator activity	molecular function	4/1595	16/18337	0.0444853	0.380406	0.3512	2.87414	PPP2R5B/PPP1R15A/BMP2/IGFBP3	4
GO:0035173	histone kinase activity	molecular function	4/1595	16/18337	0.0444853	0.380406	0.3512	2.87414	AURKA/CHEK1/CDK1/AURKB	4
GO:0071889	14-3-3 protein binding	molecular function	6/1595	31/18337	0.0479479	0.403009	0.372067	2.22514	TMCC3/ZFP36/SIK1/DDIT4/PRKCE/RBM7	6
GO:0001228	DNA-binding transcription activator activity, RNA polymerase II-specific	molecular function	49/1595	443/18337	0.0480616	0.403009	0.372067	1.27163	NFKB2/MEIS3/ELK3/EPAS1/NR4A1/FOSB/PLAGL2/GRHL1/KLF4/MYC/CSRNP1/FLI1/POU4F1/BACH1/ATF3/FOS/CEBPB/DDIT3/ETV4/FOXO4/MAFF/PPARA/MAFB/CEBPD/ETV5/E2F2/MECOM/TFAP4/ZNF268/ESR1/DBP/HOXB5/HOXB3/ZNF639/HOXD3/DMRT1/TFAP2A/MEIS1/NFIB/NR4A2/HNF4G/OSR2/CREB3L2/MYBL1/ZNF729/ZNF33B/TFDP1/ZNF43/ZNF850	49
GO:0019894	kinesin binding	molecular function	7/1595	39/18337	0.0487464	0.403009	0.372067	2.06348	KLC3/KLC2/FAM83D/NEK6/SNCA/KIF18B/PRC1	7
GO:0008603	cAMP-dependent protein kinase regulator activity	molecular function	3/1595	10/18337	0.0495453	0.403009	0.372067	3.44897	PRKAG2/PRKAR1B/PRKAR2B	3
GO:0015173	aromatic amino acid transmembrane transporter activity	molecular function	3/1595	10/18337	0.0495453	0.403009	0.372067	3.44897	SLC38A7/SLC7A5/SLC3A2	3
GO:0017002	activin-activated receptor activity	molecular function	3/1595	10/18337	0.0495453	0.403009	0.372067	3.44897	ACVR1C/TGFBR2/BMPR2	3
GO:0036312	phosphatidylinositol 3-kinase regulatory subunit binding	molecular function	3/1595	10/18337	0.0495453	0.403009	0.372067	3.44897	PIK3AP1/FAM83B/PIK3R1	3
GO:0051880	G-quadruplex DNA binding	molecular function	3/1595	10/18337	0.0495453	0.403009	0.372067	3.44897	LONP1/DDX11/PIF1	3

## Sheet: KEGG pathway
databaseID	Description	geneRatio	bgRatio	pvalue	padj	qvalue	enrichScore	overlapGeneList	overlapGeneCount
hsa04110	Cell cycle	38/751	126/8095	2.09366e-11	6.72066e-09	5.00275e-09	3.2508	MAD1L1/GADD45A/CDKN1A/MYC/DBF4/E2F2/MCM6/SMC1B/TGFB2/CDC45/CDC7/MCM5/CCNE1/MCM3/TTK/CDC20/CDKN2C/PKMYT1/YWHAH/CDC16/PCNA/CCNB1/ESPL1/CCNA2/CHEK1/BUB1B/CCNB2/CDC25C/MAD2L1/RAD21/ANAPC16/WEE1/MCM7/PLK1/BUB1/CDK1/CCNE2/TFDP1	38
hsa04668	TNF signaling pathway	34/751	112/8095	1.99263e-10	3.19816e-08	2.38066e-08	3.27218	BIRC3/MAP2K3/BCL3/PTGS2/CXCL2/ICAM1/NFKBIA/IKBKB/PIK3R2/MAP3K8/CCL20/IL18R1/TNFAIP3/IL1B/LIF/IL6/CREB5/MMP3/VEGFC/MAPK13/CXCL3/CXCL1/CSF2/MLKL/FOS/CEBPB/SOCS3/TNF/EDN1/JAG1/MAP2K6/PIK3R3/PIK3R1/CREB3L2	34
hsa05222	Small cell lung cancer	26/751	92/8095	1.38867e-07	1.48588e-05	1.10606e-05	3.04623	BIRC3/BAK1/LAMC2/PTGS2/COL4A4/NFKBIA/IKBKB/PIK3R2/GADD45A/CDKN1A/MYC/ITGA2/LAMB3/E2F2/RARB/LAMB1/CCNE1/FN1/PIK3R3/APAF1/CKS2/DDB2/LAMC1/PIK3R1/BCL2/CCNE2	26
hsa04151	PI3K-Akt signaling pathway	61/751	354/8095	1.08541e-06	6.72952e-05	5.00935e-05	1.85739	TNC/LAMC2/PPP2R5B/COL4A4/ANGPT2/PCK2/IKBKB/GYS1/PIK3R2/AREG/VEGFA/NR4A1/CDKN1A/EREG/KDR/IL6/TLR4/MYC/PPP2R1B/FGF5/EFNA3/CREB5/VEGFC/PIK3AP1/IL6R/FGFR4/ITGA5/ITGA2/DDIT4/TNXB/IL7R/LPAR3/EIF4EBP1/LAMB3/FGFR2/LAMB1/PDGFB/SGK2/SGK3/CCNE1/COL1A1/THBS4/ITGB6/ITGA4/FN1/PIK3R3/YWHAH/LAMC1/THBS1/ITGA9/PIK3R1/KIT/COL1A2/SYK/BCL2/CCNE2/F2R/CREB3L2/MAGI2/ITGA1/C8orf44-SGK3	61
hsa05165	Human papillomavirus infection	58/751	331/8095	1.15291e-06	6.72952e-05	5.00935e-05	1.88876	BAK1/TNC/LAMC2/PPP2R5B/PTGS2/COL4A4/PXN/PARD6A/IKBKB/PIK3R2/ATP6V0A4/DVL1/VEGFA/ATP6V0B/CDKN1A/TICAM1/PPP2R1B/HES6/CREB5/MX1/ITGA5/ITGA2/TNXB/RFNG/FZD8/ISG15/EIF4EBP1/LAMB3/IRF9/TNF/LAMB1/JAG1/CCNE1/LFNG/COL1A1/THBS4/WNT5A/HES1/ATP6V1A/ITGB6/ITGA4/FN1/PIK3R3/LAMC1/WNT10A/THBS1/PRKACB/ITGA9/CCNA2/PIK3R1/ATP6V1B2/TLR3/COL1A2/ATP6V0E2/CCNE2/FZD2/CREB3L2/ITGA1	58
hsa05146	Amoebiasis	26/751	102/8095	1.25785e-06	6.72952e-05	5.00935e-05	2.74758	LAMC2/CXCL2/COL4A4/ARG2/PIK3R2/IL1B/IL6/TLR4/ITGB2/CXCL3/CXCL1/CSF2/ADCY1/LAMB3/TNF/LAMB1/TGFB2/HSPB1/COL1A1/FN1/PIK3R3/LAMC1/PRKACB/PIK3R1/COL1A2/PLCB1	26
hsa04115	p53 signaling pathway	21/751	73/8095	1.61241e-06	7.39404e-05	5.50401e-05	3.1008	CD82/BBC3/GADD45A/TNFRSF10B/CDKN1A/SESN2/SHISA5/GTSE1/CCNE1/TP53I3/APAF1/CCNB1/DDB2/THBS1/IGFBP3/CHEK1/CCNB2/CDK1/BCL2/RRM2/CCNE2	21
hsa04114	Oocyte meiosis	30/751	131/8095	2.25262e-06	9.03863e-05	6.72822e-05	2.46846	MAD1L1/CAMK2B/PPP2R5B/RPS6KA2/CPEB2/PPP2R1B/MAPK13/ADCY1/FBXW11/SMC1B/AURKA/CCNE1/FBXO5/CDC20/PKMYT1/YWHAH/CDC16/CCNB1/ESPL1/PPP3CA/PRKACB/FBXO43/CCNB2/CDC25C/MAD2L1/ANAPC16/PLK1/BUB1/CDK1/CCNE2	30
hsa04010	MAPK signaling pathway	51/751	294/8095	6.99246e-06	0.000249398	0.000185648	1.86982	MAP2K3/RPS6KA2/NFKB2/ANGPT2/MKNK2/IKBKB/RELB/MAP3K8/DUSP3/AREG/VEGFA/RASGRF2/IL1A/GADD45A/DUSP1/DUSP4/NR4A1/EREG/IL1B/KDR/FLNB/MYC/DUSP5/FGF5/DUSP6/EFNA3/VEGFC/MAPK13/FGFR4/FOS/MYD88/DDIT3/DUSP8/IL1RAP/TNF/PLA2G4B/MAP4K3/FGFR2/MECOM/TGFB2/MAP3K1/PDGFB/HSPB1/MAP2K6/STMN1/HSPA2/PPP3CA/PRKACB/DUSP10/KIT/TGFBR2	51
hsa05323	Rheumatoid arthritis	23/751	93/8095	8.88556e-06	0.000281389	0.000209462	2.66576	CXCL2/ICAM1/ATP6V0A4/VEGFA/IL1A/CCL20/ATP6V0B/IL1B/IL6/TLR4/MMP3/ITGB2/CXCL3/CXCL1/CSF2/FOS/MMP1/TNF/TGFB2/ATP6V1A/ATP6V1B2/ATP6V0E2/HLA-DMB	23
hsa05205	Proteoglycans in cancer	39/751	205/8095	9.64261e-06	0.000281389	0.000209462	2.05063	PLAUR/DCN/CAMK2B/PXN/PIK3R2/VEGFA/HBEGF/CDKN1A/KDR/FLNB/TLR4/MYC/MAPK13/ITGA5/ITGA2/FZD8/PLCG2/TNF/TFAP4/ESR1/TGFB2/COL1A1/PTPN6/WNT5A/FN1/PIK3R3/SDC4/VAV3/WNT10A/RDX/THBS1/PLCE1/LUM/PRKACB/PIK3R1/ANK3/COL1A2/SDC2/FZD2	39
hsa05166	Human T-cell leukemia virus 1 infection	41/751	222/8095	1.21505e-05	0.000308084	0.000229333	1.99071	MAD1L1/NFKB2/ICAM1/TSPO/NFKBIA/IKBKB/RELB/PIK3R2/CDKN1A/ZFP36/IL6/MYC/CREB5/ITGB2/CSF2/ADCY1/FOS/TNF/E2F2/TGFB2/MAP3K1/CCNE1/CDC20/PIK3R3/CDKN2C/CDC16/ESPL1/MMP7/PPP3CA/PRKACB/CCNA2/PIK3R1/CHEK1/BUB1B/CCNB2/TGFBR2/MAD2L1/ANAPC16/CCNE2/CREB3L2/HLA-DMB	41
hsa04218	Cellular senescence	32/751	156/8095	1.24769e-05	0.000308084	0.000229333	2.21107	MAP2K3/PIK3R2/HIPK3/IL1A/GADD45A/CDKN1A/IL6/RASSF5/MYC/MAPK13/SQSTM1/EIF4EBP1/LIN37/E2F2/FBXW11/TGFB2/CCNE1/MAP2K6/FOXM1/PIK3R3/CCNB1/PPP3CA/CCNA2/PIK3R1/IGFBP3/CHEK1/CCNB2/TGFBR2/CDK1/CCNE2/LIN9/LIN54	32
hsa05161	Hepatitis B	32/751	162/8095	2.7824e-05	0.000637965	0.000474891	2.12918	MAP2K3/NFKBIA/IKBKB/PIK3R2/CDKN1A/TICAM1/IL6/TLR4/MYC/CREB5/MAPK13/FOS/MYD88/IRF7/TNF/E2F2/BIRC5/TGFB2/MAP3K1/CCNE1/MAP2K6/PIK3R3/APAF1/PCNA/DDB2/CCNA2/PIK3R1/TGFBR2/TLR3/BCL2/CCNE2/CREB3L2	32
hsa04933	AGE-RAGE signaling pathway in diabetic complications	23/751	100/8095	3.15718e-05	0.000675636	0.000502933	2.47916	COL4A4/ICAM1/PIK3R2/VEGFA/IL1A/IL1B/IL6/VEGFC/MAPK13/PRKCE/PLCG2/TNF/EDN1/TGFB2/COL1A1/FN1/PIK3R3/PLCE1/PIK3R1/TGFBR2/COL1A2/BCL2/PLCB1	23
hsa04657	IL-17 signaling pathway	22/751	94/8095	3.50959e-05	0.000704112	0.00052413	2.52274	MAPK6/PTGS2/CXCL2/NFKBIA/IKBKB/CCL20/TNFAIP3/IL1B/FOSB/IL6/LCN2/MMP3/MAPK13/CXCL3/CXCL1/CSF2/FOS/CEBPB/MMP1/TNF/ELAVL1/MUC5AC	22
hsa04512	ECM-receptor interaction	21/751	88/8095	3.86437e-05	0.000729684	0.000543165	2.57225	TNC/LAMC2/COL4A4/ITGA5/ITGA2/TNXB/LAMB3/HMMR/LAMB1/COL1A1/THBS4/ITGB6/ITGA4/FN1/SDC4/LAMC1/THBS1/ITGA9/COL1A2/NPNT/ITGA1	21
hsa03030	DNA replication	12/751	36/8095	5.72962e-05	0.00102178	0.000760599	3.59299	MCM6/MCM5/POLE2/POLA1/LIG1/MCM3/PCNA/DNA2/PRIM2/RFC4/MCM7/PRIM1	12
hsa05169	Epstein-Barr virus infection	36/751	202/8095	8.89929e-05	0.00150351	0.00111919	1.921	BAK1/MAP2K3/NFKB2/OAS1/ICAM1/NFKBIA/IKBKB/RELB/PIK3R2/OAS2/GADD45A/TNFAIP3/CDKN1A/IL6/MYC/MAPK13/MYD88/IRF7/ISG15/NCOR2/PLCG2/IRF9/TNF/E2F2/CCNE1/MAP2K6/HES1/PIK3R3/APAF1/DDB2/CCNA2/PIK3R1/SYK/BCL2/CCNE2/HLA-DMB	36
hsa04931	Insulin resistance	23/751	108/8095	0.000112823	0.00181081	0.00134794	2.29552	RPS6KA2/PCK2/NFKBIA/TRIB3/IKBKB/GYS1/PIK3R2/PRKAG2/GFPT2/TBC1D4/IL6/CREB5/PRKCE/PPP1R3B/SOCS3/PPARA/TNF/ACACB/PPARGC1A/SLC27A6/PIK3R3/PIK3R1/CREB3L2	23
hsa04914	Progesterone-mediated oocyte maturation	22/751	102/8095	0.000129845	0.00198478	0.00147744	2.32487	MAD1L1/RPS6KA2/PIK3R2/CPEB2/MAPK13/ADCY1/KIF22/AURKA/PIK3R3/PKMYT1/CDC16/CCNB1/PRKACB/CCNA2/PIK3R1/CCNB2/CDC25C/MAD2L1/ANAPC16/PLK1/BUB1/CDK1	22
hsa05417	Lipid and atherosclerosis	37/751	215/8095	0.000151012	0.00220341	0.00164018	1.85498	MAP2K3/HSPA5/CAMK2B/CXCL2/ICAM1/XBP1/NFKBIA/IKBKB/PIK3R2/SOD2/TNFRSF10B/IL1B/TICAM1/IL6/TLR4/MMP3/MAPK13/CXCL3/CXCL1/ABCA1/FOS/MYD88/TLR6/DDIT3/IRF7/MMP1/MIB2/TNF/MAP2K6/PIK3R3/APAF1/HSPA2/VAV3/PPP3CA/PIK3R1/BCL2/PLCB1	37
hsa04350	TGF-beta signaling pathway	20/751	94/8095	0.000314446	0.00438858	0.00326679	2.2934	DCN/BAMBI/ACVR1C/BMP2/MYC/PPP2R1B/INHBE/TNF/TGFB2/SMAD5/ID2/ID3/SMAD9/THBS1/SMAD6/TGFBR2/ID4/RGMB/TFDP1/BMPR2	20
hsa04068	FoxO signaling pathway	25/751	131/8095	0.000358466	0.00479449	0.00356894	2.05705	PCK2/IKBKB/PIK3R2/PRKAG2/SOD2/BCL6/GADD45A/CDKN1A/IL6/GABARAPL1/MAPK13/IL7R/PLK3/BNIP3/FOXO4/TGFB2/SGK2/SGK3/PIK3R3/CCNB1/PIK3R1/CCNB2/TGFBR2/PLK1/C8orf44-SGK3	25
hsa04015	Rap1 signaling pathway	35/751	210/8095	0.000423997	0.00544412	0.00405251	1.79649	RALA/MAP2K3/ANGPT2/PARD6A/PIK3R2/SIPA1L3/VEGFA/KDR/DOCK4/RASSF5/FGF5/EFNA3/VEGFC/MAPK13/ITGB2/FGFR4/ADCY1/ADORA2B/LPAR3/LAT/CDH1/FGFR2/RAP1GAP/RAPGEF4/PDGFB/MAP2K6/PIK3R3/VAV3/THBS1/PLCE1/PIK3R1/KIT/F2R/PLCB1/MAGI2	35
hsa04064	NF-kappa B signaling pathway	21/751	104/8095	0.000476227	0.00587957	0.00437666	2.17652	BIRC3/PTGS2/NFKB2/CXCL2/ICAM1/NFKBIA/IKBKB/RELB/GADD45A/TNFAIP3/IL1B/TICAM1/TLR4/CXCL3/CXCL1/MYD88/PLCG2/LAT/TNF/SYK/BCL2	21
hsa05134	Legionellosis	14/751	57/8095	0.000542223	0.00644643	0.00479862	2.64746	NFKB2/CXCL2/NFKBIA/IL1B/IL6/TLR4/ITGB2/CXCL3/CXCL1/MYD88/BNIP3/TNF/APAF1/HSPA2	14
hsa04380	Osteoclast differentiation	24/751	128/8095	0.000610241	0.00699598	0.0052077	2.02106	NFKB2/NFKBIA/IKBKB/RELB/PIK3R2/IL1A/IL1B/FOSB/MAPK13/SQSTM1/FOS/OSCAR/SOCS3/PLCG2/IRF9/TNF/TGFB2/MAP2K6/PIK3R3/PPP3CA/PIK3R1/CAMK4/TGFBR2/SYK	24
hsa04510	Focal adhesion	33/751	201/8095	0.000804143	0.00890103	0.00662579	1.76968	BIRC3/TNC/LAMC2/COL4A4/PXN/PIK3R2/VEGFA/KDR/FLNB/MYLK4/VEGFC/ITGA5/ITGA2/TNXB/LAMB3/MYLK/LAMB1/PDGFB/MYL9/COL1A1/THBS4/ITGB6/ITGA4/FN1/PIK3R3/VAV3/LAMC1/THBS1/ITGA9/PIK3R1/COL1A2/BCL2/ITGA1	33
hsa05167	Kaposi sarcoma-associated herpesvirus infection	32/751	194/8095	0.000884628	0.00899382	0.00669486	1.77797	BAK1/PTGS2/CXCL2/ICAM1/ANGPT2/NFKBIA/IKBKB/PIK3R2/VEGFA/CDKN1A/TICAM1/ZFP36/IL6/MYC/MAP1LC3B/MAPK13/CXCL3/CXCL1/CSF2/FOS/IRF7/PLCG2/MICB/IRF9/E2F2/PDGFB/MAP2K6/PIK3R3/PPP3CA/PIK3R1/TLR3/SYK	32
hsa05162	Measles	25/751	139/8095	0.00089658	0.00899382	0.00669486	1.93866	BAK1/OAS1/NFKBIA/IKBKB/BBC3/PIK3R2/OAS2/IL1A/TNFAIP3/IL1B/IL6/TLR4/MX1/FOS/MYD88/IRF7/IRF9/CCNE1/CBLB/PIK3R3/APAF1/HSPA2/PIK3R1/BCL2/CCNE2	25
hsa05418	Fluid shear stress and atherosclerosis	25/751	139/8095	0.00089658	0.00899382	0.00669486	1.93866	ICAM1/IKBKB/PLAT/PIK3R2/VEGFA/IL1A/DUSP1/IL1B/KDR/MAPK13/SQSTM1/FOS/TNF/GSTO2/EDN1/PDGFB/MAP2K6/PIK3R3/SDC4/PIK3R1/GSTM4/SDC2/GSTA4/BCL2/BMPR2	25
hsa04664	Fc epsilon RI signaling pathway	15/751	68/8095	0.00116537	0.0113359	0.00843823	2.37771	MAP2K3/PIK3R2/ALOX5AP/MAPK13/CSF2/PLCG2/LAT/TNF/PLA2G4B/ALOX5/MAP2K6/PIK3R3/VAV3/PIK3R1/SYK	15
hsa04550	Signaling pathways regulating pluripotency of stem cells	25/751	143/8095	0.0013652	0.0128891	0.00959442	1.88443	JARID2/PIK3R2/DVL1/ACVR1C/LIF/HOXD1/KLF4/MYC/INHBE/MAPK13/FGFR4/FZD8/FGFR2/SMAD5/WNT5A/ID2/ID3/PIK3R3/SMAD9/WNT10A/MEIS1/PIK3R1/ID4/FZD2/BMPR2	25
hsa04210	Apoptosis	24/751	136/8095	0.00147931	0.0133961	0.00997185	1.90217	BIRC3/BAK1/NFKBIA/IKBKB/BBC3/PIK3R2/GADD45A/TNFRSF10B/CTSS/CTSB/FOS/DDIT3/TUBAL3/TNF/BIRC5/CASP2/LMNB1/PIK3R3/APAF1/TUBA1B/CTSV/PIK3R1/TUBA1A/BCL2	24
hsa01523	Antifolate resistance	9/751	31/8095	0.00150237	0.0133961	0.00997185	3.12938	IKBKB/ABCC3/IL1B/IL6/SHMT2/TNF/FPGS/TYMS/DHFR	9
hsa05210	Colorectal cancer	17/751	86/8095	0.00203879	0.0176879	0.0131666	2.13072	RALA/BAK1/BBC3/PIK3R2/AREG/GADD45A/CDKN1A/EREG/MYC/FOS/BIRC5/TGFB2/PIK3R3/DDB2/PIK3R1/TGFBR2/BCL2	17
hsa05142	Chagas disease	19/751	102/8095	0.00236025	0.0198115	0.0147474	2.00785	NFKBIA/IKBKB/PIK3R2/IL1B/TICAM1/IL6/TLR4/PPP2R1B/MAPK13/ADCY1/FOS/MYD88/TLR6/TNF/TGFB2/PIK3R3/PIK3R1/TGFBR2/PLCB1	19
hsa05160	Hepatitis C	26/751	157/8095	0.0024551	0.0198115	0.0147474	1.78505	BAK1/OAS1/NFKBIA/IKBKB/PIK3R2/OAS2/CDKN1A/TICAM1/RSAD2/MYC/PPP2R1B/MX1/CLDN14/CLDN1/SOCS3/IRF7/PPARA/IRF9/TNF/E2F2/CLDN16/PIK3R3/APAF1/YWHAH/PIK3R1/TLR3	26
hsa01524	Platinum drug resistance	15/751	73/8095	0.00246873	0.0198115	0.0147474	2.21486	BIRC3/BAK1/BBC3/PIK3R2/CDKN1A/GSTO2/BIRC5/PIK3R3/APAF1/TOP2A/PIK3R1/GSTM4/POLH/GSTA4/BCL2	15
hsa04620	Toll-like receptor signaling pathway	19/751	104/8095	0.00296856	0.0222998	0.0165996	1.96923	MAP2K3/NFKBIA/IKBKB/PIK3R2/MAP3K8/IL1B/TICAM1/IL6/TLR4/MAPK13/FOS/MYD88/TLR6/IRF7/TNF/MAP2K6/PIK3R3/PIK3R1/TLR3	19
hsa04625	C-type lectin receptor signaling pathway	19/751	104/8095	0.00296856	0.0222998	0.0165996	1.96923	BCL3/PTGS2/NFKB2/NFKBIA/IKBKB/RELB/PIK3R2/IL1B/IL6/MAPK13/PLK3/PLCG2/IRF9/TNF/CBLB/PIK3R3/PPP3CA/PIK3R1/SYK	19
hsa05202	Transcriptional misregulation in cancer	30/751	192/8095	0.00298834	0.0222998	0.0165996	1.68421	BIRC3/BAK1/PLAT/BCL6/GADD45A/CDKN1A/RARA/LMO2/IL6/MYC/DUSP6/NFKBIZ/HMGA2/MMP3/FLI1/CSF2/CEBPB/DDIT3/ETV4/NUPR1/ETV5/FUS/ID2/CDKN2C/DDB2/MEIS1/CCNA2/IGFBP3/TGFBR2/HPGD	30
hsa04621	NOD-like receptor signaling pathway	29/751	184/8095	0.00305667	0.0222998	0.0165996	1.69886	BIRC3/CXCL2/OAS1/NFKBIA/IKBKB/PANX1/OAS2/TNFAIP3/IL1B/RBCK1/TICAM1/CARD6/IL6/TLR4/GABARAPL1/MAP1LC3B/MAPK13/IFI16/CXCL3/CXCL1/CTSB/MYD88/IRF7/IRF9/TNF/TXNIP/GBP2/BCL2/PLCB1	29
hsa05215	Prostate cancer	18/751	97/8095	0.00317219	0.0226283	0.0168441	2.00022	NFKBIA/IKBKB/PLAT/PIK3R2/CDKN1A/CREB5/MMP3/NKX3-1/ETV5/E2F2/FGFR2/PDGFB/CCNE1/PIK3R3/PIK3R1/BCL2/CCNE2/CREB3L2	18
hsa05164	Influenza A	27/751	172/8095	0.00442048	0.0308473	0.0229622	1.69205	PRSS3/BAK1/OAS1/ICAM1/NFKBIA/IKBKB/PIK3R2/OAS2/IL1A/TNFRSF10B/IL1B/TICAM1/RSAD2/IL6/TLR4/MX1/MYD88/SOCS3/IRF7/IRF9/TNF/PIK3R3/APAF1/TMPRSS4/PIK3R1/TLR3/HLA-DMB	27
hsa04066	HIF-1 signaling pathway	19/751	109/8095	0.00508133	0.0347044	0.0258334	1.8789	CAMK2B/ANGPT2/MKNK2/PIK3R2/ENO2/VEGFA/CDKN1A/EGLN3/IL6/TLR4/HK2/IL6R/PFKFB3/EIF4EBP1/PLCG2/EDN1/PIK3R3/PIK3R1/BCL2	19
hsa05144	Malaria	11/751	50/8095	0.00524087	0.0350483	0.0260894	2.37137	ICAM1/IL1B/IL6/TLR4/ITGB2/MYD88/TNF/TGFB2/THBS4/THBS1/SDC2	11
hsa00983	Drug metabolism - other enzymes	15/751	80/8095	0.00612702	0.0401382	0.0298782	2.02106	TYMP/CYP2E1/XDH/UPP1/GSTO2/DUT/UCK2/UGT1A6/RRM1/TK1/GSTM4/GSTA4/RRM2/DPYD/UGT1A1	15
hsa05145	Toxoplasmosis	19/751	112/8095	0.00685666	0.0440197	0.0327676	1.82857	BIRC3/MAP2K3/LAMC2/NFKBIA/IKBKB/PPIF/TLR4/MAPK13/MYD88/LAMB3/TNF/ALOX5/LAMB1/TGFB2/MAP2K6/HSPA2/LAMC1/BCL2/HLA-DMB	19
hsa04370	VEGF signaling pathway	12/751	59/8095	0.00703604	0.0442856	0.0329655	2.19233	PTGS2/PXN/PIK3R2/VEGFA/KDR/MAPK13/PLCG2/PLA2G4B/HSPB1/PIK3R3/PPP3CA/PIK3R1	12
hsa05235	PD-L1 expression and PD-1 checkpoint pathway in cancer	16/751	89/8095	0.0071894	0.0443807	0.0330363	1.93779	MAP2K3/NFKBIA/IKBKB/PIK3R2/BATF3/TICAM1/TLR4/MAPK13/FOS/MYD88/LAT/MAP2K6/PTPN6/PIK3R3/PPP3CA/PIK3R1	16
hsa05135	Yersinia infection	22/751	137/8095	0.00738424	0.0447234	0.0332914	1.73093	MAP2K3/RPS6KA2/PXN/NFKBIA/IKBKB/PIK3R2/IL1B/TICAM1/IL6/TLR4/MAPK13/ITGA5/FOS/MYD88/LAT/TNF/MAP2K6/ITGA4/FN1/PIK3R3/VAV3/PIK3R1	22
hsa00670	One carbon pool by folate	6/751	20/8095	0.00778272	0.046264	0.0344382	3.23369	MTHFD2/SHMT2/ST20-MTHFS/ALDH1L2/TYMS/DHFR	6
hsa05220	Chronic myeloid leukemia	14/751	76/8095	0.00930726	0.0543206	0.0404354	1.9856	BAK1/NFKBIA/IKBKB/PIK3R2/GADD45A/CDKN1A/MYC/E2F2/MECOM/TGFB2/PIK3R3/DDB2/PIK3R1/TGFBR2	14
hsa03460	Fanconi anemia pathway	11/751	54/8095	0.00956006	0.0547996	0.040792	2.19571	UBE2T/HES1/FANCL/SLX1A/BRIP1/FANCI/EME1/POLH/RMI1/FAN1/FANCG	11
hsa05226	Gastric cancer	23/751	149/8095	0.0100368	0.0565228	0.0420747	1.66387	BAK1/PIK3R2/DVL1/GADD45A/CDKN1A/MYC/FGF5/FZD8/E2F2/CDH1/FGFR2/RARB/TGFB2/CCNE1/WNT5A/PIK3R3/DDB2/WNT10A/PIK3R1/TGFBR2/BCL2/CCNE2/FZD2	23
hsa05140	Leishmaniasis	14/751	77/8095	0.0104361	0.0577585	0.0429945	1.95981	PTGS2/NFKBIA/IL1A/IL1B/TLR4/MAPK13/ITGB2/FOS/MYD88/TNF/TGFB2/PTPN6/ITGA4/HLA-DMB	14
hsa05120	Epithelial cell signaling in Helicobacter pylori infection	13/751	70/8095	0.0111976	0.0593977	0.0442147	2.00181	CXCL2/NFKBIA/IKBKB/ATP6V0A4/HBEGF/ATP6V0B/MAPK13/CXCL3/CXCL1/PLCG2/ATP6V1A/ATP6V1B2/ATP6V0E2	13
hsa05230	Central carbon metabolism in cancer	13/751	70/8095	0.0111976	0.0593977	0.0442147	2.00181	SIRT6/SLC7A5/SLC1A5/PIK3R2/SCO2/MYC/SLC16A3/HK2/FGFR2/PIK3R3/PIK3R1/KIT/IDH2	13
hsa05219	Bladder cancer	9/751	41/8095	0.0112874	0.0593977	0.0442147	2.36611	TYMP/VEGFA/HBEGF/CDKN1A/MYC/MMP1/E2F2/CDH1/THBS1	9
hsa00240	Pyrimidine metabolism	11/751	56/8095	0.0125535	0.0644175	0.0479514	2.1173	TYMP/NT5E/UPP1/ENTPD6/DUT/UCK2/RRM1/TK1/RRM2/TYMS/DPYD	11
hsa04145	Phagosome	23/751	152/8095	0.0126427	0.0644175	0.0479514	1.63103	ATP6V0A4/ATP6V0B/TLR4/TUBB2B/C1R/ITGB2/ITGA5/CTSS/ITGA2/TLR6/TUBAL3/LAMP2/TUBB4A/THBS4/ATP6V1A/TUBA1B/THBS1/ATP6V1B2/PLA2R1/TUBA1A/ATP6V0E2/LAMP1/HLA-DMB	23
hsa04060	Cytokine-cytokine receptor interaction	39/751	295/8095	0.0144163	0.0723068	0.053824	1.42502	TNFRSF12A/CCL26/IL32/TNFRSF9/CXCL2/IL1A/CCL20/IL1RL1/IL18R1/TNFRSF10B/CXCR4/IL13RA2/ACVR1C/IL1B/TNFSF9/BMP2/LIF/GDF15/IL6/IL1RN/IL36RN/IL36B/INHBE/IL6R/CXCL16/CXCL3/CXCL1/CSF2/IL7R/TNFRSF10D/IL20RB/TNFSF15/IL1RAP/TNF/TGFB2/IL27RA/TGFBR2/IFNE/BMPR2	39
hsa05152	Tuberculosis	26/751	180/8095	0.0149087	0.0736262	0.0548062	1.55696	CAMK2B/ATP6V0A4/IL1A/ATP6V0B/IL1B/IRAK2/IL6/TLR4/MAPK13/ITGB2/CTSS/CEBPB/MYD88/PLK3/TLR6/TNF/NFYA/LAMP2/TGFB2/APAF1/PPP3CA/PLA2R1/SYK/BCL2/LAMP1/HLA-DMB	26
hsa04750	Inflammatory mediator regulation of TRP channels	16/751	98/8095	0.0176798	0.0853018	0.0634973	1.75983	MAP2K3/CAMK2B/PIK3R2/IL1B/MAPK13/ADCY1/PRKCE/P2RY2/IL1RAP/PLCG2/PLA2G4B/MAP2K6/PIK3R3/PRKACB/PIK3R1/PLCB1	16
hsa05410	Hypertrophic cardiomyopathy	15/751	90/8095	0.0178044	0.0853018	0.0634973	1.79649	PRKAG2/IL6/ITGA5/ITGA2/TNF/EDN1/TGFB2/TNNC1/ITGB6/ITGA4/TPM1/ITGA9/TPM2/DMD/ITGA1	15
hsa05221	Acute myeloid leukemia	12/751	67/8095	0.019065	0.0899981	0.0669932	1.93056	IKBKB/PIK3R2/PPARD/RARA/MYC/DUSP6/CSF2/EIF4EBP1/PIK3R3/CCNA2/PIK3R1/KIT	12
hsa05133	Pertussis	13/751	76/8095	0.0215733	0.0989289	0.0736411	1.84377	IL1A/IL1B/TICAM1/IL6/TLR4/MAPK13/C1R/ITGB2/ITGA5/FOS/MYD88/C1S/TNF	13
hsa05212	Pancreatic cancer	13/751	76/8095	0.0215733	0.0989289	0.0736411	1.84377	RALA/BAK1/IKBKB/PIK3R2/VEGFA/GADD45A/CDKN1A/E2F2/TGFB2/PIK3R3/DDB2/PIK3R1/TGFBR2	13
hsa05171	Coronavirus disease - COVID-19	31/751	232/8095	0.0237399	0.105876	0.0788123	1.44029	OAS1/NFKBIA/IKBKB/PIK3R2/OAS2/HBEGF/IL1B/IL6/TLR4/MMP3/MAPK13/MX1/C1R/IL6R/CSF2/FOS/MYD88/C1S/ISG15/MMP1/C5AR1/CFD/PLCG2/IRF9/RPL17-C18orf32/TNF/CFB/PIK3R3/PIK3R1/TLR3/SYK	31
hsa04012	ErbB signaling pathway	14/751	85/8095	0.0237479	0.105876	0.0788123	1.77536	CAMK2B/PIK3R2/AREG/HBEGF/CDKN1A/EREG/MYC/BTC/EIF4EBP1/PLCG2/CBLB/PIK3R3/PIK3R1/NRG1	14
hsa00260	Glycine, serine and threonine metabolism	8/751	40/8095	0.0281339	0.123488	0.0919227	2.15579	PHGDH/GCAT/AOC3/AOC2/CBS/SHMT2/ALDH7A1/SRR	8
hsa04926	Relaxin signaling pathway	19/751	129/8095	0.0284677	0.123488	0.0919227	1.5876	COL4A4/NFKBIA/PIK3R2/VEGFA/CREB5/VEGFC/MAPK13/ADCY1/FOS/MMP1/EDN1/COL1A1/PIK3R3/PRKACB/PIK3R1/TGFBR2/COL1A2/CREB3L2/PLCB1	19
hsa01521	EGFR tyrosine kinase inhibitor resistance	13/751	79/8095	0.0288796	0.123605	0.0920095	1.77375	PIK3R2/VEGFA/KDR/IL6/IL6R/EIF4EBP1/PLCG2/FGFR2/PDGFB/PIK3R3/PIK3R1/NRG1/BCL2	13
hsa04810	Regulation of actin cytoskeleton	29/751	218/8095	0.0295763	0.124516	0.0926875	1.4339	SSH1/PXN/PIK3R2/CXCR4/FGF5/MYLK4/ITGB2/FGFR4/ITGA5/ITGA2/SCIN/MYLK/FGFR2/PDGFB/MYL9/ITGB6/ITGA4/FN1/PIK3R3/VAV3/RDX/DIAPH3/ITGA9/PIK3R1/ITGAD/F2R/LIMK2/IQGAP3/ITGA1	29
hsa05224	Breast cancer	21/751	147/8095	0.0298683	0.124516	0.0926875	1.53985	BAK1/NFKB2/PIK3R2/DVL1/GADD45A/CDKN1A/MYC/FGF5/FOS/FZD8/E2F2/ESR1/JAG1/WNT5A/HES1/PIK3R3/DDB2/WNT10A/PIK3R1/KIT/FZD2	21
hsa05223	Non-small cell lung cancer	12/751	72/8095	0.0319895	0.130062	0.096816	1.79649	BAK1/PIK3R2/GADD45A/CDKN1A/RASSF5/PLCG2/E2F2/RARB/PIK3R3/DDB2/PIK3R1/KIF5C	12
hsa04390	Hippo signaling pathway	22/751	157/8095	0.0323493	0.130062	0.096816	1.51043	BIRC3/PARD6A/BBC3/DVL1/AREG/BMP2/MYC/PPP2R1B/ITGB2/FZD8/CDH1/FBXW11/BIRC5/TGFB2/WNT5A/ID2/YWHAH/WNT10A/TGFBR2/RASSF6/FZD2/BMPR2	22
hsa00532	Glycosaminoglycan biosynthesis - chondroitin sulfate / dermatan sulfate	5/751	20/8095	0.0324142	0.130062	0.096816	2.69474	XYLT2/CHPF/CHST7/CHSY1/CHST14	5
hsa04670	Leukocyte transendothelial migration	17/751	114/8095	0.03321	0.13161	0.0979683	1.60739	PXN/ICAM1/PIK3R2/CXCR4/RASSF5/MAPK13/CLDN14/ITGB2/CLDN1/PLCG2/RAPGEF4/MYL9/CLDN16/ITGA4/PIK3R3/VAV3/PIK3R1	17
hsa05170	Human immunodeficiency virus 1 infection	28/751	212/8095	0.0348284	0.134698	0.100267	1.42364	BAK1/MAP2K3/PXN/NFKBIA/IKBKB/PIK3R2/CXCR4/TLR4/MAPK13/FOS/MYD88/PLCG2/TNF/FBXW11/MAP2K6/PIK3R3/AP1M2/CCNB1/PPP3CA/PIK3R1/CHEK1/CCNB2/CDC25C/WEE1/CDK1/BCL2/APOBEC3B/LIMK2	28
hsa05207	Chemical carcinogenesis - receptor activation	28/751	212/8095	0.0348284	0.134698	0.100267	1.42364	RPS6KA2/CHRNA3/PIK3R2/VEGFA/BCL6/KLF4/MYC/PAQR5/FGF5/CREB5/ADCY1/FOS/PPARA/EIF4EBP1/GSTO2/BIRC5/ESR1/JAG1/PIK3R3/PRKACB/PIK3R1/UGT1A6/GSTM4/GSTA4/PAQR8/BCL2/CREB3L2/UGT1A1	28
hsa01522	Endocrine resistance	15/751	98/8095	0.0357282	0.135564	0.100912	1.64984	BIK/PIK3R2/HBEGF/CDKN1A/MAPK13/ADCY1/FOS/E2F2/ESR1/JAG1/PIK3R3/CDKN2C/PRKACB/PIK3R1/BCL2	15
hsa04020	Calcium signaling pathway	31/751	240/8095	0.035897	0.135564	0.100912	1.39228	CAMK2B/ITPKC/PPIF/VEGFA/CXCR4/KDR/ITPKA/FGF5/MYLK4/VEGFC/EDNRA/FGFR4/ADCY1/PTAFR/ADORA2B/PLCG2/MCOLN3/MYLK/FGFR2/PDGFB/TNNC1/PTGFR/PLCE1/PPP3CA/PRKACB/CAMK4/ATP2B2/MST1/OXTR/F2R/PLCB1	31
hsa05168	Herpes simplex virus 1 infection	58/751	497/8095	0.0375977	0.139625	0.103935	1.25791	BIRC3/BAK1/OAS1/NFKBIA/IKBKB/PIK3R2/OAS2/IL1B/TICAM1/IL6/ITGA5/MYD88/ZNF114/SOCS3/IRF7/EIF4EBP1/IRF9/TNF/ZNF268/HCFC2/ZNF684/PIK3R3/APAF1/ZNF141/ZNF20/PIK3R1/ZNF214/TLR3/SYK/ZNF180/ZNF30/ZNF440/BCL2/ZNF540/ZNF596/ZNF620/ZNF619/ZNF716/ZNF730/ZNF546/ZFP69/ZNF177/ZNF79/ZNF729/ZNF34/ZNF33B/ZNF100/ZNF441/ZNF682/ZNF517/ZNF665/ZNF433/ZNF43/ZNF736/HLA-DMB/ZNF486/ZNF223/ZNF850	58
hsa04662	B cell receptor signaling pathway	13/751	82/8095	0.0378423	0.139625	0.103935	1.70886	NFKBIA/IKBKB/PIK3R2/PIK3AP1/FOS/IFITM1/PLCG2/PTPN6/PIK3R3/VAV3/PPP3CA/PIK3R1/SYK	13
hsa04640	Hematopoietic cell lineage	15/751	99/8095	0.0386545	0.141001	0.104959	1.63318	IL1A/IL1B/IL6/IL6R/ITGA5/ITGA2/CSF2/ANPEP/IL7R/CD55/TNF/ITGA4/KIT/ITGA1/HLA-DMB	15
hsa01230	Biosynthesis of amino acids	12/751	75/8095	0.0422451	0.150674	0.11216	1.72463	ASNS/ARG2/PHGDH/ENO2/CBS/PC/SHMT2/PYCR1/ACO1/GLUL/RPIA/IDH2	12
hsa05214	Glioma	12/751	75/8095	0.0422451	0.150674	0.11216	1.72463	BAK1/CAMK2B/PIK3R2/GADD45A/CDKN1A/PLCG2/E2F2/PDGFB/PIK3R3/DDB2/PIK3R1/CAMK4	12
hsa04910	Insulin signaling pathway	19/751	137/8095	0.048582	0.167566	0.124733	1.49489	MKNK2/PCK2/IKBKB/GYS1/PIK3R2/PRKAG2/HK2/PPP1R3B/SOCS3/EIF4EBP1/PRKAR1B/PRKAR2B/ACACB/PPARGC1A/CBLB/PIK3R3/FLOT1/PRKACB/PIK3R1	19
hsa04610	Complement and coagulation cascades	13/751	85/8095	0.0486228	0.167566	0.124733	1.64855	PLAUR/PLAT/C1R/ITGB2/C1S/CD55/C5AR1/CFD/CFB/CFH/F2RL2/F2R/CFI	13
hsa04360	Axon guidance	24/751	182/8095	0.0488021	0.167566	0.124733	1.4214	CAMK2B/SSH1/SEMA6A/PARD6A/PIK3R2/UNC5B/CXCR4/SEMA7A/EFNA3/SLIT2/ROBO3/SRGAP3/PLCG2/EPHA6/MYL9/WNT5A/EPHA4/PIK3R3/PPP3CA/PIK3R1/NTNG1/LIMK2/SLIT3/BMPR2	24
hsa04150	mTOR signaling pathway	21/751	155/8095	0.049069	0.167566	0.124733	1.46038	RRAGD/RPS6KA2/SLC7A5/IKBKB/PIK3R2/DVL1/SESN2/SLC3A2/DDIT4/FZD8/EIF4EBP1/TNF/WNT5A/ATP6V1A/PIK3R3/WNT10A/PIK3R1/TBC1D7/ATP6V1B2/DEPTOR/FZD2	21

## Sheet: Reactome
databaseID	Description	geneRatio	bgRatio	pvalue	padj	qvalue	enrichScore	overlapGeneList	overlapGeneCount
R-HSA-2500257	Resolution of Sister Chromatid Cohesion	43/1074	126/10856	8.57273e-14	1.28419e-10	1.15687e-10	3.44956	MAD1L1/PPP2R5B/TUBB2B/PPP2R1B/TUBAL3/SPDL1/KIF2A/NDC80/BIRC5/CENPM/CENPI/TUBB4A/CENPA/CDC20/CENPF/CENPL/KIF18A/ZWINT/TUBA1B/CCNB1/CDCA8/CENPO/CENPE/KIF2C/NUF2/CENPC/CDCA5/DSN1/SPC25/SKA1/BUB1B/CCNB2/MAD2L1/RAD21/CENPN/PLK1/TUBA1A/BUB1/CDK1/AURKB/SKA2/ERCC6L/CENPP	43
R-HSA-68877	Mitotic Prometaphase	55/1074	204/10856	2.05561e-12	1.44005e-09	1.29727e-09	2.7252	MAD1L1/PPP2R5B/TUBB2B/PPP2R1B/TUBAL3/PRKAR2B/NCAPD2/SPDL1/KIF2A/NDC80/BIRC5/CENPM/CENPI/CCP110/TUBB4A/NCAPG/SMC4/CEP70/CENPA/CDC20/NEK2/CENPF/CNTRL/NEK6/CENPL/NCAPH/KIF18A/ZWINT/TUBA1B/CCNB1/CDCA8/SMC2/CENPO/CENPE/KIF2C/NUF2/CENPC/CDCA5/DSN1/HAUS1/SPC25/SKA1/BUB1B/CCNB2/MAD2L1/RAD21/CENPN/PLK1/TUBA1A/BUB1/CDK1/AURKB/SKA2/ERCC6L/CENPP	55
R-HSA-9648025	EML4 and NUDC in mitotic spindle formation	39/1074	117/10856	2.88394e-12	1.44005e-09	1.29727e-09	3.36934	MAD1L1/PPP2R5B/TUBB2B/PPP2R1B/TUBAL3/SPDL1/KIF2A/NDC80/BIRC5/CENPM/CENPI/TUBB4A/CENPA/CDC20/CENPF/NEK6/CENPL/KIF18A/ZWINT/TUBA1B/CDCA8/CENPO/CENPE/KIF2C/NUF2/CENPC/DSN1/SPC25/SKA1/BUB1B/MAD2L1/CENPN/PLK1/TUBA1A/BUB1/AURKB/SKA2/ERCC6L/CENPP	39
R-HSA-141424	Amplification of signal from the kinetochores	33/1074	96/10856	5.38911e-11	1.61458e-08	1.45449e-08	3.47463	MAD1L1/PPP2R5B/PPP2R1B/SPDL1/KIF2A/NDC80/BIRC5/CENPM/CENPI/CENPA/CDC20/CENPF/CENPL/KIF18A/ZWINT/CDCA8/CENPO/CENPE/KIF2C/NUF2/CENPC/DSN1/SPC25/SKA1/BUB1B/MAD2L1/CENPN/PLK1/BUB1/AURKB/SKA2/ERCC6L/CENPP	33
R-HSA-141444	Amplification of signal from unattached kinetochores via a MAD2 inhibitory signal	33/1074	96/10856	5.38911e-11	1.61458e-08	1.45449e-08	3.47463	MAD1L1/PPP2R5B/PPP2R1B/SPDL1/KIF2A/NDC80/BIRC5/CENPM/CENPI/CENPA/CDC20/CENPF/CENPL/KIF18A/ZWINT/CDCA8/CENPO/CENPE/KIF2C/NUF2/CENPC/DSN1/SPC25/SKA1/BUB1B/MAD2L1/CENPN/PLK1/BUB1/AURKB/SKA2/ERCC6L/CENPP	33
[truncated: 211 more rows]
